# Supplementary material for: Computational engineering of the polyester hydrolase PHL7 for efficient poly(ethylene terephthalate) degradation in biocatalytic recycling processes
Source: Nat Commun. 2026 May 15;17:4370. doi: 10.1038/s41467-026-70868-4 (PMC13179365; doi:10.1038/s41467-026-70868-4)
Supplement: Supplementary file 4 — Source Data [file 41467_2026_70868_MOESM4_ESM.zip]

Archive with 2 entries (2 files):
- Source_Data_SI_Figures.xlsx
- Source_Data_Main_Figures.xlsx
