# Supplementary material for: Computational engineering of the polyester hydrolase PHL7 for efficient poly(ethylene terephthalate) degradation in biocatalytic recycling processes
Source: Nat Commun. 2026 May 15;17:4370. doi: 10.1038/s41467-026-70868-4 (PMC13179365; doi:10.1038/s41467-026-70868-4)
Supplement: Supplementary file 4 — Source Data [file 41467_2026_70868_MOESM4_ESM.zip › Source_Data_SI_Figures.xlsx]

## Sheet: Fig.S1
PET film weight loss data at 65 ºC (gravimetric measurements) for Figure S1a
	Replicate	0.1 M			1.0 M
		% weight loss	mean	SD	% weight loss	mean	SD
PHL7	1	3.02	2.95	0.151217	58.72	55.6333	2.55213
	2	3.09			55.71
	3	2.74			52.47
PHL7-L93F/Q95G	1	21.87	16.2533	4.00743	49.34	49.3733	0.221711
	2	12.79			49.66
	3	14.1			49.12
PHL7-L93F/Q95Y	1	28.04	22.99	3.571	55.24	50.76	3.25568
	2	20.5			49.44
	3	20.43			47.6
PHL7-L93F/L210T	1	19.95	21.7267	2.31742	68.21	69.9767	1.3331
	2	20.23			70.29
	3	25			71.43
PHL7-Q95G/L210T	1	9.52	7.90333	1.19466	51.03	50.0433	0.83416
	2	7.52			50.11
	3	6.67			48.99
PHL7-Q95Y/L210T	1	43.87	44.6	0.767116	64.09	63.57	0.625673
	2	45.66			62.69
	3	44.27			63.93
PHL7-L210T/Q175E	1	5.29	6.01	0.854166	60.57	63.11	1.8138
	2	5.53			64.07
	3	7.21			64.69
PHL7-L93F/Q95G/L210T	1	4.68	4.23	0.359537	54.86	51.77	2.20201
	2	4.21			50.56
	3	3.8			49.89
PHL7-L93F/Q95Y/L210T	1	44.2	45.6133	1.44604	58.82	59.7167	0.943056
	2	47.6			61.02
	3	45.04			59.31
PHL7-Q95G/L210T/D233K	1	18.79	13.29	3.93574	31.59	36.9233	4.48804
	2	9.8			42.57
	3	11.28			36.61
PHL7-L210T/Q175E/D233K	1	33.11	35.79	1.89533	67.54	69.31	1.27014
	2	37.09			69.93
	3	37.17			70.46
PHL7-L93F/Q95G/L210T/D233K	1	31.02	30.8467	2.16718	15	29.0233	11.7961
	2	28.11			43.86
	3	33.41			28.21
PHL7-L93F/Q95Y/Q175E/D233K	1	11.75	10.9	0.636082	55.25	53.6567	1.67016
	2	10.22			54.37
	3	10.73			51.35
PHL7-L93F/Q95G/L210T/Q175E/D233K	1	35.67	31.29	3.30703	62.56	64.39	1.32093
	2	27.68			65.63
	3	30.52			64.98
PET film weight loss data at 60 ºC (gravimetric measurements) for Figure S1b
	Replicate	0.1 M			1.0 M
		% weight loss	mean	SD	% weight loss	mean	SD
PHL7	1	19.55	20.25	0.535413	35.87	35.1233	0.796255
	2	20.35			35.48
	3	20.85			34.02
PHL7-L93F/Q95G	1	31.42	26.5467	3.60097	29.91	30.1	0.960659
	2	25.39			31.36
	3	22.83			29.03

## Sheet: Fig.S2
Ratio First derivative (350 nm/330 nm)
PHL7-WT			PHL7-L93F			PHL7-Q95G			PHL7-Q95Y			PHL7-Q175E			PHL7-L210T			PHL7-D233K			PHL7-Q95G+L210T			PHL7-L93F+Q95Y			PHL7-L210T+L93F			PHL7-L210T+Q95Y			PHL7-L210T+Q175E			PHL7-L93F+Q95G			PHL7-L210T+L93F+Q95Y			PHL7-L93F+Q95YT+Q175E+D233K			PHL7-L93F+Q95G+L210T+Q175E+D233K			PHL7-L210T+Q175E+D233K
T [°C]	MEAN	S.D.	T [°C]	MEAN	S.D.	T [°C]	MEAN	S.D.	T [°C]	MEAN	S.D.	T [°C]	MEAN	S.D.	T [°C]	MEAN	S.D.	T [°C]	MEAN	S.D.	T [°C]	MEAN	S.D.	T [°C]	MEAN	S.D.	T [°C]	MEAN	S.D.	T [°C]	MEAN	S.D.	T [°C]	MEAN	S.D.	T [°C]	MEAN	S.D.	T [°C]	MEAN	S.D.	T [°C]	MEAN	S.D.	T [°C]	MEAN	S.D.	T [°C]	MEAN
20.0086	0.00019	8e-05	20	0.000173073	0.00125333	20	0.00123967	0.000218909	20	0.00122233	0.000314912	20	0.001656	7.33689e-05	20	0.001227	0.000183475	20	0.0007355	0.000120958	20	0.000600333	0.000152618	20	0.00126433	0.000104165	25.0019	0.00045	7e-05	20	0.00155167	0.00013293	25.0023	0.00099	0.00047	25.0006	0.00012	0.00058	25.0011	0.00015	0.00024	20	0.00168867	0.000134318	25.0011	3.12657e-05	0.000721138	25.0023	0.00057
20.0778	0.00019	8e-05	20.052	0.000168358	0.00124867	20.061	0.00123567	0.000214393	20.052	0.001218	0.000310039	20.028	0.001651	7.23948e-05	20.031	0.00122533	0.000181175	20.026	0.000735	0.000119513	20.048	0.000600667	0.000151494	20.031	0.00126267	0.000102105	25.091	0.00045	6e-05	20.025	0.001548	0.000133405	25.0725	0.00099	0.00046	25.068	0.00012	0.00057	25.1344	0.00016	0.00022	20.031	0.00168467	0.000133762	25.0903	4.4911e-05	0.000698634	25.0725	0.00057
20.1469	0.00019	8e-05	20.105	0.000164214	0.00124333	20.122	0.00123133	0.00021102	20.105	0.001213	0.000305707	20.055	0.00164633	7.11641e-05	20.063	0.001223	0.0001783	20.053	0.000735	0.00011836	20.097	0.000601	0.000150602	20.063	0.00126133	0.000100719	25.1802	0.00045	6e-05	20.051	0.001544	0.000133405	25.1427	0.00098	0.00044	25.1353	0.00012	0.00057	25.2677	0.00017	0.00021	20.063	0.00168067	0.000133212	25.1794	5.88648e-05	0.000676169	25.1426	0.00057
20.2161	0.00019	8e-05	20.157	0.000160072	0.001239	20.184	0.00122733	0.00020729	20.157	0.00120833	0.000301298	20.083	0.00164133	7.01878e-05	20.094	0.001221	0.000175761	20.079	0.000734	0.000117204	20.145	0.000601	0.000148919	20.094	0.00125967	9.86577e-05	25.2694	0.00045	6e-05	20.076	0.00154033	0.00013332	25.2128	0.00097	0.00043	25.2027	0.00012	0.00056	25.4011	0.00017	0.00019	20.094	0.001677	0.00013318	25.2686	7.31345e-05	0.000653749	25.2128	0.00057
20.2852	0.0002	8e-05	20.209	0.000155576	0.001234	20.245	0.001223	0.000203	20.209	0.00120367	0.000296529	20.11	0.00163667	6.96372e-05	20.125	0.001219	0.000173225	20.105	0.000734	0.00011605	20.193	0.000601	0.000148199	20.125	0.001258	9.65971e-05	25.3585	0.00045	5e-05	20.102	0.00153633	0.00013332	25.283	0.00097	0.00041	25.27	0.00012	0.00055	25.5344	0.00018	0.00018	20.125	0.001673	0.000132639	25.3578	8.77259e-05	0.000631385	25.283	0.00057
20.3544	0.0002	8e-05	20.262	0.000150865	0.00122933	20.306	0.00121867	0.000199646	20.262	0.001199	0.000292128	20.138	0.00163133	6.85371e-05	20.157	0.001217	0.000170693	20.131	0.000733	0.000114894	20.242	0.000601667	0.000146923	20.157	0.00125667	9.42992e-05	25.4477	0.00045	5e-05	20.127	0.00153233	0.000133762	25.3532	0.00096	0.0004	25.3374	0.00012	0.00054	25.6677	0.00019	0.00017	20.157	0.001669	0.000132102	25.4469	0.000102643	0.00060909	25.3532	0.00057
20.4235	0.0002	7e-05	20.314	0.000146377	0.00122433	20.367	0.00121467	0.000195152	20.314	0.00119467	0.000287284	20.165	0.001627	6.74389e-05	20.188	0.00121467	0.000167822	20.158	0.000733	0.000113453	20.29	0.000601667	0.00014621	20.188	0.00125467	9.25761e-05	25.5369	0.00045	5e-05	20.152	0.00152867	0.000133245	25.4234	0.00095	0.00039	25.4047	0.00012	0.00053	25.8011	0.00019	0.00016	20.188	0.00166467	0.000132062	25.5361	0.000117887	0.000586876	25.4234	0.00057
20.4927	0.0002	7e-05	20.366	0.000142019	0.00121933	20.428	0.00121033	0.000191808	20.366	0.00119	0.000282892	20.193	0.00162167	6.63425e-05	20.219	0.00121267	0.000165295	20.184	0.0007325	0.000112295	20.338	0.000602	0.000145093	20.219	0.00125367	9.08534e-05	25.626	0.00045	4e-05	20.178	0.001525	0.000133727	25.4935	0.00095	0.00037	25.4721	0.00012	0.00052	25.9344	0.0002	0.00014	20.219	0.00166067	0.000131538	25.6253	0.000133459	0.00056476	25.4935	0.00057
20.5618	0.0002	7e-05	20.419	0.000137537	0.00121433	20.489	0.00120633	0.000188123	20.419	0.001185	0.000278602	20.221	0.001617	6.57951e-05	20.251	0.00121067	0.000162771	20.21	0.000732	0.00011143	20.387	0.000602	0.000144385	20.251	0.001252	8.87919e-05	25.7152	0.00045	4e-05	20.203	0.00152067	0.000133695	25.5637	0.00094	0.00036	25.5394	0.00012	0.00051	26.0677	0.0002	0.00013	20.251	0.00165667	0.00013102	25.7144	0.000149357	0.000542758	25.5637	0.00057
20.631	0.0002	7e-05	20.471	0.000133405	0.00121	20.551	0.001202	0.000183878	20.471	0.00118067	0.000273778	20.248	0.001612	6.48151e-05	20.282	0.00120833	0.000159904	20.237	0.000732	0.000110277	20.435	0.000602333	0.000142567	20.282	0.00125067	8.64947e-05	25.8044	0.00045	4e-05	20.229	0.00151733	0.000133665	25.6339	0.00094	0.00034	25.6068	0.00011	0.0005	26.2011	0.00021	0.00012	20.282	0.00165267	0.000130508	25.8036	0.000165577	0.00052089	25.6339	0.00057
20.7001	0.0002	7e-05	20.523	0.000129276	0.00120467	20.612	0.00119767	0.000180558	20.523	0.001176	0.000269401	20.276	0.00160733	6.36108e-05	20.313	0.00120633	0.000157386	20.263	0.000731	0.000109121	20.483	0.000602333	0.000141867	20.313	0.00124867	8.47722e-05	25.8935	0.00045	4e-05	20.254	0.00151333	0.000133665	25.7041	0.00093	0.00033	25.6741	0.00011	0.00049	26.3344	0.00022	0.00011	20.313	0.00164867	0.000130001	25.8928	0.000182114	0.000499177	25.7041	0.00057
20.7693	0.0002	7e-05	20.576	0.000124575	0.0012	20.673	0.00119367	0.000176911	20.576	0.00117133	0.000265029	20.303	0.00160233	6.26285e-05	20.345	0.00120467	0.000155095	20.289	0.000731	0.000107968	20.532	0.000602667	0.000140756	20.345	0.001247	8.27103e-05	25.9827	0.00045	3e-05	20.28	0.00150967	0.00013415	25.7743	0.00092	0.00032	25.7415	0.00011	0.00048	26.4677	0.00022	0.0001	20.345	0.00164433	0.0001295	25.9819	0.00019896	0.000477643	25.7742	0.00057
20.8384	0.0002	7e-05	20.628	0.000120112	0.001195	20.734	0.001189	0.000173035	20.628	0.001167	0.000260225	20.331	0.00159767	6.20833e-05	20.376	0.00120267	0.000152582	20.316	0.00073	0.000106811	20.58	0.000603	0.000139646	20.376	0.001246	8.09877e-05	26.0719	0.00045	3e-05	20.305	0.00150567	0.000133613	25.8444	0.00092	0.0003	25.8088	0.00011	0.00047	26.6011	0.00023	9e-05	20.376	0.00164067	0.0001295	26.0711	0.000216106	0.000456316	25.8444	0.00057
20.9075	0.00021	7e-05	20.68	0.000115993	0.00118967	20.795	0.00118533	0.000169167	20.68	0.00116167	0.00025543	20.358	0.00159233	6.09945e-05	20.407	0.00120067	0.000150074	20.342	0.00073	0.000105658	20.628	0.000603333	0.000138818	20.407	0.00124433	7.89261e-05	26.161	0.00045	3e-05	20.33	0.001502	0.000134101	25.9146	0.00091	0.00029	25.8762	0.00011	0.00046	26.7344	0.00023	8e-05	20.407	0.00163633	0.000129508	26.1603	0.00023354	0.000435225	25.9146	0.00057
20.9767	0.00021	6e-05	20.733	0.000111876	0.00118533	20.856	0.00118133	0.000165558	20.733	0.001157	0.000251076	20.386	0.001588	5.99083e-05	20.439	0.00119833	0.000147215	20.368	0.000729	0.000104502	20.677	0.000603333	0.000137158	20.439	0.00124267	7.69697e-05	26.2502	0.00045	3e-05	20.356	0.00149833	0.00013359	25.9848	0.00091	0.00028	25.9435	0.00011	0.00045	26.8677	0.00024	7e-05	20.439	0.00163233	0.000129021	26.2494	0.000251249	0.000414404	25.9848	0.00057
21.0458	0.00021	6e-05	20.785	0.000107435	0.00118033	20.918	0.001177	0.000162287	20.785	0.00115233	0.000245749	20.413	0.001583	5.89237e-05	20.47	0.00119633	0.000144715	20.394	0.000729	0.000103349	20.725	0.000603667	0.000136053	20.47	0.00124133	7.54807e-05	26.3393	0.00045	3e-05	20.381	0.00149433	0.000134061	26.055	0.0009	0.00027	26.0109	0.0001	0.00044	27.0011	0.00024	6e-05	20.47	0.00162833	0.000128539	26.3386	0.000269216	0.000393892	26.0549	0.00057
21.115	0.00021	6e-05	20.837	0.000103079	0.00117533	20.979	0.001173	0.00015871	20.837	0.00114767	0.000241407	20.441	0.00157833	5.83809e-05	20.501	0.00119467	0.00014243	20.421	0.000728	0.000102193	20.773	0.000603667	0.000135371	20.501	0.00124	7.31847e-05	26.4285	0.00045	2e-05	20.407	0.00149033	0.000134061	26.1251	0.0009	0.00025	26.0782	0.0001	0.00043	27.1344	0.00025	5e-05	20.501	0.00162467	0.000128555	26.4278	0.000287425	0.000373733	26.1251	0.00057
21.1841	0.00021	6e-05	20.89	9.86526e-05	0.00117033	21.04	0.00116867	0.000155465	20.89	0.001143	0.000237072	20.469	0.00157333	5.77437e-05	20.533	0.00119267	0.000139937	20.447	0.000728	0.000101038	20.822	0.000604	0.000134268	20.533	0.00123833	7.1122e-05	26.5177	0.00045	2e-05	20.432	0.001487	0.000134045	26.1953	0.00089	0.00024	26.1456	0.0001	0.00042	27.2677	0.00025	5e-05	20.533	0.00162067	0.000128083	26.5169	0.000305856	0.00035398	26.1953	0.00057
21.2533	0.00021	6e-05	20.942	9.42992e-05	0.00116533	21.101	0.00116467	0.000151925	20.942	0.00113833	0.000231768	20.496	0.00156867	5.62168e-05	20.564	0.00119067	0.000137449	20.473	0.000728	9.98849e-05	20.87	0.000604333	0.000133167	20.564	0.00123667	6.99738e-05	26.6068	0.00045	2e-05	20.457	0.001483	0.000134045	26.2655	0.00089	0.00023	26.2129	0.0001	0.00041	27.4011	0.00026	4e-05	20.564	0.00161667	0.000127618	26.6061	0.000324487	0.000334692	26.2655	0.00057
21.3224	0.00021	6e-05	20.994	9.04673e-05	0.00116067	21.162	0.00116033	0.000148709	20.994	0.00113367	0.000227447	20.524	0.001564	5.56776e-05	20.595	0.00118833	0.000134601	20.5	0.000727	9.87286e-05	20.918	0.000604667	0.000132066	20.595	0.00123533	6.76782e-05	26.696	0.00045	2e-05	20.483	0.001479	0.000134525	26.3357	0.00088	0.00022	26.2803	9e-05	0.0004	27.5344	0.00026	4e-05	20.595	0.00161267	0.000127159	26.6952	0.000343296	0.000315939	26.3356	0.00057
21.3916	0.00021	6e-05	21.047	8.63848e-05	0.00115533	21.223	0.00115633	0.000145211	21.047	0.00112867	0.000222581	20.551	0.001559	5.469e-05	20.627	0.001186	0.000132691	20.526	0.000727	9.75756e-05	20.966	0.000604333	0.000130845	20.627	0.00123367	6.5615e-05	26.7852	0.00045	2e-05	20.508	0.00147533	0.00013402	26.4058	0.00088	0.0002	26.3477	9e-05	0.00039	27.6677	0.00027	3e-05	20.627	0.00160833	0.000127673	26.7844	0.000362259	0.0002978	26.4058	0.00057
21.4607	0.00021	6e-05	21.099	8.17333e-05	0.00115067	21.285	0.001152	0.000142028	21.099	0.001124	0.000217304	20.579	0.00155433	5.4151e-05	20.658	0.00118433	0.000130416	20.552	0.000726	9.64192e-05	21.015	0.000604667	0.000129747	20.658	0.00123233	6.42365e-05	26.8743	0.00045	2e-05	20.534	0.00147167	0.000134515	26.476	0.00088	0.00019	26.415	9e-05	0.00038	27.8011	0.00027	4e-05	20.658	0.00160433	0.000127222	26.8736	0.00038135	0.000280372	26.476	0.00057
21.5299	0.00021	5e-05	21.151	7.76681e-05	0.00114533	21.346	0.001148	0.000138578	21.151	0.00111967	0.000212867	20.606	0.00154933	5.35288e-05	20.69	0.00118233	0.000127947	20.579	0.000726	9.52663e-05	21.063	0.000605	0.000128651	20.69	0.00123067	6.21718e-05	26.9635	0.00045	2e-05	20.559	0.001468	0.000134011	26.5462	0.00087	0.00018	26.4824	8e-05	0.00037	27.9344	0.00028	4e-05	20.69	0.00160067	0.000127257	26.9627	0.000400544	0.000263764	26.5462	0.00057
21.599	0.00021	5e-05	21.204	7.30365e-05	0.00114067	21.407	0.00114367	0.000135434	21.204	0.00111467	0.00020802	20.634	0.00154467	5.20032e-05	20.721	0.00118033	0.000125484	20.605	0.000725	9.41099e-05	21.111	0.000605333	0.000127555	20.721	0.001229	6.01082e-05	27.0527	0.00045	2e-05	20.585	0.00146433	0.000134508	26.6164	0.00087	0.00017	26.5497	8e-05	0.00036	28.0677	0.00029	5e-05	20.721	0.00159667	0.000126816	27.0519	0.000419814	0.000248107	26.6163	0.00057
21.6682	0.00021	5e-05	21.256	6.95725e-05	0.00113567	21.468	0.00113967	0.000132039	21.256	0.00110967	0.000203181	20.662	0.00154	5.14684e-05	20.752	0.00117833	0.000122839	20.631	0.000725	9.3243e-05	21.16	0.000605667	0.000126461	20.752	0.00122767	5.8731e-05	27.1418	0.00045	2e-05	20.61	0.00146	0.000134503	26.6866	0.00086	0.00016	26.6171	8e-05	0.00035	28.2011	0.00029	6e-05	20.752	0.00159267	0.000126382	27.1411	0.000439134	0.000233553	26.6865	0.00057
21.7373	0.00022	5e-05	21.308	6.55464e-05	0.00113033	21.529	0.00113533	0.000128939	21.308	0.001105	0.000197942	20.689	0.001535	5.04777e-05	20.784	0.00117633	0.000120384	20.657	0.0007245	9.20919e-05	21.208	0.000606	0.000125367	20.784	0.001226	5.66657e-05	27.231	0.00045	2e-05	20.635	0.00145667	0.0001345	26.7567	0.00086	0.00015	26.6844	8e-05	0.00034	28.3344	0.0003	7e-05	20.784	0.001589	0.000126428	27.2302	0.000458475	0.000220278	26.7567	0.00057
21.8064	0.00022	5e-05	21.361	6.09617e-05	0.00112567	21.591	0.001131	0.000125861	21.361	0.00110033	0.000193681	20.717	0.00153033	4.99433e-05	20.815	0.00117433	0.000117938	20.684	0.000724	9.09336e-05	21.256	0.000605667	0.000124167	20.815	0.001225	5.49454e-05	27.3202	0.00045	1e-05	20.661	0.00145267	0.0001345	26.8269	0.00086	0.00014	26.7518	7e-05	0.00033	28.4677	0.0003	7e-05	20.815	0.00158467	0.000125954	27.3194	0.00047781	0.000208479	26.8269	0.00057
21.8756	0.00022	5e-05	21.413	5.69766e-05	0.00112033	21.652	0.001127	0.00012256	21.413	0.00109567	0.000188712	20.744	0.001526	4.88774e-05	20.846	0.00117267	0.000115678	20.71	0.0007235	9.00703e-05	21.305	0.000606	0.000123077	20.846	0.00122333	5.28804e-05	27.4093	0.00045	1e-05	20.686	0.00144933	0.0001345	26.8971	0.00085	0.00012	26.8191	7e-05	0.00031	28.6011	0.00031	8e-05	20.846	0.001581	0.000126004	27.4086	0.000497111	0.000198367	26.897	0.00057
21.9447	0.00022	5e-05	21.465	5.26909e-05	0.00111533	21.713	0.00112267	0.000120451	21.465	0.00109067	0.000183908	20.772	0.00152067	4.78156e-05	20.878	0.00117033	0.000113808	20.736	0.0007225	8.89138e-05	21.353	0.000606	0.000122094	20.878	0.00122167	5.17333e-05	27.4985	0.00045	1e-05	20.712	0.00144533	0.0001345	26.9673	0.00085	0.00011	26.8865	7e-05	0.0003	28.7344	0.00031	8e-05	20.878	0.001577	0.000125587	27.4977	0.000516347	0.000190162	26.9672	0.00057
22.0139	0.00022	4e-05	21.518	4.87545e-05	0.00111	21.774	0.00111833	0.000117462	21.518	0.00108567	0.000179115	20.799	0.001516	4.72864e-05	20.909	0.00116833	0.000111384	20.763	0.0007225	8.80469e-05	21.401	0.000606333	0.000121006	20.909	0.00122033	4.94402e-05	27.5877	0.00045	1e-05	20.737	0.001442	0.000134503	27.0374	0.00084	0.0001	26.9538	6e-05	0.00029	28.8677	0.00031	9e-05	20.909	0.00157333	0.000125644	27.5869	0.00053549	0.000184067	27.0374	0.00057
22.083	0.00022	4e-05	21.57	4.52143e-05	0.00110533	21.835	0.00111433	0.000114286	21.57	0.00108133	0.000173771	20.827	0.00151133	4.67582e-05	20.94	0.00116667	0.000109134	20.789	0.000722	8.6896e-05	21.45	0.000606667	0.000119918	20.94	0.00121867	4.82942e-05	27.6768	0.00045	1e-05	20.762	0.001438	0.000134503	27.1076	0.00084	9e-05	27.0212	6e-05	0.00028	29.0011	0.00032	9e-05	20.94	0.00156867	0.000125703	27.6761	0.000554513	0.000180251	27.1076	0.00057
22.1522	0.00022	4e-05	21.622	4.10163e-05	0.00110033	21.896	0.00111033	0.000111939	21.622	0.00107633	0.000169001	20.854	0.00150633	4.57639e-05	20.972	0.00116467	0.000106726	20.815	0.0007215	8.57375e-05	21.498	0.000607	0.000118832	20.972	0.00121733	4.60036e-05	27.766	0.00045	1e-05	20.788	0.00143433	0.000134515	27.1778	0.00084	8e-05	27.0885	6e-05	0.00027	29.1344	0.00032	9e-05	20.972	0.001565	0.000125766	27.7652	0.000573392	0.00017882	27.1777	0.00057
22.2213	0.00022	4e-05	21.675	3.72424e-05	0.001095	21.958	0.001106	0.000109055	21.675	0.00107133	0.000164245	20.882	0.001502	4.47102e-05	21.003	0.00116233	0.000103925	20.842	0.000721	8.48725e-05	21.546	0.000606667	0.000117304	21.003	0.001216	4.45084e-05	27.8552	0.00045	1e-05	20.813	0.00143067	0.00013502	27.248	0.00083	7e-05	27.1559	5e-05	0.00026	29.2677	0.00032	0.0001	21.003	0.001561	0.000125367	27.8544	0.00059211	0.000179807	27.2479	0.00057
22.2905	0.00022	4e-05	21.727	3.35609e-05	0.00108967	22.019	0.00110133	0.00010659	21.727	0.00106667	0.000159318	20.91	0.00149733	4.41852e-05	21.034	0.00116033	0.000102246	20.868	0.000721	8.37198e-05	21.595	0.000607	0.00011622	21.034	0.001214	4.27902e-05	27.9443	0.00045	1e-05	20.839	0.00142667	0.00013502	27.3181	0.00083	6e-05	27.2232	5e-05	0.00025	29.4011	0.00032	0.0001	21.034	0.00155733	0.000125437	27.9436	0.000610664	0.000183166	27.3181	0.00057
22.3596	0.00022	4e-05	21.779	2.95691e-05	0.00108467	22.08	0.00109733	0.000104357	21.779	0.00106167	0.000154588	20.937	0.00149233	4.31895e-05	21.066	0.00115833	9.98616e-05	20.894	0.00072	8.25631e-05	21.643	0.000607333	0.000115136	21.066	0.001213	4.10731e-05	28.0335	0.00045	2e-05	20.864	0.00142333	0.000135031	27.3883	0.00083	5e-05	27.2906	5e-05	0.00024	29.5344	0.00032	0.00011	21.066	0.00155333	0.000125437	28.0327	0.000629077	0.000188788	27.3883	0.00057
22.4288	0.00022	4e-05	21.832	2.61598e-05	0.00107933	22.141	0.001093	0.000101602	21.832	0.001057	0.00014968	20.965	0.00148767	4.26654e-05	21.097	0.00115633	9.74902e-05	20.92	0.00072	8.14105e-05	21.691	0.000607333	0.00011415	21.097	0.00121133	3.90043e-05	28.1227	0.00045	2e-05	20.89	0.00141933	0.000135031	27.4585	0.00083	4e-05	27.3579	4e-05	0.00023	29.6677	0.00032	0.00011	21.097	0.00154933	0.000125049	28.1219	0.000647421	0.00019652	27.4584	0.00057
22.4979	0.00022	3e-05	21.884	2.35018e-05	0.00107433	22.202	0.00108867	9.98616e-05	21.884	0.001052	0.000144979	20.992	0.00148333	4.16213e-05	21.128	0.00115467	9.52698e-05	20.947	0.000719	8.05414e-05	21.74	0.000607667	0.000113068	21.128	0.00121	3.76431e-05	28.2118	0.00045	2e-05	20.915	0.001416	0.000135044	27.5287	0.00082	3e-05	27.4253	4e-05	0.00023	29.8011	0.00032	0.00011	21.128	0.00154567	0.000125125	28.211	0.000665846	0.000206197	27.5286	0.00057
22.5671	0.00022	3e-05	21.936	2.01329e-05	0.00106933	22.263	0.00108433	9.72128e-05	21.936	0.00104733	0.000140094	21.02	0.00147833	4.06243e-05	21.16	0.00115233	9.34737e-05	20.973	0.0007185	7.96764e-05	21.788	0.000607333	0.000111541	21.16	0.00120833	3.55715e-05	28.301	0.00045	2e-05	20.94	0.001412	0.000135044	27.5989	0.00082	2e-05	27.4926	4e-05	0.00022	29.9344	0.00032	0.00012	21.16	0.00154133	0.000124669	28.3002	0.000684638	0.000217656	27.5988	0.00057
22.6362	0.00023	3e-05	21.989	1.76163e-05	0.00106367	22.325	0.00108033	9.517e-05	21.989	0.001043	0.000134859	21.047	0.00147367	4.0104e-05	21.191	0.00115067	9.12652e-05	20.999	0.0007185	7.85239e-05	21.836	0.000607667	0.00011046	21.191	0.001207	3.40735e-05	28.3902	0.00045	2e-05	20.966	0.00140867	0.00013506	27.669	0.00082	1e-05	27.56	4e-05	0.00021	30.0677	0.00032	0.00012	21.191	0.00153767	0.000124749	28.3894	0.000704258	0.000230745	27.669	0.00057
22.7053	0.00023	3e-05	22.041	1.5885e-05	0.00105833	22.386	0.00107633	9.3179e-05	22.041	0.001038	0.000130219	21.075	0.001469	3.95854e-05	21.222	0.00114867	8.89401e-05	21.026	0.0007175	7.73671e-05	21.885	0.000607333	0.00010992	21.222	0.00120567	3.27159e-05	28.4793	0.00045	2e-05	20.991	0.00140467	0.00013506	27.7392	0.00081	0	27.6274	4e-05	0.0002	30.2011	0.00032	0.00013	21.222	0.001534	0.000124832	28.4785	0.000725339	0.000245322	27.7391	0.00057
22.7745	0.00023	3e-05	22.094	1.45717e-05	0.00105333	22.447	0.00107167	9.11501e-05	22.094	0.00103333	0.000125381	21.103	0.001464	3.85876e-05	21.254	0.00114667	8.72945e-05	21.052	0.0007175	7.65e-05	21.933	0.000607667	0.000108841	21.254	0.001204	3.06431e-05	28.5685	0.00045	2e-05	21.017	0.00140133	0.000135079	27.8094	0.00081	1e-05	27.6947	3e-05	0.00019	30.3344	0.00032	0.00013	21.254	0.00153033	0.000124917	28.5677	0.000740724	0.000260895	27.8093	0.00058
22.8436	0.00023	3e-05	22.146	1.45029e-05	0.00104767	22.508	0.00106767	8.92879e-05	22.146	0.00102833	0.00012079	21.13	0.00145967	3.75544e-05	21.285	0.00114467	8.49961e-05	21.078	0.000717	7.56373e-05	21.981	0.000607667	0.000107853	21.285	0.00120233	2.95014e-05	28.6577	0.00045	2e-05	21.042	0.00139733	0.000135079	27.8796	0.00081	2e-05	27.7621	3e-05	0.00018	30.4677	0.00032	0.00013	21.285	0.001526	0.000124467	28.6569	0.000753802	0.000279363	27.8795	0.00058
22.9128	0.00023	3e-05	22.198	1.59478e-05	0.00104233	22.569	0.00106333	8.75519e-05	22.198	0.00102367	0.000115993	21.158	0.001455	3.70405e-05	21.316	0.001143	8.28191e-05	21.104	0.000716	7.44804e-05	22.03	0.000607667	0.000106237	21.316	0.001201	2.72213e-05	28.7468	0.00044	2e-05	21.067	0.001394	0.0001351	27.9497	0.0008	3e-05	27.8294	3e-05	0.00017	30.6011	0.00032	0.00014	21.316	0.00152233	0.000124557	28.746	0.000764489	0.000300661	27.9497	0.00058
22.9819	0.00023	2e-05	22.251	1.73494e-05	0.001037	22.631	0.001059	8.52819e-05	22.251	0.001019	0.000111216	21.185	0.00145033	3.65285e-05	21.348	0.00114067	8.10946e-05	21.131	0.000716	7.36133e-05	22.078	0.000607667	0.000105249	21.348	0.00119967	2.57164e-05	28.836	0.00044	1e-05	21.093	0.00139033	0.000134612	28.0199	0.0008	4e-05	27.8968	3e-05	0.00017	30.7344	0.00033	0.00014	21.348	0.00151867	0.000124649	28.8352	0.000772755	0.000324597	28.0198	0.00058
23.0511	0.00023	2e-05	22.303	2.0306e-05	0.00103167	22.692	0.001055	8.36122e-05	22.303	0.00101433	0.000106463	21.213	0.00144533	3.55293e-05	21.379	0.00113867	7.84878e-05	21.157	0.0007155	7.27507e-05	22.126	0.000607667	0.000104261	21.379	0.00119833	2.4379e-05	28.9252	0.00044	1e-05	21.118	0.00138667	0.000135123	28.0901	0.0008	5e-05	27.9641	3e-05	0.00016	30.8677	0.00033	0.00014	21.379	0.00151467	0.000124649	28.9244	0.000778618	0.000350866	28.09	0.00058
23.1202	0.00023	2e-05	22.355	2.30651e-05	0.001026	22.753	0.00105067	8.25126e-05	22.355	0.00100933	0.000102002	21.24	0.001441	3.45109e-05	21.41	0.00113667	7.62518e-05	21.183	0.0007145	7.15938e-05	22.175	0.000608	0.000103184	21.41	0.00119667	2.2301e-05	29.0143	0.00044	1e-05	21.144	0.001383	0.000134637	28.1603	0.00079	7e-05	28.0315	3e-05	0.00015	31.0011	0.00033	0.00013	21.41	0.00151067	0.000124299	29.0135	0.000782152	0.000379058	28.1602	0.00058
23.1894	0.00023	2e-05	22.408	2.66333e-05	0.00102067	22.814	0.00104667	8.10082e-05	22.408	0.00100467	9.73156e-05	21.268	0.00143633	3.40049e-05	21.442	0.00113467	7.46481e-05	21.21	0.0007145	7.07266e-05	22.223	0.000607667	0.000101658	21.442	0.001195	2.1166e-05	29.1035	0.00044	1e-05	21.169	0.00137933	0.000135149	28.2304	0.00079	8e-05	28.0988	2e-05	0.00014	31.1344	0.00033	0.00013	21.442	0.00150667	0.000124299	29.1027	0.000783473	0.000408681	28.2304	0.00058
23.2585	0.00023	2e-05	22.46	2.97377e-05	0.00101533	22.875	0.001042	7.90759e-05	22.46	0.001	9.26661e-05	21.295	0.00143133	3.30051e-05	21.473	0.00113267	7.24523e-05	21.236	0.000714	6.98642e-05	22.271	0.000607667	0.000100669	21.473	0.001194	1.94679e-05	29.1927	0.00044	0	21.195	0.00137567	0.000134664	28.3006	0.00078	9e-05	28.1662	2e-05	0.00013	31.2677	0.00034	0.00013	21.473	0.00150267	0.000124941	29.1919	0.000782737	0.000439186	28.3006	0.00058
23.3277	0.00023	2e-05	22.512	3.30807e-05	0.00100967	22.936	0.00103833	7.72161e-05	22.512	0.000995	8.83403e-05	21.323	0.00142667	3.25013e-05	21.504	0.00113067	7.08684e-05	21.262	0.000713	6.87071e-05	22.32	0.000607667	9.96812e-05	21.504	0.001192	1.77764e-05	29.2818	0.00044	0	21.22	0.001372	0.000135178	28.3708	0.00078	0.0001	28.2335	2e-05	0.00012	31.4011	0.00034	0.00012	21.504	0.001499	0.000125044	29.281	0.000780131	0.000469988	28.3707	0.00058
23.3968	0.00024	2e-05	22.565	3.70045e-05	0.00100367	22.998	0.00103433	7.59627e-05	22.565	0.000990333	8.37695e-05	21.351	0.001422	3.2e-05	21.536	0.00112867	6.87192e-05	21.289	0.000713	6.78399e-05	22.368	0.000607667	9.8068e-05	21.536	0.00119067	1.62583e-05	29.371	0.00044	1e-05	21.245	0.00136833	0.000134693	28.441	0.00078	0.00011	28.3009	2e-05	0.00012	31.5344	0.00034	0.00011	21.536	0.001495	0.000125044	29.3702	0.000775871	0.000500482	28.4409	0.00058
23.466	0.00024	2e-05	22.617	4.10163e-05	0.000998667	23.059	0.00103	7.43572e-05	22.617	0.000985667	7.92549e-05	21.378	0.00141767	3.10054e-05	21.567	0.00112667	6.7159e-05	21.315	0.0007125	6.69776e-05	22.416	0.000607333	9.75312e-05	21.567	0.00118967	1.45717e-05	29.4601	0.00044	1e-05	21.271	0.00136467	0.000135208	28.5112	0.00077	0.00012	28.3682	1e-05	0.0001	31.6677	0.00035	0.00011	21.567	0.00149133	0.000125149	29.4594	0.000770188	0.000530067	28.5111	0.00058
23.5351	0.00024	1e-05	22.669	4.45758e-05	0.000993	23.12	0.001026	7.33212e-05	22.669	0.000980667	7.51421e-05	21.406	0.00141267	3.00056e-05	21.598	0.00112467	6.50641e-05	21.341	0.0007115	6.58205e-05	22.465	0.000607	9.60052e-05	21.598	0.001188	1.34536e-05	29.5493	0.00043	1e-05	21.296	0.001361	0.000134726	28.5813	0.00078	0.00013	28.4356	1e-05	9e-05	31.8011	0.00035	0.0001	21.598	0.00148733	0.000124821	29.5485	0.000763322	0.000558161	28.5813	0.00059
23.6042	0.00024	1e-05	22.722	4.81698e-05	0.000987333	23.181	0.00102233	7.18424e-05	22.722	0.000976	7.07884e-05	21.433	0.00140833	2.95014e-05	21.63	0.00112267	6.35321e-05	21.367	0.0007115	6.49532e-05	22.513	0.000607	9.50158e-05	21.63	0.00118633	1.13725e-05	29.6385	0.00043	2e-05	21.322	0.00135767	0.00013476	28.6515	0.00078	0.00013	28.5029	0	8e-05	31.9344	0.00035	9e-05	21.63	0.00148333	0.000124821	29.6377	0.000755509	0.00058422	28.6514	0.00059
23.6734	0.00024	1e-05	22.774	5.23195e-05	0.000981333	23.242	0.001018	7.06187e-05	22.774	0.000971333	6.65307e-05	21.461	0.00140367	2.90057e-05	21.661	0.00112067	6.15007e-05	21.394	0.000711	6.40911e-05	22.561	0.000607	9.40266e-05	21.661	0.001185	1.01489e-05	29.7276	0.00043	2e-05	21.347	0.00135367	0.00013476	28.7217	0.00079	0.00014	28.5703	-1e-05	7e-05	32.0677	0.00035	8e-05	21.661	0.00147967	0.000124933	29.7268	0.00074697	0.000607753	28.7216	0.0006
23.7425	0.00024	1e-05	22.826	5.55098e-05	0.000975333	23.303	0.00101433	6.9371e-05	22.826	0.000966667	6.31295e-05	21.488	0.001399	2.85132e-05	21.692	0.00111867	6.00028e-05	21.42	0.00071	6.29338e-05	22.61	0.000606667	9.25005e-05	21.692	0.00118367	8.62168e-06	29.8168	0.00043	2e-05	21.372	0.00135033	0.000134797	28.7919	0.00079	0.00014	28.6376	-2e-05	6e-05	32.2011	0.00035	8e-05	21.692	0.00147567	0.000124933	29.816	0.000737898	0.000628329	28.7918	0.0006
23.8117	0.00024	1e-05	22.879	5.92706e-05	0.00097	23.365	0.00101033	6.787e-05	22.879	0.000962	5.90931e-05	21.516	0.00139433	2.70247e-05	21.724	0.00111667	5.8046e-05	21.446	0.00071	6.20665e-05	22.658	0.000606667	9.15114e-05	21.724	0.001182	7.54983e-06	29.906	0.00043	3e-05	21.398	0.00134633	0.000134797	28.862	0.00079	0.00014	28.705	-3e-05	4e-05	32.3344	0.00036	7e-05	21.724	0.001472	0.000125048	29.9052	0.000728456	0.00064559	28.862	0.0006
23.8808	0.00024	1e-05	22.931	6.35059e-05	0.000964	23.426	0.00100667	6.68755e-05	22.931	0.000957333	5.52208e-05	21.544	0.00138967	2.65393e-05	21.755	0.00111467	5.65892e-05	21.473	0.0007095	6.14892e-05	22.706	0.000606667	8.99018e-05	21.755	0.00118067	5.50757e-06	29.9951	0.00042	3e-05	21.423	0.001343	0.000134837	28.9322	0.0008	0.00015	28.7723	-4e-05	4e-05	32.4677	0.00036	7e-05	21.755	0.00146833	0.000125165	29.9943	0.00071877	0.000659248	28.9321	0.00061
23.95	0.00024	1e-05	22.983	6.72111e-05	0.000958333	23.487	0.001003	6.59394e-05	22.983	0.000952667	5.15493e-05	21.571	0.001385	2.60576e-05	21.786	0.00111267	5.47205e-05	21.499	0.000709	6.06273e-05	22.755	0.000606	8.88313e-05	21.786	0.001179	4.58258e-06	30.0843	0.00042	3e-05	21.449	0.00133933	0.000134359	29.0024	0.0008	0.00015	28.8397	-5e-05	4e-05	32.6011	0.00036	6e-05	21.786	0.00146433	0.000125165	30.0835	0.000708938	0.000669101	29.0023	0.00061
24.0191	0.00025	1e-05	23.036	7.14726e-05	0.000952333	23.548	0.000999	6.49538e-05	23.036	0.000948	4.86929e-05	21.599	0.00138033	2.55799e-05	21.818	0.00111067	5.33135e-05	21.525	0.000708	5.94699e-05	22.803	0.000606	8.78408e-05	21.818	0.00117767	3.21455e-06	30.1735	0.00042	3e-05	21.474	0.00133567	0.000134879	29.0726	0.00081	0.00015	28.907	-7e-05	4e-05	32.7344	0.00036	6e-05	21.818	0.00146067	0.000125285	30.1727	0.000699023	0.000675026	29.0725	0.00062
24.0883	0.00025	1e-05	23.088	7.51953e-05	0.000946667	23.609	0.000996	6.41561e-05	23.088	0.000943333	4.55009e-05	21.626	0.001376	2.40624e-05	21.849	0.00110867	5.19262e-05	21.552	0.000708	5.86025e-05	22.851	0.000605667	8.63153e-05	21.849	0.00117633	3.05505e-06	30.2626	0.00042	4e-05	21.499	0.001332	0.000134402	29.1428	0.00081	0.00015	28.9744	-8e-05	6e-05	32.8677	0.00035	6e-05	21.849	0.00145667	0.000125285	30.2618	0.000689058	0.000676982	29.1427	0.00062
24.1574	0.00025	1e-05	23.14	7.91854e-05	0.000940667	23.67	0.000992333	6.38931e-05	23.14	0.000938333	4.31895e-05	21.654	0.00137133	2.35867e-05	21.88	0.00110667	5.02029e-05	21.578	0.0007075	5.77408e-05	22.899	0.000605333	8.47899e-05	21.88	0.001175	2.64575e-06	30.3518	0.00041	4e-05	21.525	0.00132867	0.000134448	29.2129	0.00082	0.00014	29.0418	-0.0001	7e-05	33.0011	0.00035	5e-05	21.88	0.001453	0.000125407	30.351	0.000679039	0.000675013	29.2128	0.00063
24.2266	0.00025	1e-05	23.193	8.29277e-05	0.000935	23.732	0.000988333	6.33588e-05	23.193	0.000933667	4.1138e-05	21.681	0.00136667	2.31157e-05	21.912	0.00110467	4.88808e-05	21.604	0.0007065	5.68705e-05	22.948	0.000605333	8.37994e-05	21.912	0.00117333	3.21455e-06	30.441	0.00041	4e-05	21.55	0.00132467	0.000134448	29.2831	0.00082	0.00014	29.1091	-0.00011	9e-05	33.1344	0.00035	5e-05	21.912	0.00144933	0.000125532	30.4402	0.00066893	0.000669235	29.283	0.00063
24.2957	0.00025	1e-05	23.245	8.72296e-05	0.000929	23.793	0.000984333	6.19866e-05	23.245	0.000929	3.91535e-05	21.709	0.001362	2.26495e-05	21.943	0.00110233	4.77109e-05	21.63	0.000706	5.6006e-05	22.996	0.000604667	8.27305e-05	21.943	0.00117167	4.50925e-06	30.5301	0.00041	4e-05	21.576	0.00132133	0.000134497	29.3533	0.00083	0.00014	29.1765	-0.00013	0.0001	33.2677	0.00035	5e-05	21.943	0.00144533	0.000125532	30.5293	0.00065866	0.000659843	29.3532	0.00063
24.3649	0.00025	1e-05	23.297	9.09799e-05	0.000923333	23.854	0.000980667	6.1825e-05	23.297	0.000924	3.751e-05	21.736	0.001357	2.16564e-05	21.975	0.00110033	4.54899e-05	21.657	0.000706	5.51385e-05	23.044	0.000604333	8.12055e-05	21.975	0.00117033	6.02771e-06	30.6193	0.00041	4e-05	21.601	0.00131767	0.000134024	29.4235	0.00084	0.00013	29.2438	-0.00014	0.00012	33.4011	0.00035	5e-05	21.975	0.00144167	0.00012566	30.6185	0.00064813	0.0006471	29.4234	0.00064
24.434	0.00025	1e-05	23.35	9.48841e-05	0.000917	23.915	0.000976333	6.11746e-05	23.35	0.000919667	3.69504e-05	21.764	0.00135267	2.07445e-05	22.006	0.001098	4.4441e-05	21.683	0.0007055	5.42771e-05	23.093	0.000604	7.96806e-05	22.006	0.001169	7.2111e-06	30.7085	0.0004	4e-05	21.627	0.00131433	0.000134497	29.4936	0.00084	0.00013	29.3112	-0.00016	0.00014	33.5344	0.00035	5e-05	22.006	0.00143767	0.00012566	30.7077	0.000637226	0.000631334	29.4935	0.00064
24.5032	0.00026	1e-05	23.402	9.86425e-05	0.000911333	23.976	0.000972	6.06053e-05	23.402	0.000914333	3.69369e-05	21.792	0.00134833	2.02073e-05	22.037	0.001096	4.32782e-05	21.709	0.0007045	5.34065e-05	23.141	0.000604	7.80833e-05	22.037	0.00116733	8.32666e-06	30.7976	0.0004	4e-05	21.652	0.00131067	0.000134024	29.5638	0.00085	0.00012	29.3785	-0.00017	0.00015	33.6677	0.00035	5e-05	22.037	0.001434	0.00012579	30.7968	0.000625831	0.000612929	29.5637	0.00064
24.5723	0.00026	1e-05	23.454	0.000102963	0.000905333	24.038	0.000968	6.02329e-05	23.454	0.000909667	3.7314e-05	21.819	0.00134367	1.97569e-05	22.069	0.001094	4.21545e-05	21.736	0.000704	5.28291e-05	23.189	0.000603667	7.65593e-05	22.069	0.00116633	1.00167e-05	30.8868	0.0004	4e-05	21.677	0.00130733	0.000134076	29.634	0.00085	0.00011	29.4459	-0.00018	0.00017	33.8011	0.00035	5e-05	22.069	0.00143	0.00012579	30.886	0.000613827	0.000592319	29.6339	0.00065
24.6414	0.00026	1e-05	23.507	0.000106726	0.000899667	24.099	0.000964	5.89237e-05	23.507	0.000904667	3.7899e-05	21.847	0.00133867	1.87705e-05	22.1	0.001092	4.09512e-05	21.762	0.0007035	5.16809e-05	23.238	0.000603333	7.60285e-05	22.1	0.00116467	1.11505e-05	30.976	0.0004	4e-05	21.703	0.00130333	0.000134076	29.7042	0.00086	0.00011	29.5132	-0.0002	0.00019	33.9344	0.00035	4e-05	22.1	0.00142633	0.000125922	30.9752	0.000601105	0.000569979	29.7041	0.00065
24.7106	0.00026	1e-05	23.559	0.000111051	0.000893667	24.16	0.00096	5.76541e-05	23.559	0.0009	3.95095e-05	21.874	0.001334	1.83303e-05	22.131	0.00109	3.995e-05	21.788	0.000703	5.05198e-05	23.286	0.000603	7.4505e-05	22.131	0.00116333	1.25033e-05	31.0651	0.0004	4e-05	21.728	0.0013	0.000134131	29.7743	0.00086	0.0001	29.5806	-0.00021	0.0002	34.0677	0.00035	4e-05	22.131	0.00142233	0.000125922	31.0643	0.000587565	0.000546409	29.7742	0.00065
24.7797	0.00026	1e-05	23.611	0.000114817	0.000888	24.221	0.000955667	5.6959e-05	23.611	0.000894667	4.16213e-05	21.902	0.00132967	1.74738e-05	22.163	0.00108767	3.92726e-05	21.815	0.0007025	4.99425e-05	23.334	0.000602667	7.29817e-05	22.163	0.00116167	1.36504e-05	31.1543	0.0004	3e-05	21.754	0.00129633	0.000133661	29.8445	0.00087	9e-05	29.6479	-0.00022	0.00021	34.2011	0.00035	4e-05	22.163	0.00141867	0.000126057	31.1535	0.000573119	0.000522118	29.8444	0.00066
24.8489	0.00026	1e-05	23.664	0.00011898	0.000881667	24.282	0.000952	5.58301e-05	23.664	0.00089	4.41928e-05	21.929	0.00132533	1.69214e-05	22.194	0.00108567	3.8397e-05	21.841	0.000702	4.93651e-05	23.383	0.000602333	7.08684e-05	22.194	0.00116	1.57162e-05	31.2435	0.0004	3e-05	21.779	0.001293	0.00013372	29.9147	0.00087	8e-05	29.7153	-0.00024	0.00023	34.3344	0.00035	4e-05	22.194	0.00141467	0.000126749	31.2426	0.000557693	0.000497607	29.9146	0.00066
24.918	0.00026	1e-05	23.716	0.000122748	0.000876	24.343	0.000948	5.42494e-05	23.716	0.000884667	4.67582e-05	21.957	0.00132033	1.59478e-05	22.225	0.00108367	3.7581e-05	21.867	0.0007015	4.85043e-05	23.431	0.000602	6.9347e-05	22.225	0.00115867	1.70978e-05	31.3326	0.0004	3e-05	21.804	0.001289	0.00013372	29.9849	0.00088	7e-05	29.7826	-0.00025	0.00024	34.4677	0.00035	4e-05	22.225	0.00141067	0.000126749	31.3318	0.000541238	0.000473349	29.9848	0.00066
24.9872	0.00026	1e-05	23.768	0.000124829	0.000869333	24.405	0.000944667	5.2634e-05	23.768	0.000879	4.83839e-05	21.985	0.00131567	1.55349e-05	22.257	0.00108133	3.71663e-05	21.893	0.0007005	4.73462e-05	23.479	0.000602	6.73573e-05	22.257	0.001157	1.82483e-05	31.4218	0.0004	3e-05	21.83	0.00128567	0.000133781	30.0551	0.00088	6e-05	29.85	-0.00026	0.00025	34.6011	0.00035	4e-05	22.257	0.00140733	0.000127304	31.421	0.000523729	0.000449773	30.0549	0.00066
25.0563	0.00026	1e-05	23.821	0.000126516	0.000862333	24.466	0.000940667	5.06392e-05	23.821	0.000874	5.05866e-05	22.012	0.00131133	1.47422e-05	22.288	0.00107933	3.65011e-05	21.92	0.0007005	4.64785e-05	23.528	0.000602	6.57799e-05	22.288	0.00115567	1.96554e-05	31.511	0.0004	3e-05	21.855	0.001282	0.000133315	30.1252	0.00089	5e-05	29.9173	-0.00027	0.00026	34.7344	0.00035	3e-05	22.288	0.00140333	0.000127304	31.5101	0.000505166	0.00042725	30.1251	0.00067
25.1255	0.00027	2e-05	23.873	0.000128035	0.000856	24.527	0.000937333	4.86038e-05	23.873	0.000868333	5.26245e-05	22.04	0.00130667	1.43643e-05	22.319	0.001077	3.55528e-05	21.946	0.0007	4.5618e-05	23.576	0.000601667	6.42599e-05	22.319	0.00115433	2.11266e-05	31.6001	0.0004	3e-05	21.881	0.00127833	0.000133253	30.1954	0.00089	4e-05	29.9847	-0.00028	0.00027	34.8677	0.00035	4e-05	22.319	0.00139967	0.000127445	31.5993	0.000485579	0.000406086	30.1953	0.00067
25.1946	0.00027	2e-05	23.925	0.000129554	0.000849667	24.588	0.000934	4.65725e-05	23.925	0.000862333	5.42801e-05	22.067	0.00130233	1.37961e-05	22.351	0.001075	3.50856e-05	21.972	0.000699	4.47465e-05	23.624	0.000602	6.22174e-05	22.351	0.001153	2.25389e-05	31.6893	0.0004	3e-05	21.906	0.001275	0.000133315	30.2656	0.0009	3e-05	30.052	-0.00028	0.00027	35.0011	0.00034	4e-05	22.351	0.00139567	0.000127445	31.6885	0.000465031	0.00038652	30.2655	0.00067
25.2638	0.00027	2e-05	23.978	0.000130849	0.000843333	24.649	0.000930667	4.40946e-05	23.978	0.000857	5.63116e-05	22.095	0.00129733	1.28582e-05	22.382	0.00107267	3.51331e-05	21.999	0.0006985	4.41692e-05	23.673	0.000601667	5.9702e-05	22.382	0.00115133	2.36925e-05	31.7785	0.0004	3e-05	21.932	0.00127133	0.000132851	30.3358	0.0009	3e-05	30.1194	-0.00029	0.00028	35.1344	0.00034	4e-05	22.382	0.001392	0.000127589	31.7776	0.000443614	0.000368722	30.3356	0.00067
25.3329	0.00027	2e-05	24.03	0.000132367	0.000837	24.71	0.000928	4.15812e-05	24.03	0.000851333	5.87055e-05	22.122	0.00129267	1.25033e-05	22.413	0.00107067	3.48473e-05	22.025	0.000698	4.35919e-05	23.721	0.000602	5.76628e-05	22.413	0.00115	2.51197e-05	31.8676	0.0004	3e-05	21.957	0.001268	0.000132917	30.4059	0.0009	3e-05	30.1867	-0.00029	0.00028	35.2677	0.00034	4e-05	22.413	0.001388	0.000127589	31.8668	0.000421457	0.000352799	30.4058	0.00068
25.4021	0.00027	2e-05	24.082	0.000133323	0.000831	24.772	0.000925	3.85876e-05	24.082	0.000845667	6.03435e-05	22.15	0.00128833	1.18462e-05	22.445	0.00106867	3.46458e-05	22.051	0.0006975	4.27317e-05	23.769	0.000601667	5.47205e-05	22.445	0.00114867	2.65769e-05	31.9568	0.0004	3e-05	21.982	0.001264	0.000132917	30.4761	0.00091	3e-05	30.2541	-0.0003	0.00028	35.4011	0.00034	4e-05	22.445	0.00138433	0.000127735	31.956	0.00039872	0.000338791	30.476	0.00068
25.4712	0.00027	2e-05	24.135	0.000134448	0.000825333	24.833	0.000922	3.61663e-05	24.135	0.00084	6.19435e-05	22.178	0.00128367	1.1547e-05	22.476	0.00106633	3.5019e-05	22.077	0.0006965	4.18599e-05	23.818	0.000601333	5.17912e-05	22.476	0.001147	2.77308e-05	32.046	0.0004	3e-05	22.008	0.00126067	0.000132986	30.5463	0.00091	4e-05	30.3215	-0.0003	0.00029	35.5344	0.00034	4e-05	22.476	0.00138033	0.000127735	32.0451	0.000375595	0.000326678	30.5462	0.00068
25.5403	0.00027	2e-05	24.187	0.000134842	0.000819667	24.894	0.000919667	3.33217e-05	24.187	0.000835	6.39296e-05	22.205	0.001279	1.03923e-05	22.507	0.00106433	3.50048e-05	22.104	0.000696	4.09959e-05	23.866	0.000601	4.88774e-05	22.507	0.00114567	2.91605e-05	32.1351	0.0004	3e-05	22.033	0.001257	0.000132525	30.6165	0.00091	5e-05	30.3888	-0.0003	0.00029	35.6677	0.00034	4e-05	22.507	0.00137667	0.000127884	32.1343	0.000352295	0.000316391	30.6164	0.00069
25.6095	0.00028	2e-05	24.239	0.000135404	0.000814333	24.955	0.000917667	3.00056e-05	24.239	0.000829333	6.55922e-05	22.233	0.00127433	1.0116e-05	22.539	0.00106167	3.51188e-05	22.13	0.000696	4.01279e-05	23.914	0.000600667	4.59819e-05	22.539	0.001144	3.0315e-05	32.2243	0.0004	3e-05	22.059	0.00125333	0.000132066	30.6866	0.00091	6e-05	30.4562	-0.0003	0.00028	35.8011	0.00033	5e-05	22.539	0.001373	0.000128293	32.2235	0.00032905	0.000307806	30.6865	0.00069
25.6786	0.00028	2e-05	24.292	0.000135967	0.000809	25.016	0.000915333	2.73191e-05	24.292	0.000823667	6.7278e-05	22.26	0.00127	9.64365e-06	22.57	0.00105967	3.53034e-05	22.156	0.0006955	3.92683e-05	23.963	0.000600667	4.30155e-05	22.57	0.00114267	3.17543e-05	32.3134	0.0004	3e-05	22.084	0.00125	0.00013214	30.7568	0.00092	7e-05	30.5235	-0.0003	0.00028	35.9344	0.00033	5e-05	22.57	0.00136933	0.000128442	32.3126	0.000306104	0.000300746	30.7567	0.00069
25.7478	0.00028	2e-05	24.344	0.00013653	0.000803667	25.077	0.000913333	2.41937e-05	24.344	0.000818	6.82422e-05	22.288	0.00126533	9.45163e-06	22.601	0.00105733	3.61156e-05	22.183	0.0006945	3.8396e-05	24.011	0.000600333	4.01539e-05	22.601	0.00114133	3.32014e-05	32.4026	0.00041	3e-05	22.109	0.001246	0.00013214	30.827	0.00092	7e-05	30.5909	-0.0003	0.00028	36.0677	0.00033	5e-05	22.601	0.00136533	0.000128442	32.4018	0.000283718	0.000294976	30.8269	0.0007
25.8169	0.00028	2e-05	24.396	0.00013653	0.000798667	25.139	0.000911667	2.14554e-05	24.396	0.000812667	6.95869e-05	22.315	0.00126033	8.73689e-06	22.633	0.001055	3.63456e-05	22.209	0.000694	3.78186e-05	24.059	0.000600667	3.77536e-05	22.633	0.00113967	3.4356e-05	32.4918	0.00041	3e-05	22.135	0.00124267	0.000132217	30.8972	0.00092	8e-05	30.6582	-0.00029	0.00028	36.2011	0.00033	6e-05	22.633	0.00136167	0.000128594	32.491	0.000262169	0.000290204	30.8971	0.0007
25.8861	0.00028	2e-05	24.449	0.0001367	0.000794	25.2	0.00091	1.90788e-05	24.449	0.000807333	7.09389e-05	22.343	0.001256	8.18535e-06	22.664	0.001053	3.6756e-05	22.235	0.0006935	3.72413e-05	24.108	0.000600333	3.49476e-05	22.664	0.00113833	3.57957e-05	32.5809	0.00041	2e-05	22.16	0.00123933	0.000131683	30.9674	0.00092	9e-05	30.7256	-0.00029	0.00027	36.3344	0.00033	6e-05	22.664	0.00135767	0.000128594	32.5801	0.000241748	0.000286098	30.9672	0.0007
25.9552	0.00029	2e-05	24.501	0.00013653	0.000789667	25.261	0.000909	1.77764e-05	24.501	0.000802333	7.21411e-05	22.37	0.00125167	8.02081e-06	22.695	0.00105033	3.7421e-05	22.262	0.000693	3.63822e-05	24.156	0.0006	3.2187e-05	22.695	0.001137	3.63731e-05	32.6701	0.00041	2e-05	22.186	0.00123567	0.000131226	31.0375	0.00092	0.0001	30.7929	-0.00029	0.00027	36.4677	0.00033	7e-05	22.695	0.001354	0.000128748	32.6693	0.000222752	0.000282299	31.0374	0.00071
26.0244	0.00029	2e-05	24.553	0.0001367	0.000785	25.322	0.000907667	1.70392e-05	24.553	0.000797333	7.23971e-05	22.398	0.001247	8e-06	22.727	0.00104833	3.80044e-05	22.288	0.000692	3.55094e-05	24.204	0.000600333	2.98719e-05	22.727	0.00113533	3.75278e-05	32.7593	0.00041	2e-05	22.211	0.00123233	0.000131306	31.1077	0.00092	0.0001	30.8603	-0.00028	0.00026	36.6011	0.00034	7e-05	22.727	0.00135	0.000128748	32.7584	0.00020548	0.000278434	31.1076	0.00071
26.0935	0.00029	2e-05	24.606	0.00013631	0.000780667	25.383	0.000906667	1.68028e-05	24.606	0.000792	7.37767e-05	22.426	0.001242	7.54983e-06	22.758	0.001046	3.92301e-05	22.314	0.0006915	3.49321e-05	24.253	0.000600667	2.75923e-05	22.758	0.00113433	3.92598e-05	32.8484	0.00042	2e-05	22.237	0.00122867	0.000130852	31.1779	0.00093	0.0001	30.9276	-0.00028	0.00026	36.7344	0.00034	7e-05	22.758	0.00134633	0.000128904	32.8476	0.000190219	0.000274137	31.1778	0.00072
26.1627	0.00029	2e-05	24.658	0.00013592	0.000777333	25.445	0.000905667	1.77858e-05	24.658	0.000787	7.4054e-05	22.453	0.00123767	7.0946e-06	22.789	0.001044	3.995e-05	22.34	0.000691	3.43548e-05	24.301	0.0006	2.53574e-05	22.789	0.00113267	4.04145e-05	32.9376	0.00042	2e-05	22.262	0.001225	0.000131389	31.2481	0.00093	0.00011	30.995	-0.00027	0.00025	36.8677	0.00034	7e-05	22.789	0.00134267	0.000129307	32.9368	0.000177222	0.000269075	31.2479	0.00072
26.2318	0.0003	2e-05	24.71	0.000135532	0.000773	25.506	0.000905	1.90788e-05	24.71	0.000782333	7.48955e-05	22.481	0.00123333	7.37111e-06	22.821	0.00104167	4.13078e-05	22.367	0.0006905	3.34963e-05	24.349	0.000600333	2.31805e-05	22.821	0.00113133	4.18609e-05	33.0268	0.00042	1e-05	22.287	0.00122133	0.000130936	31.3182	0.00093	0.00011	31.0623	-0.00027	0.00025	37.0011	0.00034	7e-05	22.821	0.001339	0.000129464	33.0259	0.00016669	0.000262969	31.3181	0.00073
26.301	0.0003	2e-05	24.763	0.00013476	0.000769333	25.567	0.000904667	2.08167e-05	24.763	0.000777667	7.47685e-05	22.508	0.00122867	7.57188e-06	22.852	0.00103933	4.18609e-05	22.393	0.0006895	3.23368e-05	24.398	0.000600667	2.10792e-05	22.852	0.00112967	4.30155e-05	33.1159	0.00042	1e-05	22.313	0.00121767	0.000130485	31.3884	0.00093	0.00011	31.1297	-0.00026	0.00024	37.1344	0.00034	7e-05	22.852	0.001335	0.000129464	33.1151	0.000158755	0.000255614	31.3883	0.00073
26.3701	0.0003	1e-05	24.815	0.000134376	0.000766	25.628	0.000904	2.32594e-05	24.815	0.000773	7.56241e-05	22.536	0.001224	7.81025e-06	22.883	0.001037	4.33474e-05	22.419	0.0006895	3.14682e-05	24.446	0.000601333	1.96554e-05	22.883	0.001128	4.41701e-05	33.2051	0.00043	1e-05	22.338	0.00121433	0.000130573	31.4586	0.00093	0.00011	31.197	-0.00026	0.00023	37.2677	0.00035	7e-05	22.883	0.00133067	0.000130024	33.2043	0.00015347	0.000246888	31.4585	0.00074
26.4392	0.00031	1e-05	24.867	0.000133046	0.000762667	25.689	0.000904	2.65141e-05	24.867	0.000768667	7.53945e-05	22.563	0.00121933	8.14453e-06	22.915	0.00103467	4.39811e-05	22.446	0.000689	3.08909e-05	24.494	0.000601333	1.80093e-05	22.915	0.001127	4.59021e-05	33.2943	0.00043	2e-05	22.364	0.00121067	0.000130124	31.5288	0.00093	0.00011	31.2644	-0.00025	0.00023	37.4011	0.00035	6e-05	22.915	0.001327	0.000130184	33.2934	0.000150812	0.000236767	31.5286	0.00074
26.5084	0.00031	1e-05	24.92	0.000132288	0.000759	25.75	0.000903333	2.95353e-05	24.92	0.000764333	7.5831e-05	22.591	0.001215	7.93725e-06	22.946	0.00103267	4.49704e-05	22.472	0.0006885	3.03136e-05	24.543	0.000601667	1.62583e-05	22.946	0.00112533	4.70567e-05	33.3834	0.00043	2e-05	22.389	0.00120733	0.000130216	31.599	0.00093	0.00011	31.3317	-0.00025	0.00022	37.5344	0.00035	6e-05	22.946	0.001323	0.000130184	33.3826	0.000150682	0.000225329	31.5988	0.00075
26.5775	0.00031	1e-05	24.972	0.000130967	0.000755667	25.812	0.000903333	3.22542e-05	24.972	0.00076	7.56241e-05	22.619	0.00121033	8.32666e-06	22.977	0.00103	4.63573e-05	22.498	0.000688	2.94562e-05	24.591	0.000602	1.53948e-05	22.977	0.001124	4.7634e-05	33.4726	0.00043	2e-05	22.414	0.00120367	0.00012977	31.6691	0.00093	0.00011	31.3991	-0.00024	0.00022	37.6677	0.00035	5e-05	22.977	0.00131933	0.000130347	33.4718	0.000152905	0.000212768	31.669	0.00075
26.6467	0.00032	1e-05	25.024	0.000130219	0.000753	25.873	0.000903333	3.51331e-05	25.024	0.000756	7.59737e-05	22.646	0.00120567	8.73689e-06	23.009	0.001028	4.74447e-05	22.525	0.000687	2.85818e-05	24.639	0.000602667	1.45717e-05	23.009	0.00112267	4.9085e-05	33.5618	0.00044	3e-05	22.44	0.0012	0.000129325	31.7393	0.00093	0.00011	31.4664	-0.00024	0.00021	37.8011	0.00035	4e-05	23.009	0.00131533	0.000130347	33.5609	0.000157245	0.000199384	31.7392	0.00076
26.7158	0.00032	1e-05	25.077	0.000129108	0.00075	25.934	0.000903333	3.81357e-05	25.077	0.000752333	7.58837e-05	22.674	0.001201	9.53939e-06	23.04	0.00102567	4.91359e-05	22.551	0.0006865	2.80045e-05	24.688	0.000602667	1.35031e-05	23.04	0.001121	5.02394e-05	33.6509	0.00044	3e-05	22.465	0.00119633	0.000129867	31.8095	0.00092	0.0001	31.5338	-0.00024	0.00021	37.9344	0.00035	3e-05	23.04	0.00131133	0.000130347	33.6501	0.000163419	0.00018556	31.8093	0.00076
26.785	0.00032	1e-05	25.129	0.000128012	0.000747	25.995	0.000903667	4.06735e-05	25.129	0.000748667	7.5798e-05	22.701	0.00119633	1.00167e-05	23.071	0.00102333	5.01232e-05	22.577	0.000686	2.74272e-05	24.736	0.000603	1.31149e-05	23.071	0.00111967	5.16753e-05	33.7401	0.00044	4e-05	22.491	0.00119267	0.000129423	31.8797	0.00092	0.0001	31.6011	-0.00023	0.0002	38.0677	0.00035	3e-05	23.071	0.00130767	0.000130512	33.7393	0.000171114	0.000171739	31.8795	0.00076
26.8541	0.00033	1e-05	25.181	0.000126147	0.000744	26.056	0.000903333	4.34665e-05	25.181	0.000745	7.51066e-05	22.729	0.001192	1e-05	23.103	0.001021	5.18845e-05	22.603	0.0006855	2.65707e-05	24.784	0.000604333	1.2897e-05	23.103	0.001118	5.28299e-05	33.8293	0.00044	4e-05	22.516	0.001189	0.000128981	31.9498	0.00092	0.0001	31.6685	-0.00023	0.0002	38.2011	0.00036	2e-05	23.103	0.00130367	0.000130512	33.8284	0.000179994	0.0001584	31.9497	0.00077
26.9233	0.00033	1e-05	25.234	0.000125072	0.000741	26.117	0.000903667	4.61447e-05	25.234	0.000741667	7.49689e-05	22.756	0.00118767	1.10151e-05	23.134	0.001019	5.31131e-05	22.63	0.0006845	2.56953e-05	24.832	0.000604667	1.28582e-05	23.134	0.001117	5.37029e-05	33.9184	0.00045	5e-05	22.542	0.00118567	0.000129083	32.02	0.00092	9e-05	31.7359	-0.00022	0.00019	38.3344	0.00036	2e-05	23.134	0.00129967	0.000130512	33.9176	0.000189718	0.00014603	32.0199	0.00077
26.9924	0.00033	1e-05	25.286	0.000123662	0.000738667	26.179	0.000903667	4.85215e-05	25.286	0.000738333	7.54343e-05	22.784	0.00118267	1.15902e-05	23.165	0.00101633	5.45008e-05	22.656	0.000684	2.51181e-05	24.881	0.000605	1.3e-05	23.165	0.00111533	5.48574e-05	34.0076	0.00045	5e-05	22.567	0.001182	0.000128643	32.0902	0.00091	9e-05	31.8032	-0.00022	0.00019	38.4677	0.00036	2e-05	23.165	0.001296	0.000130679	34.0068	0.000199946	0.000135096	32.09	0.00077
27.0616	0.00034	1e-05	25.338	0.000122623	0.000735667	26.24	0.000903667	5.0964e-05	25.338	0.000735667	7.47953e-05	22.811	0.001178	1.21244e-05	23.197	0.001014	5.56507e-05	22.682	0.0006835	2.45408e-05	24.929	0.000605667	1.2741e-05	23.197	0.00111367	5.60119e-05	34.0968	0.00045	5e-05	22.592	0.00117833	0.000128204	32.1604	0.00091	9e-05	31.8706	-0.00022	0.00019	38.6011	0.00036	3e-05	23.197	0.001292	0.000130679	34.0959	0.000210361	0.000126001	32.1602	0.00077
27.1307	0.00034	1e-05	25.391	0.000121025	0.000733	26.301	0.000903333	5.231e-05	25.391	0.000732667	7.42249e-05	22.839	0.001174	1.27671e-05	23.228	0.00101167	5.75007e-05	22.709	0.000683	2.39635e-05	24.977	0.000606333	1.34288e-05	23.228	0.001112	5.71664e-05	34.1859	0.00045	5e-05	22.618	0.001175	0.000128312	32.2305	0.0009	9e-05	31.9379	-0.00021	0.00018	38.7344	0.00037	3e-05	23.228	0.001288	0.000130679	34.1851	0.000220674	0.000119056	32.2304	0.00077
27.1999	0.00034	1e-05	25.443	0.000119442	0.000730333	26.362	0.000903	5.45802e-05	25.443	0.000729667	7.36637e-05	22.867	0.00116933	1.33167e-05	23.26	0.00100967	5.88246e-05	22.735	0.0006825	2.31084e-05	25.026	0.000606333	1.36137e-05	23.26	0.00111133	5.8321e-05	34.2751	0.00046	5e-05	22.643	0.00117133	0.000127876	32.3007	0.0009	9e-05	32.0053	-0.00021	0.00018	38.8677	0.00037	3e-05	23.26	0.001284	0.000130679	34.2743	0.000230622	0.000114458	32.3006	0.00077
27.269	0.00034	1e-05	25.495	0.000117547	0.000727333	26.423	0.000902667	5.6003e-05	25.495	0.000727333	7.35957e-05	22.894	0.00116467	1.38684e-05	23.291	0.001007	6.06218e-05	22.761	0.0006815	2.22317e-05	25.074	0.000607	1.37477e-05	23.291	0.00110967	5.94755e-05	34.3643	0.00046	5e-05	22.669	0.00116767	0.000127441	32.3709	0.00089	8e-05	32.0726	-0.00021	0.00018	39.0011	0.00038	3e-05	23.291	0.00128033	0.000130849	34.3634	0.000239969	0.00011233	32.3707	0.00077
27.3382	0.00035	1e-05	25.548	0.000116578	0.000724333	26.485	0.000902333	5.74659e-05	25.548	0.000725	7.25465e-05	22.922	0.00116	1.51327e-05	23.322	0.001005	6.19919e-05	22.788	0.000681	2.16545e-05	25.122	0.000607667	1.46401e-05	23.322	0.001108	6.063e-05	34.4534	0.00046	5e-05	22.694	0.00116433	0.000127555	32.4411	0.00089	8e-05	32.14	-0.00021	0.00017	39.1344	0.00038	4e-05	23.322	0.00127633	0.000130849	34.4526	0.000248503	0.000112779	32.4409	0.00077
27.4073	0.00035	1e-05	25.6	0.000114736	0.000721333	26.546	0.000901333	5.83895e-05	25.6	0.000722667	7.25144e-05	22.949	0.00115533	1.5695e-05	23.354	0.00100267	6.39088e-05	22.814	0.0006805	2.10772e-05	25.171	0.000607667	1.50444e-05	23.354	0.00110667	6.12073e-05	34.5426	0.00046	5e-05	22.719	0.00116067	0.000127123	32.5113	0.00088	8e-05	32.2073	-0.0002	0.00017	39.2677	0.00039	4e-05	23.354	0.00127233	0.000130849	34.5417	0.000256052	0.000115955	32.5111	0.00077
27.4764	0.00035	2e-05	25.652	0.000113231	0.000718667	26.607	0.000900667	5.96015e-05	25.652	0.000720333	7.15006e-05	22.977	0.001151	1.58745e-05	23.385	0.00100033	6.52559e-05	22.84	0.00068	2.02237e-05	25.219	0.000608333	1.50111e-05	23.385	0.00110533	6.26605e-05	34.6318	0.00046	5e-05	22.745	0.001157	0.000126693	32.5814	0.00088	9e-05	32.2747	-0.0002	0.00017	39.4011	0.00039	4e-05	23.385	0.00126867	0.000130286	34.6309	0.000262485	0.000122083	32.5813	0.00077
27.5456	0.00035	2e-05	25.705	0.000111447	0.000715667	26.668	0.000899667	6.05833e-05	25.705	0.000718333	7.10023e-05	23.004	0.00114667	1.70098e-05	23.416	0.000998333	6.66808e-05	22.866	0.000679	1.93455e-05	25.267	0.000608667	1.60104e-05	23.416	0.001104	6.40937e-05	34.7209	0.00046	5e-05	22.77	0.00115367	0.000126812	32.6516	0.00087	9e-05	32.342	-0.0002	0.00017	39.5344	0.0004	4e-05	23.416	0.00126467	0.000130286	34.7201	0.000267721	0.000131422	32.6514	0.00077
27.6147	0.00035	2e-05	25.757	0.000109409	0.000713333	26.729	0.000898333	6.12563e-05	25.757	0.000716333	7.05148e-05	23.032	0.001142	1.75784e-05	23.448	0.000996	6.86367e-05	22.893	0.0006785	1.87683e-05	25.316	0.000609	1.60935e-05	23.448	0.00110267	6.4671e-05	34.8101	0.00047	4e-05	22.796	0.00115	0.000126384	32.7218	0.00087	9e-05	32.4094	-0.00019	0.00017	39.6677	0.00041	4e-05	23.448	0.00126067	0.000130286	34.8092	0.000271726	0.000144192	32.7216	0.00076
27.6839	0.00036	2e-05	25.809	0.000107686	0.000710333	26.79	0.000897	6.19435e-05	25.809	0.000715	6.95485e-05	23.06	0.001137	1.83576e-05	23.479	0.000994333	7.05715e-05	22.919	0.000678	1.81911e-05	25.364	0.000609	1.67033e-05	23.479	0.001101	6.58255e-05	34.8993	0.00047	4e-05	22.821	0.00114667	0.000126508	32.792	0.00086	9e-05	32.4767	-0.00019	0.00016	39.8011	0.00041	5e-05	23.479	0.00125667	0.000130286	34.8984	0.000274525	0.000160479	32.7918	0.00076
27.753	0.00036	2e-05	25.862	0.000106275	0.000707667	26.852	0.000895667	6.26445e-05	25.862	0.000713	6.86367e-05	23.087	0.001133	1.91572e-05	23.51	0.000991667	7.25282e-05	22.945	0.0006775	1.73301e-05	25.412	0.000609333	1.69214e-05	23.51	0.00109967	6.64028e-05	34.9884	0.00047	4e-05	22.846	0.001143	0.000126083	32.8621	0.00085	9e-05	32.5441	-0.00019	0.00016	39.9344	0.00042	5e-05	23.51	0.00125267	0.000130286	34.9876	0.000276199	0.000180178	32.862	0.00075
27.8222	0.00036	2e-05	25.914	0.000103732	0.000704667	26.913	0.000893667	6.2788e-05	25.914	0.000711333	6.76782e-05	23.115	0.00112833	1.97315e-05	23.542	0.000989667	7.4009e-05	22.972	0.0006775	1.61864e-05	25.461	0.000609333	1.76163e-05	23.542	0.00109833	6.78405e-05	35.0776	0.00047	4e-05	22.872	0.00113933	0.00012566	32.9323	0.00085	0.0001	32.6114	-0.00018	0.00016	40.0677	0.00042	6e-05	23.542	0.00124867	0.000130286	35.0767	0.000276881	0.000202986	32.9321	0.00075
27.8913	0.00036	2e-05	25.967	0.000102367	0.000702	26.974	0.000892333	6.25806e-05	25.967	0.00071	6.67757e-05	23.142	0.00112367	2.0306e-05	23.573	0.000987667	7.55006e-05	22.998	0.0006765	1.53052e-05	25.509	0.000609667	1.79536e-05	23.573	0.001097	6.84178e-05	35.1668	0.00047	4e-05	22.897	0.001136	0.00012579	33.0025	0.00084	0.0001	32.6788	-0.00018	0.00016	40.2011	0.00043	6e-05	23.573	0.00124433	0.000130117	35.1659	0.00027675	0.000228444	33.0023	0.00075
27.9605	0.00036	2e-05	26.019	9.98749e-05	0.000699	27.035	0.000890333	6.27482e-05	26.019	0.000709	6.53682e-05	23.17	0.00111933	2.14554e-05	23.604	0.000986	7.75048e-05	23.024	0.000676	1.47281e-05	25.557	0.000609	1.83576e-05	23.604	0.00109533	6.95725e-05	35.2559	0.00047	4e-05	22.923	0.00113233	0.000125369	33.0727	0.00084	0.0001	32.7461	-0.00018	0.00015	40.3344	0.00043	7e-05	23.604	0.00124033	0.000130117	35.2551	0.00027601	0.000255989	33.0725	0.00074
28.0296	0.00036	2e-05	26.071	9.79864e-05	0.000696667	27.096	0.000888333	6.27482e-05	26.071	0.000707667	6.45084e-05	23.197	0.00111467	2.19621e-05	23.636	0.000984	7.9019e-05	23.05	0.0006755	1.4151e-05	25.606	0.000609333	1.88237e-05	23.636	0.001094	7.01498e-05	35.3451	0.00046	4e-05	22.948	0.00112867	0.000124949	33.1428	0.00083	0.0001	32.8135	-0.00017	0.00015	40.4677	0.00043	7e-05	23.636	0.00123633	0.000130117	35.3442	0.00027488	0.000284998	33.1427	0.00074
28.0988	0.00036	2e-05	26.124	9.57862e-05	0.000694	27.157	0.000886	6.2554e-05	26.124	0.000706667	6.31374e-05	23.225	0.00111033	2.31157e-05	23.667	0.000982	8.05419e-05	23.077	0.000675	1.35739e-05	25.654	0.000609333	1.96299e-05	23.667	0.00109267	7.07272e-05	35.4342	0.00046	4e-05	22.974	0.00112533	0.000125085	33.213	0.00083	0.00011	32.8808	-0.00017	0.00015	40.6011	0.00043	8e-05	23.667	0.00123267	0.000129786	35.4334	0.000273578	0.000314828	33.2128	0.00073
28.1679	0.00036	2e-05	26.176	9.28027e-05	0.000691333	27.219	0.000884	6.2554e-05	26.176	0.000705667	6.17846e-05	23.252	0.00110567	2.36925e-05	23.698	0.000980333	8.25853e-05	23.103	0.0006745	1.27279e-05	25.702	0.000608667	2.0232e-05	23.698	0.00109167	7.15914e-05	35.5234	0.00046	4e-05	22.999	0.00112167	0.000124669	33.2832	0.00083	0.00011	32.9482	-0.00017	0.00015	40.7344	0.00043	9e-05	23.698	0.00122867	0.000129786	35.5226	0.000272316	0.000344844	33.283	0.00073
28.2371	0.00036	2e-05	26.228	9.00722e-05	0.000689	27.28	0.000881333	6.19866e-05	26.228	0.000704667	6.04511e-05	23.28	0.001101	2.42693e-05	23.73	0.000978333	8.41269e-05	23.129	0.0006735	1.18427e-05	25.751	0.000608333	2.06478e-05	23.73	0.00109033	7.21688e-05	35.6126	0.00046	4e-05	23.024	0.001118	0.000124254	33.3534	0.00082	0.00011	33.0155	-0.00016	0.00015	40.8677	0.00043	0.0001	23.73	0.00122467	0.000130024	35.6117	0.000271279	0.000374445	33.3532	0.00073
28.3062	0.00036	2e-05	26.281	8.73632e-05	0.000686667	27.341	0.000879333	6.19866e-05	26.281	0.000704	5.92537e-05	23.308	0.001097	2.51197e-05	23.761	0.000976	8.41606e-05	23.156	0.000673	1.12657e-05	25.799	0.000608	2.19317e-05	23.761	0.001089	7.18818e-05	35.7017	0.00046	4e-05	23.05	0.00111467	0.000124396	33.4236	0.00082	0.00011	33.0829	-0.00016	0.00014	41.0011	0.00043	0.00011	23.761	0.001221	0.000129711	35.7009	0.000270629	0.000403067	33.4234	0.00072
28.3753	0.00036	2e-05	26.333	8.46778e-05	0.000684333	27.402	0.000876667	6.14193e-05	26.333	0.000703333	5.74224e-05	23.335	0.00109233	2.5697e-05	23.792	0.000974333	8.46778e-05	23.182	0.0006725	1.06888e-05	25.847	0.000607333	2.28983e-05	23.792	0.00108767	7.15984e-05	35.7909	0.00046	4e-05	23.075	0.00111067	0.00012413	33.4937	0.00082	0.00011	33.1503	-0.00016	0.00014	41.1344	0.00043	0.00012	23.792	0.00121667	0.000129817	35.7901	0.000270497	0.000430197	33.4936	0.00072
28.4445	0.00036	2e-05	26.385	8.22091e-05	0.000682333	27.463	0.000874667	6.14193e-05	26.385	0.000702333	5.61635e-05	23.363	0.001088	2.68514e-05	23.824	0.000972333	8.46778e-05	23.208	0.000672	9.84886e-06	25.896	0.000607	2.35797e-05	23.824	0.00108633	7.13185e-05	35.8801	0.00046	4e-05	23.101	0.001107	0.000123721	33.5639	0.00082	0.00011	33.2176	-0.00015	0.00014	41.2677	0.00042	0.00013	23.824	0.001213	0.000129526	35.8792	0.000270991	0.000455375	33.5637	0.00072
28.5136	0.00036	2e-05	26.438	7.90021e-05	0.000680333	27.524	0.000872333	6.10437e-05	26.438	0.000701667	5.43722e-05	23.39	0.00108333	2.74287e-05	23.855	0.000970333	8.52369e-05	23.235	0.000671	8.67948e-06	25.944	0.000606	2.48797e-05	23.855	0.00108533	7.04651e-05	35.9692	0.00045	4e-05	23.126	0.00110367	0.000123872	33.6341	0.00082	0.00011	33.285	-0.00015	0.00013	41.4011	0.00042	0.00014	23.855	0.00120933	0.000129527	35.9684	0.000272186	0.000478213	33.6339	0.00071
28.5828	0.00036	2e-05	26.49	7.60022e-05	0.000678667	27.586	0.000870667	6.04759e-05	26.49	0.000701	5.26023e-05	23.418	0.001079	2.85832e-05	23.886	0.000968667	8.47604e-05	23.261	0.000671	7.80491e-06	25.992	0.000605333	2.61598e-05	23.886	0.001084	7.01926e-05	36.0584	0.00045	4e-05	23.151	0.0011	0.000123467	33.7043	0.00081	0.00011	33.3523	-0.00014	0.00013	41.5344	0.00042	0.00015	23.886	0.00120533	0.000129817	36.0575	0.000274124	0.000498397	33.7041	0.00071
28.6519	0.00036	2e-05	26.542	7.20625e-05	0.000677	27.647	0.000868333	6.01027e-05	26.542	0.000700333	5.0856e-05	23.445	0.00107467	2.88848e-05	23.918	0.000967	8.52819e-05	23.287	0.0006705	7.22842e-06	26.041	0.000604333	2.75741e-05	23.918	0.00108233	6.96587e-05	36.1476	0.00045	4e-05	23.177	0.00109667	0.000123622	33.7744	0.00082	0.00011	33.4197	-0.00014	0.00013	41.6677	0.00042	0.00016	23.918	0.00120167	0.000129562	36.1467	0.000276818	0.000515691	33.7743	0.00071
28.7211	0.00036	2e-05	26.595	6.90966e-05	0.000675333	27.708	0.000866333	6.01027e-05	26.595	0.000700333	4.97024e-05	23.473	0.00107	2.94618e-05	23.949	0.000965	8.52819e-05	23.313	0.00067	6.65207e-06	26.089	0.000603333	2.95014e-05	23.949	0.001081	6.93974e-05	36.2367	0.00045	4e-05	23.202	0.001093	0.000123219	33.8446	0.00082	0.0001	33.487	-0.00014	0.00012	41.8011	0.00041	0.00017	23.949	0.001198	0.00012963	36.2359	0.000280252	0.000529929	33.8444	0.00071
28.7902	0.00036	2e-05	26.647	6.57445e-05	0.000674333	27.769	0.000864667	6.0302e-05	26.647	0.0007	4.74447e-05	23.501	0.001066	3.0348e-05	23.98	0.000963333	8.48076e-05	23.34	0.0006695	5.83095e-06	26.137	0.000602667	3.10215e-05	23.98	0.00108	6.85638e-05	36.3259	0.00045	4e-05	23.228	0.00108933	0.000122818	33.9148	0.00082	0.0001	33.5544	-0.00013	0.00012	41.9344	0.00041	0.00018	23.98	0.00119433	0.000129404	36.325	0.00028438	0.000541018	33.9146	0.00071
28.8594	0.00036	2e-05	26.699	6.17117e-05	0.000673333	27.83	0.000863	5.97327e-05	26.699	0.000699333	4.57857e-05	23.528	0.00106133	3.09246e-05	24.012	0.000961333	8.48076e-05	23.366	0.0006685	4.92443e-06	26.186	0.000601667	3.25628e-05	24.012	0.00107867	6.83106e-05	36.4151	0.00045	4e-05	23.253	0.001086	0.00012298	33.985	0.00082	0.0001	33.6217	-0.00013	0.00012	42.0677	0.00041	0.00019	24.012	0.00119067	0.00013017	36.4142	0.00028913	0.000548927	33.9848	0.00071
28.9285	0.00036	2e-05	26.752	5.83981e-05	0.000672333	27.892	0.000861333	5.99361e-05	26.752	0.000699333	4.39356e-05	23.556	0.00105733	3.18172e-05	24.043	0.000960333	8.48076e-05	23.392	0.000668	4.08248e-06	26.234	0.000600333	3.42394e-05	24.043	0.00107733	6.80612e-05	36.5042	0.00045	4e-05	23.279	0.00108233	0.000122582	34.0552	0.00082	0.0001	33.6891	-0.00012	0.00011	42.2011	0.00041	0.00019	24.043	0.001187	0.000130311	36.5034	0.000294414	0.000553684	34.055	0.00071
28.9977	0.00036	2e-05	26.804	5.51029e-05	0.000672333	27.953	0.00086	5.95735e-05	26.804	0.000698667	4.2336e-05	23.583	0.001053	3.21403e-05	24.074	0.000958333	8.48076e-05	23.419	0.000668	3.20156e-06	26.282	0.000599667	3.59212e-05	24.074	0.00107633	6.72409e-05	36.5934	0.00045	3e-05	23.304	0.00107867	0.000122916	34.1253	0.00083	0.0001	33.7564	-0.00012	0.00011	42.3344	0.00041	0.00019	24.074	0.00118367	0.000130573	36.5925	0.000300139	0.00055537	34.1251	0.00071
29.0668	0.00036	2e-05	26.856	5.12868e-05	0.000671667	28.014	0.000859333	5.97857e-05	26.856	0.000699	4.07799e-05	23.611	0.00104933	3.27159e-05	24.106	0.000956667	8.43347e-05	23.445	0.0006675	2.62996e-06	26.331	0.000598	3.76431e-05	24.106	0.001075	6.7e-05	36.6826	0.00045	3e-05	23.329	0.001075	0.000122523	34.1955	0.00083	9e-05	33.8238	-0.00011	0.00011	42.4677	0.00042	0.0002	24.106	0.00118	0.000130399	36.6817	0.000306207	0.000554113	34.1953	0.00071
29.136	0.00036	2e-05	26.909	4.75079e-05	0.000672	28.075	0.000857667	6.00028e-05	26.909	0.000698667	3.86954e-05	23.638	0.001045	3.30454e-05	24.137	0.000955333	8.38113e-05	23.471	0.000667	2.06155e-06	26.379	0.000597	3.995e-05	24.137	0.00107367	6.67633e-05	36.7717	0.00045	3e-05	23.355	0.00107167	0.000122696	34.2657	0.00083	9e-05	33.8911	-0.00011	0.0001	42.6011	0.00042	0.0002	24.137	0.00117667	0.000130692	36.7709	0.000312523	0.000550083	34.2655	0.00071
29.2051	0.00036	2e-05	26.961	4.43058e-05	0.000672	28.136	0.000857	6.02246e-05	26.961	0.000698333	3.75278e-05	23.666	0.001041	3.39559e-05	24.168	0.000953333	8.38113e-05	23.498	0.0006665	1.25831e-06	26.427	0.000596	4.1328e-05	24.168	0.00107233	6.57292e-05	36.8609	0.00045	3e-05	23.38	0.001068	0.000122307	34.3359	0.00083	9e-05	33.9585	-0.0001	0.0001	42.7344	0.00042	0.0002	24.168	0.00117333	0.000131001	36.86	0.000318998	0.000543498	34.3357	0.00072
29.2742	0.00036	2e-05	27.013	4.06243e-05	0.000672333	28.197	0.000855667	5.98777e-05	27.013	0.000698667	3.61156e-05	23.693	0.00103667	3.42977e-05	24.2	0.000952	8.32887e-05	23.524	0.000666	5e-07	26.476	0.000594333	4.31548e-05	24.2	0.001071	6.55057e-05	36.9501	0.00044	3e-05	23.406	0.00106467	0.000122484	34.406	0.00084	9e-05	34.0258	-0.0001	0.0001	42.8677	0.00042	0.00019	24.2	0.00117033	0.000130799	36.9492	0.000325556	0.000534619	34.4058	0.00072
29.3434	0.00036	2e-05	27.066	3.7018e-05	0.000672667	28.259	0.000855	6.01082e-05	27.066	0.000698667	3.44432e-05	23.721	0.00103267	3.42977e-05	24.231	0.000950667	8.27667e-05	23.55	0.0006655	9.57427e-07	26.524	0.000593	4.51774e-05	24.231	0.00107	6.47148e-05	37.0392	0.00044	3e-05	23.431	0.00106133	0.000121714	34.4762	0.00084	9e-05	34.0932	-0.0001	0.0001	43.0011	0.00042	0.00019	24.231	0.001167	0.000131145	37.0384	0.000332136	0.00052374	34.476	0.00072
29.4125	0.00036	2e-05	27.118	3.35112e-05	0.000674	28.32	0.000854333	6.03435e-05	27.118	0.000698667	3.28075e-05	23.749	0.00102967	3.44287e-05	24.262	0.000948667	8.177e-05	23.576	0.000665	1.5e-06	26.572	0.000592	4.66798e-05	24.262	0.00106867	6.45006e-05	37.1284	0.00044	3e-05	23.456	0.001058	0.000121897	34.5464	0.00084	9e-05	34.1605	-9e-05	9e-05	43.1344	0.00042	0.00018	24.262	0.001164	0.000131981	37.1275	0.000338695	0.000511184	34.5462	0.00072
29.4817	0.00036	2e-05	27.17	3.06105e-05	0.000675	28.381	0.000853333	6.02522e-05	27.17	0.000698667	3.21455e-05	23.776	0.001027	3.42199e-05	24.294	0.000947333	8.12486e-05	23.603	0.0006645	2.38048e-06	26.62	0.000591	4.82183e-05	24.294	0.00106733	6.4291e-05	37.2176	0.00044	3e-05	23.482	0.00105433	0.000121517	34.6166	0.00085	9e-05	34.2279	-9e-05	9e-05	43.2677	0.00042	0.00017	24.294	0.00116067	0.000132364	37.2167	0.000345204	0.000497292	34.6164	0.00073
29.5508	0.00036	2e-05	27.223	2.73922e-05	0.000676333	28.442	0.000852667	6.05007e-05	27.223	0.000699	3.1e-05	23.804	0.00102433	3.49619e-05	24.325	0.000946	8.07279e-05	23.629	0.0006645	3.20156e-06	26.669	0.000589333	5.01431e-05	24.325	0.00106633	6.35164e-05	37.3067	0.00044	3e-05	23.507	0.001051	0.000121705	34.6867	0.00085	9e-05	34.2952	-8e-05	9e-05	43.4011	0.00042	0.00017	24.325	0.00115767	0.000132247	37.3059	0.000351648	0.000482415	34.6865	0.00073
29.62	0.00036	2e-05	27.275	2.48261e-05	0.000678333	28.503	0.000851667	6.04345e-05	27.275	0.000699	2.95466e-05	23.831	0.00102167	3.47755e-05	24.356	0.000944667	8.02081e-05	23.655	0.000664	3.77492e-06	26.717	0.000588333	5.17333e-05	24.356	0.001065	6.33167e-05	37.3959	0.00044	3e-05	23.533	0.00104767	0.000121895	34.7569	0.00085	9e-05	34.3626	-8e-05	9e-05	43.5344	0.00042	0.00016	24.356	0.00115467	0.000133152	37.395	0.00035802	0.0004669	34.7567	0.00074
29.6891	0.00036	2e-05	27.327	2.19317e-05	0.00068	28.564	0.000851	6.0696e-05	27.327	0.000699333	2.92632e-05	23.859	0.001019	3.45977e-05	24.388	0.000943	7.91707e-05	23.682	0.0006635	4.34933e-06	26.765	0.000587333	5.3351e-05	24.388	0.00106367	6.31216e-05	37.4851	0.00044	3e-05	23.558	0.001044	0.00012152	34.8271	0.00086	9e-05	34.43	-7e-05	9e-05	43.6677	0.00041	0.00015	24.388	0.001152	0.000133101	37.4842	0.00036432	0.000451086	34.8269	0.00074
29.7583	0.00036	2e-05	27.38	1.99249e-05	0.000682	28.626	0.00085	6.06548e-05	27.38	0.000699667	2.80416e-05	23.886	0.00101633	3.44287e-05	24.419	0.000941667	7.86532e-05	23.708	0.000663	4.92443e-06	26.814	0.000586	5.46717e-05	24.419	0.00106267	6.23645e-05	37.5742	0.00044	3e-05	23.584	0.00104067	0.000121714	34.8973	0.00086	9e-05	34.4973	-7e-05	9e-05	43.8011	0.00041	0.00014	24.419	0.001149	0.000134045	37.5733	0.000370545	0.00043529	34.8971	0.00074
29.8274	0.00036	2e-05	27.432	1.89297e-05	0.000684333	28.687	0.000848333	6.09125e-05	27.432	0.0007	2.78388e-05	23.914	0.00101367	3.45302e-05	24.45	0.00094	7.76209e-05	23.734	0.0006625	5.5e-06	26.862	0.000585	5.63471e-05	24.45	0.00106167	6.23645e-05	37.6634	0.00044	4e-05	23.609	0.00103767	0.000121714	34.9675	0.00086	9e-05	34.5647	-6e-05	9e-05	43.9344	0.00041	0.00013	24.45	0.001146	0.000134011	37.6625	0.000376689	0.000419796	34.9672	0.00075
29.8966	0.00036	2e-05	27.484	1.84481e-05	0.000686667	28.748	0.000847	6.14898e-05	27.484	0.0007	2.76225e-05	23.942	0.001011	3.43948e-05	24.482	0.000939	7.66225e-05	23.761	0.000662	5.8023e-06	26.91	0.000584	5.80431e-05	24.482	0.00106067	6.16144e-05	37.7526	0.00044	4e-05	23.634	0.001034	0.000121342	35.0376	0.00086	9e-05	34.632	-6e-05	9e-05	44.0677	0.00041	0.00012	24.482	0.00114333	0.000135001	37.7517	0.000382739	0.000404852	35.0374	0.00075
29.9657	0.00036	2e-05	27.537	1.8037e-05	0.000689333	28.809	0.000845	6.15061e-05	27.537	0.000700667	2.75741e-05	23.969	0.001009	3.37194e-05	24.513	0.000937667	7.55667e-05	23.787	0.000661	5.8023e-06	26.959	0.000583	5.88897e-05	24.513	0.001059	6.10492e-05	37.8417	0.00044	5e-05	23.66	0.001031	0.000121173	35.1078	0.00086	9e-05	34.6994	-6e-05	9e-05	44.2011	0.00041	0.00011	24.513	0.001141	0.000135503	37.8408	0.000388683	0.000390653	35.1076	0.00075
30.0349	0.00036	2e-05	27.589	1.80831e-05	0.000692	28.87	0.000843333	6.18493e-05	27.589	0.000701	2.75136e-05	23.997	0.00100633	3.36056e-05	24.545	0.000936333	7.50555e-05	23.813	0.00066	5.7735e-06	27.007	0.000582333	6.00528e-05	24.545	0.00105767	6.08714e-05	37.9309	0.00044	5e-05	23.685	0.001028	0.000121173	35.178	0.00087	9e-05	34.7667	-5e-05	9e-05	44.3344	0.00041	0.0001	24.545	0.00113833	0.000136031	37.93	0.000394517	0.000377338	35.1778	0.00076
30.104	0.00036	2e-05	27.641	1.9e-05	0.000695	28.931	0.000841667	6.22281e-05	27.641	0.000701333	2.75015e-05	24.024	0.001004	3.34066e-05	24.576	0.000934667	7.4036e-05	23.839	0.00066	5.8023e-06	27.055	0.000581333	6.09617e-05	24.576	0.00105667	6.0136e-05	38.0201	0.00044	5e-05	23.711	0.00102467	0.000121377	35.2482	0.00087	9e-05	34.8341	-5e-05	9e-05	44.4677	0.00042	9e-05	24.576	0.00113567	0.00013706	38.0192	0.000400243	0.000364984	35.2479	0.00076
30.1731	0.00036	2e-05	27.694	2.00333e-05	0.000697667	28.993	0.000839	6.26418e-05	27.694	0.000701667	2.75379e-05	24.052	0.00100167	3.32466e-05	24.607	0.000933333	7.25282e-05	23.866	0.000659	5.8023e-06	27.104	0.000581	6.2482e-05	24.607	0.00105567	6.0136e-05	38.1092	0.00043	5e-05	23.736	0.00102167	0.000121377	35.3183	0.00087	9e-05	34.9014	-4e-05	9e-05	44.6011	0.00042	8e-05	24.607	0.00113333	0.000137609	38.1083	0.000405874	0.000353601	35.3181	0.00076
30.2423	0.00036	2e-05	27.746	2.14554e-05	0.000700667	29.054	0.000836667	6.25167e-05	27.746	0.000702333	2.75741e-05	24.079	0.001	3.31813e-05	24.639	0.000932	7.15052e-05	23.892	0.000658	5.5e-06	27.152	0.00058	6.34586e-05	24.639	0.00105467	5.94082e-05	38.1984	0.00043	6e-05	23.761	0.00101933	0.00012065	35.3885	0.00087	9e-05	34.9688	-4e-05	0.0001	44.7344	0.00042	8e-05	24.639	0.001131	0.000138174	38.1975	0.000411423	0.000343145	35.3883	0.00077
30.3114	0.00036	2e-05	27.798	2.28108e-05	0.000703333	29.115	0.000834	6.31506e-05	27.798	0.000702667	2.80951e-05	24.107	0.000997667	3.30807e-05	24.67	0.000930333	7.05006e-05	23.918	0.0006575	5.22813e-06	27.2	0.000579667	6.41275e-05	24.67	0.001053	5.88473e-05	38.2876	0.00043	6e-05	23.787	0.001017	0.000119929	35.4587	0.00087	9e-05	35.0361	-4e-05	0.0001	44.8677	0.00042	7e-05	24.67	0.00112867	0.000138753	38.2867	0.000416904	0.000333525	35.4585	0.00077
30.3806	0.00036	2e-05	27.851	2.39653e-05	0.000706667	29.176	0.000830667	6.40651e-05	27.851	0.000703	2.82135e-05	24.135	0.000995667	3.2532e-05	24.701	0.000929333	6.90024e-05	23.945	0.0006565	5.22813e-06	27.249	0.000579333	6.49333e-05	24.701	0.001052	5.88473e-05	38.3767	0.00043	6e-05	23.812	0.00101433	0.000118644	35.5289	0.00087	0.0001	35.1035	-3e-05	0.0001	45.0011	0.00043	6e-05	24.701	0.00112633	0.000140344	38.3758	0.000422325	0.000324614	35.5286	0.00077
30.4497	0.00036	2e-05	27.903	2.51595e-05	0.00071	29.237	0.000827667	6.44696e-05	27.903	0.000703333	2.8746e-05	24.162	0.000993333	3.25013e-05	24.733	0.000927667	6.80098e-05	23.971	0.0006555	4.92443e-06	27.297	0.000579	6.5643e-05	24.733	0.001051	5.81292e-05	38.4659	0.00043	6e-05	23.838	0.001012	0.000117936	35.599	0.00087	0.0001	35.1708	-3e-05	0.0001	45.1344	0.00043	6e-05	24.733	0.001124	0.00014095	38.465	0.000427694	0.000316262	35.5988	0.00077
30.5189	0.00036	2e-05	27.955	2.63881e-05	0.000713333	29.299	0.000824	6.53376e-05	27.955	0.000704	2.98161e-05	24.19	0.000991333	3.20052e-05	24.764	0.000926333	6.70398e-05	23.997	0.000655	4.65475e-06	27.345	0.000579	6.59621e-05	24.764	0.00104967	5.77264e-05	38.555	0.00043	6e-05	23.863	0.00101	0.000117013	35.6692	0.00087	0.0001	35.2382	-2e-05	0.0001	45.2677	0.00043	5e-05	24.764	0.00112167	0.000141571	38.5542	0.000433009	0.000308307	35.669	0.00078
30.588	0.00036	2e-05	28.008	2.76466e-05	0.000716667	29.36	0.00082	6.61589e-05	28.008	0.000704333	3.03535e-05	24.217	0.000989333	3.15331e-05	24.795	0.000924667	6.60631e-05	24.023	0.000654	4.65475e-06	27.394	0.000579	6.61438e-05	24.795	0.00104833	5.75702e-05	38.6442	0.00044	5e-05	23.889	0.00100767	0.000116316	35.7394	0.00087	0.0001	35.3055	-2e-05	0.0001	45.4011	0.00043	5e-05	24.795	0.00112	0.000142674	38.6433	0.000438268	0.000300571	35.7392	0.00078
30.6572	0.00036	2e-05	28.06	2.85715e-05	0.000719667	29.421	0.000815333	6.72111e-05	28.06	0.000704667	3.08923e-05	24.245	0.000987667	3.15647e-05	24.827	0.000923667	6.46091e-05	24.05	0.000653	4.34933e-06	27.442	0.000579	6.65507e-05	24.827	0.00104767	5.70117e-05	38.7334	0.00044	5e-05	23.914	0.00100533	0.000115626	35.8096	0.00087	0.0001	35.3729	-2e-05	0.00011	45.5344	0.00043	4e-05	24.827	0.00111767	0.000143319	38.7325	0.000443462	0.000292868	35.8093	0.00078
30.7263	0.00036	2e-05	28.112	2.97153e-05	0.000723	29.482	0.000811333	6.8252e-05	28.112	0.000705333	3.19739e-05	24.272	0.000986	3.11929e-05	24.858	0.000922	6.36475e-05	24.076	0.0006525	4.08248e-06	27.49	0.000579	6.67757e-05	24.858	0.001046	5.64535e-05	38.8225	0.00044	5e-05	23.939	0.00100333	0.00011471	35.8798	0.00087	0.0001	35.4402	-1e-05	0.00011	45.6677	0.00043	4e-05	24.858	0.001116	0.00014444	38.8217	0.000448583	0.000285007	35.8795	0.00078
30.7955	0.00036	2e-05	28.165	3.06431e-05	0.000726	29.543	0.000807	6.99357e-05	28.165	0.000705333	3.29596e-05	24.3	0.000983667	3.13422e-05	24.889	0.000920667	6.27402e-05	24.102	0.0006515	3.77492e-06	27.539	0.000579	6.72681e-05	24.889	0.001045	5.64535e-05	38.9117	0.00044	5e-05	23.965	0.001001	0.000114031	35.9499	0.00087	9e-05	35.5076	-1e-05	0.00011	45.8011	0.00044	3e-05	24.889	0.001114	0.00014564	38.9108	0.000453626	0.000276796	35.9497	0.00079
30.8646	0.00036	2e-05	28.217	3.15753e-05	0.000729	29.604	0.000802333	7.06706e-05	28.217	0.000705667	3.35012e-05	24.327	0.000982	3.04467e-05	24.921	0.000919	6.0803e-05	24.129	0.000651	3.51188e-06	27.587	0.000579333	6.69801e-05	24.921	0.001044	5.54887e-05	39.0009	0.00044	4e-05	23.99	0.000999	0.000113119	36.0201	0.00087	9e-05	35.5749	-1e-05	0.00011	45.9344	0.00044	3e-05	24.921	0.001112	0.000146246	39	0.000458587	0.000268046	36.0199	0.00079
30.9338	0.00036	1e-05	28.269	3.23574e-05	0.000732	29.666	0.000797333	7.25144e-05	28.269	0.000706333	3.49333e-05	24.355	0.000980667	3.06649e-05	24.952	0.000917667	5.99361e-05	24.155	0.00065	3e-06	27.635	0.000579667	6.70099e-05	24.952	0.00104267	5.53384e-05	39.09	0.00044	4e-05	24.016	0.000997	0.00011221	36.0903	0.00087	9e-05	35.6423	-1e-05	0.00011	46.0677	0.00044	2e-05	24.952	0.00110967	0.000147927	39.0891	0.000463472	0.000258583	36.09	0.00079
31.0029	0.00036	1e-05	28.322	3.23574e-05	0.000735	29.727	0.000792333	7.4009e-05	28.322	0.000706667	3.5473e-05	24.383	0.000978667	3.03699e-05	24.983	0.000916	5.90169e-05	24.181	0.000649	2.38048e-06	27.684	0.00058	6.67757e-05	24.983	0.00104133	5.49303e-05	39.1792	0.00044	4e-05	24.041	0.000994667	0.000111545	36.1605	0.00087	9e-05	35.7096	0	0.00011	46.2011	0.00044	2e-05	24.983	0.001108	0.000149081	39.1783	0.000468292	0.00024826	36.1602	0.00079
31.0721	0.00036	1e-05	28.374	3.29292e-05	0.000737667	29.788	0.000787333	7.61402e-05	28.374	0.000707	3.7e-05	24.41	0.000977	3.02655e-05	25.015	0.000914333	5.77437e-05	24.208	0.000648	2.06155e-06	27.732	0.000580667	6.70025e-05	25.015	0.00104067	5.43722e-05	39.2684	0.00045	4e-05	24.066	0.000993333	0.000110889	36.2306	0.00087	9e-05	35.777	0	0.00011	46.3344	0.00044	1e-05	25.015	0.00110633	0.000150241	39.2675	0.000473064	0.000236964	36.2304	0.0008
31.1412	0.00036	1e-05	28.426	3.31512e-05	0.00074	29.849	0.000782333	7.74231e-05	28.426	0.000707667	3.84361e-05	24.438	0.000975	3.005e-05	25.046	0.000912667	5.68536e-05	24.234	0.0006475	1.5e-06	27.78	0.000581	6.71789e-05	25.046	0.00103933	5.3966e-05	39.3575	0.00045	4e-05	24.092	0.000991333	0.000109988	36.3008	0.00087	9e-05	35.8444	0	0.00011	46.4677	0.00044	1e-05	25.046	0.00110433	0.000150869	39.3566	0.000477799	0.000224627	36.3006	0.0008
31.2103	0.00036	1e-05	28.479	3.37244e-05	0.000742667	29.91	0.000777	7.93032e-05	28.479	0.000707667	3.9425e-05	24.465	0.000973667	2.95014e-05	25.077	0.000911333	5.51029e-05	24.26	0.000647	1.25831e-06	27.829	0.000581667	6.64931e-05	25.077	0.001038	5.3563e-05	39.4467	0.00045	4e-05	24.117	0.000989333	0.000109089	36.371	0.00087	8e-05	35.9117	0	0.00012	46.6011	0.00044	1e-05	25.077	0.00110267	0.000152041	39.4458	0.000482504	0.000211234	36.3708	0.0008
31.2795	0.00036	1e-05	28.531	3.37244e-05	0.000744667	29.971	0.000771667	8.12917e-05	28.531	0.000708333	4.08697e-05	24.493	0.000972	2.97153e-05	25.109	0.000909667	5.42433e-05	24.286	0.0006455	5e-07	27.877	0.000582	6.63626e-05	25.109	0.00103667	5.34072e-05	39.5359	0.00045	4e-05	24.143	0.000987333	0.000108131	36.4412	0.00088	8e-05	35.9791	1e-05	0.00012	46.7344	0.00044	1e-05	25.109	0.001101	0.000153219	39.535	0.000487168	0.000196829	36.4409	0.00081
31.3486	0.00036	0	28.583	3.36204e-05	0.000746667	30.033	0.000766667	8.39305e-05	28.583	0.000708333	4.22532e-05	24.52	0.000970333	2.98385e-05	25.14	0.000908	5.31131e-05	24.313	0.000645	1e-06	27.925	0.000582667	6.61614e-05	25.14	0.00103567	5.24436e-05	39.625	0.00045	4e-05	24.168	0.000985333	0.00010724	36.5114	0.00088	8e-05	36.0464	1e-05	0.00012	46.8677	0.00044	1e-05	25.14	0.00109933	0.000154403	39.6241	0.000491766	0.000181505	36.5111	0.00081
31.4178	0.00036	0	28.636	3.36204e-05	0.000748667	30.094	0.000761667	8.57049e-05	28.636	0.000708667	4.37759e-05	24.548	0.000969	2.94618e-05	25.171	0.000906333	5.22909e-05	24.339	0.000644	1.29099e-06	27.974	0.000583333	6.55769e-05	25.171	0.00103433	5.20416e-05	39.7142	0.00045	5e-05	24.193	0.000984	0.000106616	36.5815	0.00088	7e-05	36.1138	1e-05	0.00012	47.0011	0.00044	0	25.171	0.00109767	0.000155593	39.7133	0.000496252	0.000165405	36.5813	0.00081
31.4869	0.00036	0	28.688	3.32916e-05	0.000750333	30.155	0.000756333	8.79905e-05	28.688	0.000709333	4.52364e-05	24.576	0.000967	2.94449e-05	25.203	0.000904667	5.12478e-05	24.365	0.000643	1.5e-06	28.022	0.000584	6.50231e-05	25.203	0.001033	5.1643e-05	39.8034	0.00045	5e-05	24.219	0.000982	0.000105731	36.6517	0.00088	7e-05	36.1811	1e-05	0.00012	47.1344	0.00045	0	25.203	0.001096	0.00015679	39.8025	0.000500571	0.000148717	36.6515	0.00082
31.5561	0.00036	0	28.74	3.32916e-05	0.000751333	30.216	0.000751333	8.99685e-05	28.74	0.000709333	4.66512e-05	24.603	0.000965667	2.91947e-05	25.234	0.000902667	5.00833e-05	24.392	0.0006425	2.44949e-06	28.07	0.000584333	6.55006e-05	25.234	0.00103233	5.18106e-05	39.8925	0.00045	5e-05	24.244	0.000980333	0.000104543	36.7219	0.00089	7e-05	36.2485	1e-05	0.00012	47.2677	0.00045	0	25.234	0.00109467	0.000157881	39.8916	0.000504668	0.000131663	36.7216	0.00082
31.6252	0.00036	0	28.793	3.32916e-05	0.000752333	30.277	0.000746333	9.20453e-05	28.793	0.000709667	4.81698e-05	24.631	0.000963667	2.92632e-05	25.265	0.000901333	4.9521e-05	24.418	0.0006415	3.20156e-06	28.119	0.000585	6.50231e-05	25.265	0.00103133	5.0856e-05	39.9817	0.00045	5e-05	24.27	0.000978667	0.000104242	36.7921	0.00089	7e-05	36.3158	2e-05	0.00012	47.4011	0.00045	1e-05	25.265	0.001093	0.000159085	39.9808	0.000508503	0.000114484	36.7918	0.00082
31.6944	0.00036	0	28.845	3.32916e-05	0.000753333	30.338	0.000741333	9.42143e-05	28.845	0.000710333	4.96421e-05	24.658	0.000962667	2.93655e-05	25.297	0.000899333	4.84286e-05	24.444	0.000641	3.86221e-06	28.167	0.000585667	6.45781e-05	25.297	0.00103	5.04678e-05	40.0709	0.00045	5e-05	24.295	0.000977333	0.000102788	36.8622	0.0009	6e-05	36.3832	2e-05	0.00012	47.5344	0.00045	1e-05	25.297	0.00109167	0.000160179	40.07	0.000512047	9.74423e-05	36.862	0.00083
31.7635	0.00037	0	28.897	3.27159e-05	0.000753667	30.4	0.000736667	9.6241e-05	28.897	0.000710667	5.15978e-05	24.686	0.000960667	2.95014e-05	25.328	0.000897333	4.73744e-05	24.471	0.0006395	4.69042e-06	28.215	0.000586	6.42106e-05	25.328	0.00102867	5.00833e-05	40.16	0.00045	5e-05	24.321	0.000975333	0.000101913	36.9324	0.0009	6e-05	36.4505	2e-05	0.00013	47.6677	0.00046	2e-05	25.328	0.00109033	0.000160961	40.1591	0.00051529	8.08096e-05	36.9322	0.00083
31.8327	0.00037	1e-05	28.95	3.24705e-05	0.000754333	30.461	0.000732	9.83209e-05	28.95	0.000710667	5.25959e-05	24.713	0.000959333	2.94845e-05	25.359	0.000896	4.69361e-05	24.497	0.0006385	5.5e-06	28.264	0.000586333	6.33193e-05	25.359	0.00102733	4.97024e-05	40.2492	0.00045	5e-05	24.346	0.000974	0.000101326	37.0026	0.00091	6e-05	36.5179	2e-05	0.00013	47.8011	0.00046	3e-05	25.359	0.001089	0.000162059	40.2483	0.00051824	6.48674e-05	37.0023	0.00083
31.9018	0.00037	1e-05	29.002	3.24705e-05	0.000754333	30.522	0.000727667	0.000100127	29.002	0.000711	5.45619e-05	24.741	0.000957667	2.91433e-05	25.391	0.000894	4.59674e-05	24.523	0.000638	6.40312e-06	28.312	0.000587	6.29841e-05	25.391	0.00102667	4.91359e-05	40.3384	0.00045	5e-05	24.371	0.000972	0.000100459	37.0728	0.00091	5e-05	36.5852	2e-05	0.00013	47.9344	0.00046	4e-05	25.391	0.00108767	0.000163157	40.3375	0.00052093	4.99182e-05	37.0725	0.00084
31.971	0.00037	1e-05	29.054	3.22335e-05	0.000754	30.583	0.000723667	0.000101737	29.054	0.000711333	5.60744e-05	24.768	0.000956	2.98161e-05	25.422	0.000892	4.50444e-05	24.549	0.000637	7.22842e-06	28.36	0.000587667	6.26844e-05	25.422	0.00102533	4.87579e-05	40.4275	0.00045	5e-05	24.397	0.000971	9.95942e-05	37.1429	0.00092	5e-05	36.6526	2e-05	0.00013	48.0677	0.00047	5e-05	25.422	0.001086	0.000164381	40.4266	0.000523414	3.63436e-05	37.1427	0.00084
32.0401	0.00037	1e-05	29.107	3.22335e-05	0.000753	30.644	0.000719333	0.000102812	29.107	0.000712	5.75587e-05	24.796	0.000954333	2.95691e-05	25.453	0.000890333	4.4456e-05	24.576	0.0006365	8.12404e-06	28.409	0.000587667	6.19785e-05	25.453	0.00102433	4.85833e-05	40.5167	0.00045	5e-05	24.422	0.000969333	9.84496e-05	37.2131	0.00093	5e-05	36.7199	2e-05	0.00013	48.2011	0.00047	6e-05	25.453	0.00108467	0.000165482	40.5158	0.000525757	2.48063e-05	37.2129	0.00084
32.1092	0.00037	1e-05	29.159	3.23574e-05	0.000752	30.706	0.000716	0.000103928	29.159	0.000712	5.95567e-05	24.824	0.000953333	2.99054e-05	25.485	0.000888333	4.36157e-05	24.602	0.0006355	9.27362e-06	28.457	0.000588333	6.17603e-05	25.485	0.00102333	4.7648e-05	40.6059	0.00045	5e-05	24.448	0.000968	9.78724e-05	37.2833	0.00093	5e-05	36.7873	2e-05	0.00014	48.3344	0.00047	7e-05	25.485	0.00108333	0.000166584	40.6049	0.000528029	1.68891e-05	37.283	0.00085
32.1784	0.00037	1e-05	29.211	3.23574e-05	0.000751	30.767	0.000712667	0.000105083	29.211	0.000712333	6.05337e-05	24.851	0.000951667	2.97377e-05	25.516	0.000886333	4.28291e-05	24.628	0.0006345	1.01119e-05	28.505	0.000588333	6.14519e-05	25.516	0.001022	4.72864e-05	40.695	0.00045	4e-05	24.473	0.000966333	9.67385e-05	37.3535	0.00094	5e-05	36.8546	2e-05	0.00014	48.4677	0.00047	8e-05	25.516	0.00108233	0.000167264	40.6941	0.000530293	1.53699e-05	37.3532	0.00085
32.2475	0.00037	1e-05	29.264	3.25115e-05	0.00075	30.828	0.000709333	0.000105396	29.264	0.000712667	6.2043e-05	24.879	0.000949667	3.01386e-05	25.547	0.000884667	4.2336e-05	24.655	0.000634	1.1e-05	28.553	0.000588667	6.07399e-05	25.547	0.00102067	4.6929e-05	40.7842	0.00045	4e-05	24.498	0.000965333	9.58871e-05	37.4237	0.00094	5e-05	36.922	2e-05	0.00014	48.6011	0.00048	9e-05	25.547	0.001081	0.000168369	40.7833	0.000532606	1.93893e-05	37.4234	0.00085
32.3167	0.00037	1e-05	29.316	3.26956e-05	0.000748	30.889	0.000706333	0.000106308	29.316	0.000713	6.35531e-05	24.906	0.000948333	3.05341e-05	25.579	0.000882667	4.16453e-05	24.681	0.000633	1.21518e-05	28.602	0.000588667	6.04676e-05	25.579	0.00101967	4.60036e-05	40.8734	0.00045	4e-05	24.524	0.000963333	9.50386e-05	37.4938	0.00095	4e-05	36.9893	2e-05	0.00015	48.7344	0.00048	9e-05	25.579	0.00107967	0.000169474	40.8724	0.00053502	2.4901e-05	37.4936	0.00086
32.3858	0.00038	1e-05	29.368	3.30807e-05	0.000746333	30.95	0.000703667	0.000106086	29.368	0.000713	6.45523e-05	24.934	0.000946667	3.05014e-05	25.61	0.000880333	4.15853e-05	24.707	0.000632	1.29968e-05	28.65	0.000588667	5.92481e-05	25.61	0.00101867	4.58839e-05	40.9625	0.00045	3e-05	24.549	0.000962333	9.41931e-05	37.564	0.00095	4e-05	37.0567	2e-05	0.00015	48.8677	0.00048	0.0001	25.61	0.00107867	0.00017016	40.9616	0.000537579	2.99616e-05	37.5637	0.00086
32.455	0.00038	1e-05	29.421	3.33067e-05	0.000744333	31.011	0.000701667	0.000106209	29.421	0.000713333	6.60631e-05	24.961	0.000944667	3.10054e-05	25.641	0.000878667	4.11987e-05	24.734	0.0006315	1.38804e-05	28.698	0.000588667	5.90113e-05	25.641	0.00101767	4.49704e-05	41.0517	0.00045	3e-05	24.575	0.000961	9.36643e-05	37.6342	0.00096	4e-05	37.1241	2e-05	0.00015	49.0011	0.00049	0.0001	25.641	0.00107733	0.000171267	41.0508	0.000540312	3.3983e-05	37.6339	0.00086
32.5241	0.00038	1e-05	29.473	3.41174e-05	0.000742	31.073	0.000699	0.000106038	29.473	0.000714	6.70895e-05	24.989	0.000943	3.10483e-05	25.673	0.000876667	4.06735e-05	24.76	0.0006305	1.5327e-05	28.747	0.000588667	5.87906e-05	25.673	0.001017	4.43959e-05	41.1409	0.00045	3e-05	24.6	0.000959667	9.22515e-05	37.7044	0.00096	4e-05	37.1914	2e-05	0.00015	49.1344	0.00049	0.00011	25.673	0.00107633	0.000171957	41.1399	0.000543242	3.68221e-05	37.7041	0.00086
32.5933	0.00038	1e-05	29.525	3.48186e-05	0.000739333	31.134	0.000697	0.000105314	29.525	0.000713667	6.812e-05	25.017	0.000941667	3.10859e-05	25.704	0.000874667	4.02161e-05	24.786	0.00063	1.67631e-05	28.795	0.000588333	5.80201e-05	25.704	0.00101567	4.40606e-05	41.23	0.00045	3e-05	24.626	0.000958333	9.16752e-05	37.7745	0.00097	4e-05	37.2588	3e-05	0.00016	49.2677	0.0005	0.00011	25.704	0.00107533	0.000172929	41.2291	0.00054639	3.85103e-05	37.7743	0.00086
32.6624	0.00038	1e-05	29.578	3.56791e-05	0.000737	31.195	0.000696	0.000104614	29.578	0.000714	6.86367e-05	25.044	0.00094	3.11929e-05	25.735	0.000872667	3.95264e-05	24.812	0.000629	1.76139e-05	28.843	0.000587667	5.76397e-05	25.735	0.00101467	4.31548e-05	41.3192	0.00045	2e-05	24.651	0.000957	9.02663e-05	37.8447	0.00097	4e-05	37.3261	3e-05	0.00016	49.4011	0.0005	0.0001	25.735	0.00107433	0.000173621	41.3183	0.000549779	3.91683e-05	37.8444	0.00086
32.7316	0.00038	1e-05	29.63	3.66606e-05	0.000734	31.256	0.000694333	0.000103718	29.63	0.000714	7.01926e-05	25.072	0.000938	3.17962e-05	25.767	0.000870333	3.97157e-05	24.839	0.0006285	1.84932e-05	28.892	0.000587333	5.68888e-05	25.767	0.00101367	4.22532e-05	41.4083	0.00045	2e-05	24.676	0.000955667	8.97626e-05	37.9149	0.00098	4e-05	37.3935	3e-05	0.00016	49.5344	0.0005	0.0001	25.767	0.001073	0.000174731	41.4074	0.000553431	3.89721e-05	37.9146	0.00086
32.8007	0.00038	1e-05	29.682	3.74477e-05	0.000731333	31.317	0.000693333	0.000102144	29.682	0.000714	7.07602e-05	25.099	0.000936333	3.19739e-05	25.798	0.000868667	3.95137e-05	24.865	0.0006275	1.96469e-05	28.94	0.000587	5.63205e-05	25.798	0.00101233	4.19325e-05	41.4975	0.00045	2e-05	24.702	0.000954667	8.89401e-05	37.9851	0.00098	4e-05	37.4608	3e-05	0.00016	49.6677	0.00051	0.0001	25.798	0.001072	0.000175428	41.4966	0.000557363	3.81242e-05	37.9848	0.00086
32.8699	0.00039	1e-05	29.735	3.83536e-05	0.000728	31.378	0.000692	0.00010095	29.735	0.000714	7.13372e-05	25.127	0.000934667	3.21921e-05	25.83	0.000866333	3.88115e-05	24.891	0.0006265	2.07926e-05	28.988	0.000586333	5.59494e-05	25.83	0.00101133	4.10406e-05	41.5867	0.00044	3e-05	24.727	0.000953	8.77895e-05	38.0552	0.00098	4e-05	37.5282	3e-05	0.00016	49.8011	0.00052	9e-05	25.83	0.00107133	0.000175984	41.5858	0.000561578	3.68381e-05	38.055	0.00086
32.939	0.00039	1e-05	29.787	3.97366e-05	0.000725	31.44	0.000691	9.95942e-05	29.787	0.000713333	7.14586e-05	25.154	0.000932667	3.28684e-05	25.861	0.000864667	3.86825e-05	24.918	0.0006265	2.19545e-05	29.037	0.000586	5.53805e-05	25.861	0.00101033	4.01539e-05	41.6758	0.00044	3e-05	24.753	0.000952	8.69713e-05	38.1254	0.00099	4e-05	37.5955	4e-05	0.00016	49.9344	0.00052	8e-05	25.861	0.00107	0.000176128	41.6749	0.000566064	3.53198e-05	38.1251	0.00086
33.0081	0.00039	1e-05	29.839	4.12593e-05	0.000721667	31.501	0.000690333	9.79047e-05	29.839	0.000713	7.21318e-05	25.182	0.000931333	3.30051e-05	25.892	0.000862667	3.91067e-05	24.944	0.0006255	2.31084e-05	29.085	0.000585	5.46168e-05	25.892	0.001009	3.9e-05	41.765	0.00044	3e-05	24.778	0.000950667	8.55823e-05	38.1956	0.00099	4e-05	37.6629	4e-05	0.00016	50.0677	0.00053	8e-05	25.892	0.00106867	0.000177241	41.7641	0.000570791	3.37484e-05	38.1953	0.00086
33.0773	0.00039	1e-05	29.892	4.26654e-05	0.000718667	31.562	0.000689667	9.62514e-05	29.892	0.000713	7.23809e-05	25.209	0.000929333	3.27465e-05	25.924	0.000860333	3.8527e-05	24.97	0.0006245	2.42625e-05	29.133	0.000584	5.36749e-05	25.924	0.001008	3.81182e-05	41.8542	0.00044	3e-05	24.803	0.000949667	8.47722e-05	38.2658	0.00099	4e-05	37.7302	5e-05	0.00016	50.2011	0.00053	7e-05	25.924	0.001068	0.000177798	41.8533	0.000575716	3.22644e-05	38.2655	0.00086
33.1464	0.00039	1e-05	29.944	4.41362e-05	0.000715	31.623	0.000689333	9.42355e-05	29.944	0.000712333	7.25695e-05	25.237	0.000927333	3.34714e-05	25.955	0.000858667	3.85011e-05	24.996	0.0006235	2.541e-05	29.182	0.000583333	5.34821e-05	25.955	0.001007	3.72424e-05	41.9433	0.00044	3e-05	24.829	0.000948333	8.41982e-05	38.336	0.001	4e-05	37.7976	5e-05	0.00016	50.3344	0.00054	6e-05	25.955	0.00106733	0.000178094	41.9424	0.000580787	3.09665e-05	38.3357	0.00086
33.2156	0.00039	1e-05	29.997	4.56545e-05	0.000711667	31.684	0.000688667	9.19474e-05	29.997	0.000712	7.23395e-05	25.265	0.000925667	3.3828e-05	25.986	0.000856667	3.80044e-05	25.023	0.0006235	2.65707e-05	29.23	0.000582333	5.27289e-05	25.986	0.00100567	3.60879e-05	42.0325	0.00043	3e-05	24.854	0.000947	8.28191e-05	38.4061	0.001	4e-05	37.8649	6e-05	0.00015	50.4677	0.00054	6e-05	25.986	0.00106633	0.000178094	42.0316	0.000585951	2.99149e-05	38.4058	0.00086
33.2847	0.00039	1e-05	30.049	4.7606e-05	0.000708333	31.746	0.000688667	8.98684e-05	30.049	0.000711	7.26911e-05	25.292	0.000924	3.34515e-05	26.018	0.000854333	3.80175e-05	25.049	0.0006225	2.77248e-05	29.278	0.000581333	5.1984e-05	26.018	0.001005	3.4641e-05	42.1217	0.00043	4e-05	24.88	0.000946	8.20183e-05	38.4763	0.001	4e-05	37.9323	6e-05	0.00015	50.6011	0.00055	5e-05	26.018	0.00106533	0.000178802	42.1208	0.000591151	2.91423e-05	38.476	0.00085
33.3539	0.00039	1e-05	30.101	4.91223e-05	0.000705	31.807	0.000688667	8.78427e-05	30.101	0.000710333	7.26659e-05	25.32	0.000921667	3.36502e-05	26.049	0.000852333	3.81095e-05	25.075	0.0006215	2.88733e-05	29.327	0.000580667	5.10816e-05	26.049	0.00100367	3.34863e-05	42.2108	0.00043	4e-05	24.905	0.000945	8.12219e-05	38.5465	0.001	4e-05	37.9996	7e-05	0.00015	50.7344	0.00055	5e-05	26.049	0.00106433	0.000178802	42.2099	0.000596328	2.86647e-05	38.5462	0.00085
33.423	0.00039	1e-05	30.154	5.05997e-05	0.000701333	31.868	0.000688333	8.53307e-05	30.154	0.000709667	7.27003e-05	25.347	0.00092	3.40735e-05	26.08	0.000850333	3.76873e-05	25.102	0.0006215	3.00333e-05	29.375	0.000579333	4.98029e-05	26.08	0.001003	3.2909e-05	42.3	0.00043	4e-05	24.931	0.000943667	7.98582e-05	38.6167	0.001	4e-05	38.067	8e-05	0.00014	50.8677	0.00056	5e-05	26.08	0.00106367	0.00017911	42.2991	0.000601429	2.84853e-05	38.6164	0.00085
33.4922	0.00039	1e-05	30.206	5.25959e-05	0.000698333	31.929	0.000688333	8.34286e-05	30.206	0.000708667	7.22311e-05	25.375	0.000918	3.40735e-05	26.112	0.000848333	3.72872e-05	25.128	0.0006205	3.14788e-05	29.423	0.000578	4.95076e-05	26.112	0.00100167	3.17543e-05	42.3892	0.00043	4e-05	24.956	0.000942667	7.90717e-05	38.6868	0.00101	4e-05	38.1343	8e-05	0.00014	51.0011	0.00056	5e-05	26.112	0.00106267	0.00017911	42.3882	0.000606407	2.86019e-05	38.6866	0.00085
33.5613	0.00039	1e-05	30.258	5.4111e-05	0.000695	31.99	0.000688	8.10617e-05	30.258	0.000707667	7.25695e-05	25.402	0.000916	3.39559e-05	26.143	0.000846667	3.74477e-05	25.154	0.00062	3.26228e-05	29.472	0.000576667	4.92375e-05	26.143	0.00100067	3.00222e-05	42.4783	0.00043	4e-05	24.981	0.000941333	7.85005e-05	38.757	0.00101	4e-05	38.2017	9e-05	0.00013	51.1344	0.00056	5e-05	26.143	0.001062	0.000179424	42.4774	0.00061123	2.90221e-05	38.7567	0.00084
33.6305	0.00039	1e-05	30.311	5.56267e-05	0.000691667	32.051	0.000688667	7.87803e-05	30.311	0.000706667	7.20717e-05	25.43	0.000914	3.47707e-05	26.174	0.000844333	3.75411e-05	25.181	0.0006195	3.37873e-05	29.52	0.000575667	4.78992e-05	26.174	0.000999333	2.88675e-05	42.5675	0.00043	4e-05	25.007	0.00094	7.71492e-05	38.8272	0.00101	4e-05	38.269	0.0001	0.00013	51.2677	0.00057	5e-05	26.174	0.001061	0.000179424	42.5666	0.000615881	2.97727e-05	38.8269	0.00084
33.6996	0.00039	1e-05	30.363	5.76223e-05	0.000688667	32.113	0.000688667	7.61074e-05	30.363	0.000705333	7.2037e-05	25.458	0.000912333	3.44432e-05	26.206	0.000842333	3.72066e-05	25.207	0.000619	3.49321e-05	29.568	0.000574333	4.769e-05	26.206	0.000998667	2.74287e-05	42.6567	0.00043	4e-05	25.032	0.000939	7.63741e-05	38.8974	0.00101	4e-05	38.3364	0.00011	0.00012	51.4011	0.00057	5e-05	26.206	0.00106033	0.000179745	42.6557	0.000620366	3.09026e-05	38.8971	0.00084
33.7688	0.00039	1e-05	30.415	5.91805e-05	0.000685667	32.174	0.000688667	7.35142e-05	30.415	0.000704	7.20902e-05	25.485	0.00091	3.46987e-05	26.237	0.000840333	3.68963e-05	25.233	0.0006185	3.60959e-05	29.617	0.000572667	4.69716e-05	26.237	0.000997333	2.62742e-05	42.7458	0.00043	4e-05	25.058	0.000938333	7.52352e-05	38.9675	0.00102	5e-05	38.4037	0.00012	0.00012	51.5344	0.00057	5e-05	26.237	0.00105967	0.000179347	42.7449	0.000624711	3.2477e-05	38.9673	0.00084
33.8379	0.00039	1e-05	30.468	6.06987e-05	0.000682333	32.235	0.000689333	7.15146e-05	30.468	0.000702333	7.16194e-05	25.513	0.000908333	3.43851e-05	26.268	0.000838667	3.71663e-05	25.259	0.000618	3.75366e-05	29.665	0.000571	4.62925e-05	26.268	0.000996	2.42487e-05	42.835	0.00043	4e-05	25.083	0.000937	7.38986e-05	39.0377	0.00102	5e-05	38.4711	0.00013	0.00013	51.6677	0.00056	6e-05	26.268	0.00105867	0.000179115	42.8341	0.00062896	3.45652e-05	39.0374	0.00083
33.9071	0.00039	1e-05	30.52	6.22682e-05	0.000679333	32.296	0.000689333	6.91183e-05	30.52	0.000701333	7.15984e-05	25.54	0.000906333	3.43851e-05	26.3	0.000836667	3.69098e-05	25.286	0.000617	3.86868e-05	29.713	0.000569333	4.66512e-05	26.3	0.000994667	2.3094e-05	42.9242	0.00043	4e-05	25.108	0.000936	7.31369e-05	39.1079	0.00102	5e-05	38.5385	0.00014	0.00013	51.8011	0.00056	7e-05	26.3	0.001058	0.00017872	42.9232	0.000633173	3.72303e-05	39.1076	0.00083
33.9762	0.00039	1e-05	30.572	6.42599e-05	0.000676333	32.357	0.000690333	6.68306e-05	30.572	0.000699667	7.14446e-05	25.568	0.000904333	3.4356e-05	26.331	0.000835	3.65103e-05	25.312	0.000617	3.98455e-05	29.762	0.000568	4.60326e-05	26.331	0.000993667	2.1362e-05	43.0133	0.00043	4e-05	25.134	0.000934667	7.18146e-05	39.1781	0.00102	6e-05	38.6058	0.00015	0.00014	51.9344	0.00056	7e-05	26.331	0.00105733	0.00017906	43.0124	0.000637421	4.05248e-05	39.1778	0.00083
34.0453	0.00039	1e-05	30.625	6.53095e-05	0.000673667	32.418	0.000691333	6.46632e-05	30.625	0.000698667	7.16961e-05	25.595	0.000902333	3.4356e-05	26.362	0.000833	3.62905e-05	25.338	0.000616	4.09959e-05	29.81	0.000566333	4.55009e-05	26.362	0.000992667	1.96299e-05	43.1025	0.00043	4e-05	25.159	0.000933667	7.10657e-05	39.2483	0.00103	6e-05	38.6732	0.00017	0.00015	52.0677	0.00055	8e-05	26.362	0.00105667	0.000178668	43.1016	0.000641787	4.44863e-05	39.248	0.00083
34.1145	0.00039	1e-05	30.677	6.68905e-05	0.000670667	32.48	0.000691667	6.27402e-05	30.677	0.000697	7.1861e-05	25.623	0.000900333	3.4356e-05	26.394	0.000831	3.60971e-05	25.365	0.000616	4.24451e-05	29.858	0.000564333	4.50037e-05	26.394	0.000991333	1.84752e-05	43.1917	0.00043	3e-05	25.185	0.000933	6.99357e-05	39.3184	0.00103	7e-05	38.7405	0.00018	0.00017	52.2011	0.00055	8e-05	26.394	0.00105567	0.000178453	43.1907	0.00064636	4.91327e-05	39.3181	0.00082
34.1836	0.00039	2e-05	30.729	6.79485e-05	0.000668	32.541	0.000692667	6.01858e-05	30.729	0.000695333	7.21965e-05	25.65	0.000898	3.37787e-05	26.425	0.000829	3.59305e-05	25.391	0.0006155	4.35919e-05	29.907	0.000562667	4.55448e-05	26.425	0.00099	1.64621e-05	43.2808	0.00043	3e-05	25.21	0.000931333	6.88065e-05	39.3886	0.00103	7e-05	38.8079	0.00019	0.00019	52.3344	0.00054	9e-05	26.425	0.001055	0.000178065	43.2799	0.000651236	5.44572e-05	39.3883	0.00082
34.2528	0.00039	2e-05	30.782	6.90097e-05	0.000665333	32.602	0.000693667	5.84494e-05	30.782	0.000694	7.2298e-05	25.678	0.000896	3.37787e-05	26.456	0.000827333	3.55715e-05	25.417	0.000615	4.44597e-05	29.955	0.000561	4.51331e-05	26.456	0.000989333	1.50444e-05	43.37	0.00043	3e-05	25.236	0.000930333	6.80686e-05	39.4588	0.00103	7e-05	38.8752	0.0002	0.00021	52.4677	0.00053	9e-05	26.456	0.00105467	0.000177292	43.3691	0.000656507	6.04263e-05	39.4585	0.00082
34.3219	0.00039	2e-05	30.834	7.00738e-05	0.000662667	32.663	0.000694667	5.68888e-05	30.834	0.000692333	7.29475e-05	25.706	0.000894	3.37787e-05	26.488	0.000825333	3.54448e-05	25.444	0.000615	4.59084e-05	30.003	0.000559	4.47102e-05	26.488	0.000988	1.30767e-05	43.4592	0.00043	4e-05	25.261	0.000929333	6.73375e-05	39.529	0.00104	8e-05	38.9426	0.00022	0.00023	52.6011	0.00052	9e-05	26.488	0.00105367	0.000177088	43.4582	0.000662258	6.69822e-05	39.5287	0.00082
34.3911	0.00039	2e-05	30.886	7.06069e-05	0.000660333	32.724	0.000696	5.49454e-05	30.886	0.000691	7.36546e-05	25.733	0.000892	3.29242e-05	26.519	0.000823667	3.51046e-05	25.47	0.0006145	4.70558e-05	30.052	0.000557667	4.48367e-05	26.519	0.000986667	1.19304e-05	43.5483	0.00043	4e-05	25.286	0.000928	6.6053e-05	39.5991	0.00104	8e-05	39.0099	0.00023	0.00025	52.7344	0.00051	0.0001	26.519	0.00105267	0.00017614	43.5474	0.000668557	7.40492e-05	39.5988	0.00082
34.4602	0.00039	2e-05	30.939	7.16752e-05	0.000657667	32.785	0.000697667	5.43538e-05	30.939	0.000689667	7.41912e-05	25.761	0.00089	3.29242e-05	26.55	0.000822	3.55949e-05	25.496	0.000614	4.79236e-05	30.1	0.000555667	4.4456e-05	26.55	0.000985333	1.00167e-05	43.6375	0.00044	4e-05	25.312	0.000927333	6.49333e-05	39.6693	0.00104	9e-05	39.0773	0.00025	0.00027	52.8677	0.0005	0.0001	26.55	0.00105233	0.000175378	43.6366	0.000675453	8.15329e-05	39.669	0.00081
34.5294	0.00039	2e-05	30.991	7.22103e-05	0.000655333	32.847	0.000699	5.28299e-05	30.991	0.000688	7.53193e-05	25.788	0.000888	3.29242e-05	26.582	0.000820333	3.52751e-05	25.522	0.000614	4.93719e-05	30.148	0.000554	4.45421e-05	26.582	0.000984	8.18535e-06	43.7267	0.00044	4e-05	25.337	0.000926333	6.4221e-05	39.7395	0.00104	9e-05	39.1446	0.00026	0.0003	53.0011	0.00049	0.0001	26.582	0.00105167	0.000174809	43.7257	0.000682973	8.93245e-05	39.7392	0.00081
34.5985	0.00039	2e-05	31.043	7.22934e-05	0.000652667	32.908	0.000700667	5.17912e-05	31.043	0.000687	7.60789e-05	25.816	0.000886	3.2078e-05	26.613	0.000818333	3.52326e-05	25.549	0.0006135	5.05198e-05	30.197	0.000552	4.45421e-05	26.613	0.000983	6.55744e-06	43.8158	0.00044	4e-05	25.363	0.000925333	6.35164e-05	39.8097	0.00105	9e-05	39.212	0.00027	0.00033	53.1344	0.00049	0.00011	26.613	0.001051	0.000174433	43.8149	0.000691124	9.73038e-05	39.8094	0.00081
34.6677	0.00039	2e-05	31.096	7.22103e-05	0.000650333	32.969	0.000702667	5.05008e-05	31.096	0.000685667	7.70022e-05	25.843	0.000884	3.2078e-05	26.644	0.000816667	3.49333e-05	25.575	0.000613	5.13874e-05	30.245	0.00055	4.41928e-05	26.644	0.000981667	5.03322e-06	43.905	0.00044	4e-05	25.388	0.000924	6.22656e-05	39.8799	0.00105	0.0001	39.2793	0.00029	0.00035	53.2677	0.00048	0.00011	26.644	0.00105033	0.000173117	43.904	0.000699891	0.000105347	39.8795	0.00081
34.7368	0.00039	3e-05	31.148	7.22934e-05	0.000647667	33.03	0.000704333	4.99032e-05	31.148	0.000684667	7.80534e-05	25.871	0.000881667	3.15013e-05	26.676	0.000815	3.46554e-05	25.601	0.000613	5.2542e-05	30.293	0.000548667	4.37531e-05	26.676	0.00098	4.3589e-06	43.9942	0.00044	4e-05	25.413	0.000923333	6.11583e-05	39.95	0.00105	0.0001	39.3467	0.0003	0.00038	53.4011	0.00047	0.00011	26.676	0.00105	0.000172372	43.9932	0.00070924	0.000113334	39.9497	0.00081
34.806	0.00039	3e-05	31.2	7.18424e-05	0.000645333	33.091	0.000706333	4.99233e-05	31.2	0.000683333	7.92107e-05	25.899	0.000879667	3.06649e-05	26.707	0.000813333	3.43851e-05	25.628	0.000613	5.36998e-05	30.341	0.000547	4.32088e-05	26.707	0.000979	4.58258e-06	44.0833	0.00045	4e-05	25.439	0.000922333	6.04759e-05	40.0202	0.00105	0.0001	39.414	0.00031	0.00041	53.5344	0.00046	0.00012	26.707	0.00104867	0.000171631	44.0824	0.000719119	0.000121145	40.0199	0.00081
34.8751	0.00039	3e-05	31.253	7.13045e-05	0.000642667	33.153	0.000708333	4.92172e-05	31.253	0.000682667	8.00021e-05	25.926	0.000877667	3.06649e-05	26.738	0.000811667	3.41223e-05	25.654	0.000612	5.48513e-05	30.39	0.000545333	4.36501e-05	26.738	0.000977667	5.1316e-06	44.1725	0.00045	4e-05	25.464	0.000921	5.92537e-05	40.0904	0.00105	0.00011	39.4814	0.00033	0.00043	53.6677	0.00045	0.00012	26.738	0.00104833	0.000170896	44.1715	0.000729461	0.000128679	40.0901	0.0008
34.9442	0.00039	3e-05	31.305	7.08543e-05	0.000640333	33.214	0.000710667	4.92172e-05	31.305	0.000681333	8.13654e-05	25.954	0.000875333	3.00888e-05	26.77	0.000809667	3.41955e-05	25.68	0.000612	5.6006e-05	30.438	0.000544	4.25676e-05	26.77	0.000976333	6.35085e-06	44.2617	0.00045	4e-05	25.49	0.000920333	5.84836e-05	40.1606	0.00106	0.00011	39.5487	0.00034	0.00046	53.8011	0.00045	0.00013	26.77	0.00104767	0.000169595	44.2607	0.000740187	0.000135845	40.1602	0.0008
35.0134	0.00039	3e-05	31.357	7.0316e-05	0.000637667	33.275	0.000713	4.95076e-05	31.357	0.000680667	8.23792e-05	25.981	0.000874	2.95127e-05	26.801	0.000808333	3.37244e-05	25.707	0.000612	5.71606e-05	30.486	0.000542333	4.20278e-05	26.801	0.000975333	7.37111e-06	44.3508	0.00045	3e-05	25.515	0.000919667	5.73963e-05	40.2307	0.00106	0.00011	39.6161	0.00035	0.00049	53.9344	0.00044	0.00013	26.801	0.001047	0.000168297	44.3499	0.000751214	0.000142568	40.2304	0.0008
35.0825	0.00038	3e-05	31.41	6.92411e-05	0.000635333	33.336	0.000715	4.95681e-05	31.41	0.000679667	8.33807e-05	26.009	0.000871667	2.89367e-05	26.832	0.000807	3.40735e-05	25.733	0.000612	5.80251e-05	30.535	0.000541	4.19404e-05	26.832	0.000973667	8.73689e-06	44.44	0.00046	3e-05	25.54	0.000918667	5.67568e-05	40.3009	0.00106	0.00011	39.6834	0.00037	0.00051	54.0677	0.00044	0.00014	26.832	0.00104667	0.000167575	44.439	0.00076245	0.000148784	40.3006	0.0008
35.1517	0.00038	3e-05	31.462	6.81689e-05	0.000633	33.397	0.000717333	5.0797e-05	31.462	0.000679333	8.43169e-05	26.036	0.000869667	2.80416e-05	26.864	0.000805	3.42199e-05	25.759	0.0006115	5.88926e-05	30.583	0.000539667	4.12593e-05	26.864	0.000972333	1.05987e-05	44.5291	0.00046	3e-05	25.566	0.000917667	5.61278e-05	40.3711	0.00106	0.00012	39.7508	0.00038	0.00054	54.2011	0.00044	0.00015	26.864	0.001046	0.000166286	44.5282	0.000773795	0.000154439	40.3708	0.0008
35.2208	0.00038	3e-05	31.514	6.66433e-05	0.000630333	33.458	0.000719333	5.12868e-05	31.514	0.000678667	8.5594e-05	26.064	0.000868	2.77849e-05	26.895	0.000803333	3.40196e-05	25.785	0.0006115	6.00472e-05	30.631	0.000538667	4.06735e-05	26.895	0.000970667	1.20554e-05	44.6183	0.00046	3e-05	25.591	0.000916333	5.49758e-05	40.4413	0.00106	0.00012	39.8181	0.00039	0.00056	54.3344	0.00043	0.00015	26.895	0.00104533	0.000165001	44.6174	0.000785142	0.000159492	40.4409	0.0008
35.29	0.00038	3e-05	31.567	6.51178e-05	0.000627667	33.52	0.000721667	5.25579e-05	31.567	0.000678	8.6238e-05	26.092	0.000866	2.68887e-05	26.926	0.000802	3.36452e-05	25.812	0.0006115	6.12019e-05	30.68	0.000537667	3.95517e-05	26.926	0.000969667	1.40475e-05	44.7075	0.00046	2e-05	25.617	0.000915667	5.39104e-05	40.5114	0.00106	0.00012	39.8855	0.00041	0.00059	54.4677	0.00043	0.00016	26.926	0.00104467	0.00016372	44.7065	0.000796374	0.000163907	40.5111	0.0008
35.3591	0.00038	3e-05	31.619	6.40495e-05	0.000625333	33.581	0.000723667	5.35008e-05	31.619	0.000677333	8.69387e-05	26.119	0.000864	2.60576e-05	26.958	0.000800333	3.34714e-05	25.838	0.0006115	6.20665e-05	30.728	0.000536333	3.90043e-05	26.958	0.000968333	1.60104e-05	44.7966	0.00047	2e-05	25.642	0.000914667	5.33135e-05	40.5816	0.00106	0.00012	39.9529	0.00042	0.00061	54.6011	0.00043	0.00017	26.958	0.001044	0.000162444	44.7957	0.00080737	0.000167654	40.5813	0.0008
35.4283	0.00038	3e-05	31.671	6.1922e-05	0.000622667	33.642	0.000726	5.44426e-05	31.671	0.000677333	8.73232e-05	26.147	0.000862333	2.57358e-05	26.989	0.000799	3.38674e-05	25.864	0.000611	6.29338e-05	30.776	0.000535333	3.80175e-05	26.989	0.000966667	1.75024e-05	44.8858	0.00047	2e-05	25.668	0.000914	5.26783e-05	40.6518	0.00106	0.00012	40.0202	0.00043	0.00063	54.7344	0.00043	0.00017	26.989	0.00104333	0.000161172	44.8849	0.000818005	0.000170707	40.6515	0.0008
35.4974	0.00038	3e-05	31.724	6.03987e-05	0.00062	33.703	0.000728333	5.63235e-05	31.724	0.000676667	8.81438e-05	26.174	0.00086	2.51595e-05	27.02	0.000797667	3.35609e-05	25.891	0.000611	6.37985e-05	30.825	0.000534667	3.76342e-05	27.02	0.000965667	1.90088e-05	44.975	0.00047	1e-05	25.693	0.000913333	5.16366e-05	40.722	0.00106	0.00012	40.0876	0.00044	0.00066	54.8677	0.00043	0.00018	27.02	0.00104267	0.000159904	44.974	0.000828161	0.000173045	40.7216	0.0008
35.5666	0.00038	3e-05	31.776	5.87566e-05	0.000617667	33.764	0.00073	5.81292e-05	31.776	0.000676333	8.8444e-05	26.202	0.000858333	2.40069e-05	27.052	0.000796333	3.39755e-05	25.917	0.0006115	6.43758e-05	30.873	0.000534	3.6756e-05	27.052	0.000964	2.05183e-05	45.0641	0.00047	1e-05	25.718	0.000912333	5.10816e-05	40.7922	0.00106	0.00012	40.1549	0.00045	0.00068	55.0011	0.00043	0.00018	27.052	0.001042	0.000158641	45.0632	0.000837734	0.000174654	40.7918	0.00081
35.6357	0.00038	3e-05	31.828	5.67127e-05	0.000615333	33.825	0.000732	5.97578e-05	31.828	0.000676	8.87919e-05	26.229	0.000856667	2.36925e-05	27.083	0.000795	3.37194e-05	25.943	0.000611	6.52431e-05	30.921	0.000533667	3.61156e-05	27.083	0.000962333	2.20303e-05	45.1533	0.00047	1e-05	25.744	0.000911333	5.05404e-05	40.8623	0.00106	0.00012	40.2223	0.00046	0.0007	55.1344	0.00044	0.00018	27.083	0.001041	0.000157724	45.1524	0.000846638	0.000175527	40.862	0.00081
35.7049	0.00038	3e-05	31.881	5.51483e-05	0.000612333	33.887	0.000733333	6.21155e-05	31.881	0.000675667	8.91871e-05	26.257	0.000854667	2.28546e-05	27.115	0.000793333	3.36056e-05	25.969	0.000611	6.63978e-05	30.97	0.000532667	3.61985e-05	27.115	0.000961	2.3516e-05	45.2425	0.00048	0	25.769	0.000910667	5.00033e-05	40.9325	0.00105	0.00012	40.2896	0.00047	0.00072	55.2677	0.00044	0.00019	27.115	0.00104033	0.000156468	45.2415	0.000854807	0.000175682	40.9322	0.00081
35.774	0.00038	3e-05	31.933	5.3563e-05	0.00061	33.948	0.000735	6.34586e-05	31.933	0.000675333	8.95786e-05	26.284	0.000852667	2.19621e-05	27.146	0.000792	3.40441e-05	25.996	0.000611	6.72625e-05	31.018	0.000532333	3.59073e-05	27.146	0.00096	2.50599e-05	45.3316	0.00048	1e-05	25.795	0.00091	4.9e-05	41.0027	0.00105	0.00012	40.357	0.00048	0.00074	55.4011	0.00044	0.00019	27.146	0.00103967	0.000155217	45.3307	0.000862196	0.00017516	41.0023	0.00081
35.8431	0.00038	2e-05	31.985	5.20288e-05	0.000608	34.009	0.000736667	6.57292e-05	31.985	0.000675333	8.95116e-05	26.312	0.000851333	2.13854e-05	27.177	0.000790667	3.38575e-05	26.022	0.0006105	6.78399e-05	31.066	0.000532333	3.63639e-05	27.177	0.000958333	2.65769e-05	45.4208	0.00048	1e-05	25.82	0.000909	4.85077e-05	41.0729	0.00105	0.00012	40.4243	0.00049	0.00075	55.5344	0.00044	0.00018	27.177	0.001039	0.000153157	45.4198	0.00086878	0.000174027	41.0725	0.00082
35.9123	0.00038	2e-05	32.038	5.00033e-05	0.000605333	34.07	0.000737667	6.787e-05	32.038	0.000675	9.00666e-05	26.34	0.000849333	2.0502e-05	27.209	0.000789333	3.43123e-05	26.048	0.000611	6.84172e-05	31.115	0.000532	3.6428e-05	27.209	0.000957	2.76225e-05	45.51	0.00048	1e-05	25.845	0.000908333	4.80555e-05	41.143	0.00105	0.00012	40.4917	0.0005	0.00077	55.6677	0.00044	0.00018	27.209	0.00103833	0.000151912	45.509	0.000874547	0.000172366	41.1427	0.00082
35.9814	0.00038	2e-05	32.09	4.85077e-05	0.000603	34.131	0.000738667	7.01166e-05	32.09	0.000674667	8.98128e-05	26.367	0.000848	1.99249e-05	27.24	0.000788	3.4176e-05	26.075	0.0006105	6.92844e-05	31.163	0.000532333	3.60879e-05	27.24	0.000955333	2.91433e-05	45.5991	0.00048	2e-05	25.871	0.000907667	4.70886e-05	41.2132	0.00105	0.00012	40.559	0.00051	0.00078	55.8011	0.00044	0.00018	27.24	0.00103733	0.000150098	45.5982	0.0008795	0.000170274	41.2129	0.00082
36.0506	0.00038	2e-05	32.142	4.70319e-05	0.000601	34.192	0.000739333	7.18981e-05	32.142	0.000674667	8.99463e-05	26.395	0.000846	1.90526e-05	27.271	0.000786667	3.46458e-05	26.101	0.0006105	6.98594e-05	31.211	0.000532333	3.7072e-05	27.271	0.000954	2.96142e-05	45.6883	0.00048	2e-05	25.896	0.000906667	4.66512e-05	41.2834	0.00105	0.00012	40.6264	0.00052	0.0008	55.9344	0.00044	0.00018	27.271	0.001037	0.000148617	45.6873	0.000883654	0.000167847	41.2831	0.00083
36.1197	0.00038	2e-05	32.195	4.61303e-05	0.000599	34.254	0.00074	7.44782e-05	32.195	0.000674667	9.00907e-05	26.422	0.000844667	1.84752e-05	27.303	0.000785333	3.51188e-05	26.127	0.0006105	7.04391e-05	31.26	0.000532333	3.82143e-05	27.303	0.000952667	3.06649e-05	45.7775	0.00049	3e-05	25.922	0.000906	4.62925e-05	41.3536	0.00105	0.00012	40.6937	0.00053	0.00081	56.0677	0.00044	0.00017	27.303	0.001036	0.000147713	45.7765	0.000887031	0.000165179	41.3532	0.00083
36.1889	0.00038	2e-05	32.247	4.51811e-05	0.000596667	34.315	0.000740333	7.65528e-05	32.247	0.000674333	9.00463e-05	26.45	0.000843	1.73205e-05	27.334	0.000784333	3.45591e-05	26.154	0.0006105	7.10141e-05	31.308	0.000532333	3.87599e-05	27.334	0.000951	3.2187e-05	45.8666	0.00049	3e-05	25.947	0.000905	4.59021e-05	41.4237	0.00105	0.00013	40.7611	0.00053	0.00083	56.2011	0.00044	0.00017	27.334	0.00103533	0.000145658	45.8657	0.000889662	0.000162347	41.4234	0.00083
36.258	0.00038	2e-05	32.299	4.43772e-05	0.000594667	34.376	0.000740667	7.8015e-05	32.299	0.000674	9.00722e-05	26.477	0.000841333	1.70392e-05	27.365	0.000783	3.50428e-05	26.18	0.0006105	7.15938e-05	31.356	0.000533	3.96611e-05	27.365	0.000949667	3.32466e-05	45.9558	0.00049	3e-05	25.973	0.000904	4.55302e-05	41.4939	0.00104	0.00013	40.8284	0.00054	0.00084	56.3344	0.00044	0.00017	27.365	0.00103433	0.000143855	45.9548	0.000891585	0.000159414	41.4936	0.00084
36.3272	0.00038	2e-05	32.352	4.35546e-05	0.000593	34.437	0.000740667	8.03077e-05	32.352	0.000673667	9.01684e-05	26.505	0.000839667	1.5885e-05	27.397	0.000781667	3.55293e-05	26.206	0.0006105	7.21688e-05	31.405	0.000533	4.12432e-05	27.397	0.000948333	3.37095e-05	46.045	0.00049	4e-05	25.998	0.000904	4.51774e-05	41.5641	0.00104	0.00013	40.8958	0.00055	0.00085	56.4677	0.00045	0.00017	27.397	0.00103367	0.000142704	46.044	0.000892841	0.000156431	41.5638	0.00084
36.3963	0.00038	1e-05	32.404	4.33167e-05	0.000591667	34.498	0.00074	8.19024e-05	32.404	0.000673333	9.05336e-05	26.533	0.000838333	1.5308e-05	27.428	0.000781	3.55106e-05	26.232	0.0006105	7.24586e-05	31.453	0.000533333	4.18609e-05	27.428	0.000946667	3.42394e-05	46.1341	0.0005	4e-05	26.023	0.000903	4.48442e-05	41.6343	0.00104	0.00013	40.9631	0.00055	0.00086	56.6011	0.00045	0.00017	27.428	0.001033	0.000140652	46.1332	0.000893467	0.00015344	41.6339	0.00085
36.4655	0.00038	1e-05	32.456	4.35546e-05	0.00059	34.56	0.000739333	8.31885e-05	32.456	0.000673	9.07965e-05	26.56	0.000836667	1.50444e-05	27.459	0.000779667	3.60046e-05	26.259	0.00061	7.3036e-05	31.501	0.000533667	4.36157e-05	27.459	0.000945333	3.53034e-05	46.2233	0.0005	4e-05	26.049	0.000902333	4.4658e-05	41.7045	0.00104	0.00013	41.0305	0.00056	0.00087	56.7344	0.00046	0.00017	27.459	0.001032	0.000138856	46.2223	0.000893498	0.000150473	41.7041	0.00085
36.5346	0.00038	1e-05	32.509	4.34089e-05	0.000588667	34.621	0.000738333	8.49725e-05	32.509	0.000672667	9.11281e-05	26.588	0.000835	1.38924e-05	27.491	0.000778333	3.65011e-05	26.285	0.0006105	7.36133e-05	31.55	0.000534	4.50333e-05	27.491	0.000944	3.57631e-05	46.3125	0.0005	5e-05	26.074	0.000901333	4.43772e-05	41.7746	0.00104	0.00014	41.0978	0.00057	0.00088	56.8677	0.00046	0.00017	27.491	0.00103133	0.000137704	46.3115	0.000892964	0.000147554	41.7743	0.00085
36.6038	0.00038	1e-05	32.561	4.42757e-05	0.000587333	34.682	0.000737	8.62786e-05	32.561	0.000672	9.13947e-05	26.615	0.000833667	1.33167e-05	27.522	0.000777667	3.65011e-05	26.311	0.00061	7.39008e-05	31.598	0.000534667	4.65009e-05	27.522	0.000942667	3.58376e-05	46.4016	0.00051	5e-05	26.1	0.000901	4.39659e-05	41.8448	0.00104	0.00014	41.1652	0.00057	0.00089	57.0011	0.00047	0.00017	27.522	0.00103033	0.000135975	46.4007	0.0008919	0.000144695	41.8445	0.00086
36.6729	0.00038	1e-05	32.613	4.40492e-05	0.000586333	34.743	0.000736	8.7155e-05	32.613	0.000671333	9.17624e-05	26.643	0.000832	1.30767e-05	27.553	0.000776333	3.70045e-05	26.338	0.00061	7.41906e-05	31.646	0.000535	4.7571e-05	27.553	0.000941	3.63731e-05	46.4908	0.00051	5e-05	26.125	0.000900333	4.38786e-05	41.915	0.00104	0.00015	41.2326	0.00057	0.00089	57.1344	0.00048	0.00016	27.553	0.00102967	0.000133927	46.4898	0.00089033	0.000141904	41.9146	0.00086
36.7421	0.00038	1e-05	32.666	4.53578e-05	0.000585667	34.804	0.000734	8.80682e-05	32.666	0.000671	9.23255e-05	26.67	0.000830667	1.25033e-05	27.585	0.000775333	3.70045e-05	26.364	0.0006105	7.4768e-05	31.695	0.000535333	4.91664e-05	27.585	0.000939667	3.68284e-05	46.58	0.00051	5e-05	26.15	0.000899667	4.40492e-05	41.9852	0.00104	0.00015	41.2999	0.00058	0.0009	57.2677	0.00049	0.00016	27.585	0.00102867	0.000132198	46.579	0.000888274	0.000139173	41.9848	0.00086
36.8112	0.00038	1e-05	32.718	4.57384e-05	0.000585	34.865	0.000731667	8.85118e-05	32.718	0.000670333	9.28727e-05	26.698	0.000829	1.13578e-05	27.616	0.000774	3.751e-05	26.39	0.00061	7.50555e-05	31.743	0.000536	5.08626e-05	27.616	0.000938333	3.69098e-05	46.6691	0.00052	5e-05	26.176	0.000899	4.40341e-05	42.0553	0.00105	0.00016	41.3673	0.00058	0.0009	57.4011	0.0005	0.00016	27.616	0.00102767	0.00013047	46.6682	0.000885747	0.000136487	42.055	0.00086
36.8803	0.00038	1e-05	32.77	4.70779e-05	0.000584333	34.927	0.000729667	8.85005e-05	32.77	0.000669667	9.35165e-05	26.725	0.000828	1.0583e-05	27.647	0.000773333	3.75278e-05	26.417	0.00061	7.50555e-05	31.791	0.000536667	5.20032e-05	27.647	0.000937	3.7e-05	46.7583	0.00052	5e-05	26.201	0.000898333	4.42305e-05	42.1255	0.00105	0.00016	41.4346	0.00058	0.00091	57.5344	0.00052	0.00016	27.647	0.00102667	0.000128741	46.7573	0.000882757	0.000133831	42.1252	0.00087
36.9495	0.00038	1e-05	32.823	4.82183e-05	0.000584	34.988	0.000727	8.8017e-05	32.823	0.000669	9.4255e-05	26.753	0.000826333	1.04083e-05	27.679	0.000772	3.80395e-05	26.443	0.00061	7.53453e-05	31.84	0.000537	5.37029e-05	27.679	0.000935667	3.74477e-05	46.8475	0.00052	5e-05	26.227	0.000897667	4.42869e-05	42.1957	0.00105	0.00017	41.502	0.00058	0.00091	57.6677	0.00053	0.00016	27.679	0.001026	0.000126693	46.8465	0.000879307	0.000131185	42.1953	0.00087
37.0186	0.00038	1e-05	32.875	4.95715e-05	0.000583333	35.049	0.000724	8.76071e-05	32.875	0.000668333	9.50859e-05	26.781	0.000825	9.84886e-06	27.71	0.000771	3.80395e-05	26.469	0.0006095	7.56329e-05	31.888	0.000537667	5.48847e-05	27.71	0.000934333	3.75411e-05	46.9366	0.00052	5e-05	26.252	0.000897	4.45084e-05	42.2659	0.00105	0.00018	41.5693	0.00058	0.00091	57.8011	0.00054	0.00015	27.71	0.001025	0.000124964	46.9356	0.000875395	0.000128519	42.2655	0.00087
37.0878	0.00038	1e-05	32.927	5.0362e-05	0.000583333	35.11	0.000721	8.67122e-05	32.927	0.000667667	9.60069e-05	26.808	0.000823667	9.29157e-06	27.741	0.000770333	3.8527e-05	26.495	0.0006095	7.56329e-05	31.936	0.000538	5.56507e-05	27.741	0.000933	3.7e-05	47.0258	0.00052	5e-05	26.278	0.000896667	4.49704e-05	42.3361	0.00106	0.00019	41.6367	0.00058	0.00091	57.9344	0.00055	0.00014	27.741	0.001024	0.000123236	47.0248	0.000871013	0.000125793	42.3357	0.00087
37.1569	0.00038	1e-05	32.98	5.20801e-05	0.000583333	35.171	0.000718	8.48587e-05	32.98	0.000666667	9.65108e-05	26.836	0.000822333	8.73689e-06	27.773	0.000769333	3.8527e-05	26.522	0.0006095	7.56329e-05	31.985	0.000538333	5.74224e-05	27.773	0.000931667	3.7099e-05	47.115	0.00052	4e-05	26.303	0.000895667	4.48813e-05	42.4062	0.00106	0.0002	41.704	0.00058	0.00091	58.0677	0.00057	0.00014	27.773	0.00102333	0.000121253	47.114	0.000866145	0.00012296	42.4059	0.00088
37.2261	0.00038	0	33.032	5.35755e-05	0.000583667	35.232	0.000714667	8.35783e-05	33.032	0.000666333	9.75722e-05	26.863	0.000821333	8.0829e-06	27.804	0.000768	3.90384e-05	26.548	0.0006095	7.59227e-05	32.033	0.000539	5.866e-05	27.804	0.000930667	3.7099e-05	47.2041	0.00052	4e-05	26.328	0.000895333	4.53909e-05	42.4764	0.00107	0.00021	41.7714	0.00058	0.0009	58.2011	0.00058	0.00013	27.804	0.001022	0.00011985	47.2031	0.000860773	0.000119969	42.476	0.00088
37.2952	0.00038	0	33.084	5.47205e-05	0.000583333	35.294	0.000711333	8.13654e-05	33.084	0.000665333	9.82056e-05	26.891	0.000820333	8.0829e-06	27.835	0.000767333	3.95264e-05	26.574	0.000609	7.59227e-05	32.081	0.000539333	5.9769e-05	27.835	0.000929	3.66606e-05	47.2933	0.00052	4e-05	26.354	0.000894667	4.56545e-05	42.5466	0.00107	0.00022	41.8387	0.00058	0.0009	58.3344	0.00059	0.00012	27.835	0.001021	0.000118123	47.2923	0.000854869	0.000116774	42.5462	0.00088
37.3644	0.00038	0	33.137	5.58659e-05	0.000584	35.355	0.000708333	7.86787e-05	33.137	0.000664	9.93781e-05	26.918	0.000819	7.54983e-06	27.867	0.000766667	3.95517e-05	26.601	0.0006085	7.56329e-05	32.13	0.000540333	6.04676e-05	27.867	0.000928	3.66606e-05	47.3825	0.00052	4e-05	26.379	0.000894333	4.53248e-05	42.6168	0.00108	0.00024	41.9061	0.00058	0.00089	58.4677	0.00059	0.00012	27.867	0.00102033	0.000116148	47.3815	0.000848402	0.000113331	42.6164	0.00088
37.4335	0.00038	1e-05	33.189	5.73614e-05	0.000584333	35.416	0.000705333	7.60548e-05	33.189	0.000663	0.000100135	26.946	0.000817667	7.02377e-06	27.898	0.000765667	3.95517e-05	26.627	0.0006085	7.56329e-05	32.178	0.000540667	6.15819e-05	27.898	0.000926667	3.57957e-05	47.4716	0.00052	3e-05	26.405	0.000893667	4.56107e-05	42.6869	0.00108	0.00025	41.9734	0.00057	0.00088	58.6011	0.0006	0.00011	27.898	0.00101933	0.000114422	47.4706	0.000841343	0.00010961	42.6866	0.00088
37.5027	0.00038	1e-05	33.241	5.88586e-05	0.000584667	35.477	0.000701667	7.26659e-05	33.241	0.000662	0.000100344	26.974	0.000816667	6.50641e-06	27.929	0.000765	4.00375e-05	26.653	0.0006085	7.56329e-05	32.226	0.000540667	6.22923e-05	27.929	0.000925333	3.52467e-05	47.5608	0.00052	3e-05	26.43	0.000892667	4.64794e-05	42.7571	0.00109	0.00026	42.0408	0.00057	0.00088	58.7344	0.0006	0.00011	27.929	0.001018	0.000113027	47.5598	0.00083367	0.000105584	42.7567	0.00088
37.5718	0.00038	1e-05	33.294	5.94306e-05	0.000585	35.538	0.000698667	6.92556e-05	33.294	0.000661	0.000101208	27.001	0.000815333	7.02377e-06	27.961	0.000764	4.00375e-05	26.68	0.0006085	7.53453e-05	32.274	0.000541333	6.28517e-05	27.961	0.000924	3.53695e-05	47.6499	0.00051	3e-05	26.455	0.000892333	4.70779e-05	42.8273	0.0011	0.00028	42.1081	0.00056	0.00086	58.8677	0.00061	0.0001	27.961	0.00101767	0.000111635	47.649	0.000825376	0.000101235	42.8269	0.00088
37.641	0.00038	1e-05	33.346	6.09289e-05	0.000585333	35.6	0.000695333	6.55769e-05	33.346	0.00066	0.000101489	27.029	0.000814	6.55744e-06	27.992	0.000763333	4.05257e-05	26.706	0.000608	7.50555e-05	32.323	0.000541667	6.32561e-05	27.992	0.000923	3.43948e-05	47.7391	0.00051	2e-05	26.481	0.000891667	4.73849e-05	42.8975	0.00111	0.00029	42.1755	0.00056	0.00085	59.0011	0.00061	0.0001	27.992	0.00101667	0.000110011	47.7381	0.000816469	9.65522e-05	42.8971	0.00088
37.7101	0.00038	1e-05	33.398	6.18574e-05	0.000586333	35.661	0.000692333	6.15007e-05	33.398	0.000659	0.000101799	27.056	0.000812667	6.1101e-06	28.023	0.000762333	4.05257e-05	26.732	0.000608	7.4768e-05	32.371	0.000542	6.43739e-05	28.023	0.000921667	3.35609e-05	47.8283	0.0005	2e-05	26.506	0.000891333	4.80139e-05	42.9676	0.00112	0.00031	42.2428	0.00055	0.00084	59.1344	0.00061	0.0001	28.023	0.00101567	0.000108288	47.8273	0.000806971	9.15336e-05	42.9673	0.00088
37.7792	0.00038	1e-05	33.451	6.22174e-05	0.000587	35.722	0.000689667	5.70468e-05	33.451	0.000657667	0.000102569	27.084	0.000811667	6.1101e-06	28.055	0.000762	4.05093e-05	26.758	0.0006075	7.44782e-05	32.419	0.000542667	6.49333e-05	28.055	0.000920333	3.30051e-05	47.9174	0.0005	2e-05	26.532	0.000890667	4.83356e-05	43.0378	0.00112	0.00032	42.3102	0.00054	0.00082	59.2677	0.00061	0.0001	28.055	0.00101467	0.000106679	47.9165	0.000796909	8.61979e-05	43.0374	0.00088
37.8484	0.00038	1e-05	33.503	6.2788e-05	0.000587333	35.783	0.000687333	5.31162e-05	33.503	0.000656667	0.000102929	27.111	0.000810667	5.85947e-06	28.086	0.000761	4.05093e-05	26.785	0.0006075	7.41906e-05	32.468	0.000542667	6.49333e-05	28.086	0.000919333	3.27465e-05	48.0066	0.00049	1e-05	26.557	0.000890333	4.89932e-05	43.108	0.00113	0.00034	42.3775	0.00054	0.00081	59.4011	0.0006	0.0001	28.086	0.00101367	0.000104959	48.0056	0.000786319	8.05873e-05	43.1076	0.00088
37.9175	0.00038	2e-05	33.555	6.25806e-05	0.000588667	35.844	0.000685	4.95681e-05	33.555	0.000655667	0.000102632	27.139	0.000809667	5.85947e-06	28.117	0.000760333	4.10041e-05	26.811	0.000607	7.39008e-05	32.516	0.000543	6.53376e-05	28.117	0.000918	3.2187e-05	48.0958	0.00049	1e-05	26.583	0.000889667	4.93288e-05	43.1782	0.00114	0.00035	42.4449	0.00053	0.00079	59.5344	0.0006	0.0001	28.117	0.00101267	0.000103365	48.0948	0.000775249	7.47751e-05	43.1778	0.00088
37.9867	0.00038	2e-05	33.608	6.29471e-05	0.000589333	35.905	0.000682333	4.53578e-05	33.608	0.000654333	0.000102481	27.166	0.000808667	5.85947e-06	28.149	0.000759333	4.10041e-05	26.837	0.000607	7.36133e-05	32.564	0.000544	6.53376e-05	28.149	0.000917	3.1225e-05	48.1849	0.00049	1e-05	26.608	0.000889	4.96689e-05	43.2484	0.00115	0.00037	42.5122	0.00052	0.00077	59.6677	0.0006	0.0001	28.149	0.001012	0.000102357	48.184	0.000763757	6.88721e-05	43.248	0.00088
38.0558	0.00038	2e-05	33.66	6.29471e-05	0.000590333	35.967	0.000680667	4.17892e-05	33.66	0.000653333	0.000102207	27.194	0.000807333	5.50757e-06	28.18	0.000759	4.1e-05	26.864	0.0006065	7.3036e-05	32.613	0.000544333	6.57445e-05	28.18	0.000915667	3.04357e-05	48.2741	0.00048	1e-05	26.633	0.000888667	5.0362e-05	43.3185	0.00116	0.00038	42.5796	0.00051	0.00075	59.8011	0.0006	0.0001	28.18	0.001011	0.000100643	48.2731	0.000751913	6.30369e-05	43.3181	0.00088
38.125	0.00038	2e-05	33.712	6.21798e-05	0.000591333	36.028	0.000679	3.90384e-05	33.712	0.000652667	0.000101535	27.222	0.000806333	5.50757e-06	28.211	0.000757667	4.10041e-05	26.89	0.000606	7.27461e-05	32.661	0.000544667	6.61539e-05	28.211	0.000914667	2.94845e-05	48.3633	0.00048	1e-05	26.659	0.000888	5.07149e-05	43.3887	0.00117	0.00039	42.647	0.0005	0.00073	59.9344	0.00059	0.0001	28.211	0.00101	9.90808e-05	48.3623	0.000739805	5.74863e-05	43.3883	0.00087
38.1941	0.00038	2e-05	33.765	6.19866e-05	0.000592667	36.089	0.000678	3.73631e-05	33.765	0.000651667	0.000101283	27.249	0.000805333	5.50757e-06	28.243	0.000757333	4.10163e-05	26.916	0.000606	7.24586e-05	32.709	0.000545333	6.60101e-05	28.243	0.000913	2.91033e-05	48.4524	0.00047	1e-05	26.684	0.000887667	5.12868e-05	43.4589	0.00118	0.00041	42.7143	0.00049	0.0007	60.0677	0.00059	0.0001	28.243	0.00100933	9.81037e-05	48.4514	0.00072754	5.24992e-05	43.4585	0.00087
38.2633	0.00038	2e-05	33.817	6.12318e-05	0.000593667	36.15	0.000676667	3.64737e-05	33.817	0.000650333	0.000100481	27.277	0.000804	5.19615e-06	28.274	0.000756333	4.10163e-05	26.942	0.0006055	7.18813e-05	32.758	0.000545667	6.64254e-05	28.274	0.000912	2.81603e-05	48.5416	0.00047	1e-05	26.71	0.000887	5.25738e-05	43.5291	0.00119	0.00042	42.7817	0.00049	0.00068	60.2011	0.00059	0.0001	28.274	0.00100833	9.65729e-05	48.5406	0.000715239	4.84086e-05	43.5287	0.00087
38.3324	0.00038	3e-05	33.87	6.00999e-05	0.000595	36.211	0.000675667	3.75278e-05	33.87	0.000649333	0.000100246	27.304	0.000803333	5.50757e-06	28.305	0.000756	4.10366e-05	26.969	0.000605	7.10164e-05	32.806	0.000546	6.58711e-05	28.305	0.000910667	2.74287e-05	48.6308	0.00047	1e-05	26.735	0.000886333	5.29371e-05	43.5992	0.0012	0.00043	42.849	0.00047	0.00065	60.3344	0.00059	0.0001	28.305	0.00100733	9.58141e-05	48.6298	0.000703036	4.55607e-05	43.5988	0.00087
38.4016	0.00038	3e-05	33.922	5.84038e-05	0.000596	36.272	0.000675	3.96863e-05	33.922	0.000648667	9.88956e-05	27.332	0.000802333	5.50757e-06	28.337	0.000755	4.10366e-05	26.995	0.000605	7.01492e-05	32.854	0.000546333	6.62898e-05	28.337	0.000909667	2.65016e-05	48.7199	0.00046	1e-05	26.76	0.000885667	5.33042e-05	43.6694	0.00121	0.00044	42.9164	0.00046	0.00063	60.4677	0.00059	0.0001	28.337	0.00100667	9.48754e-05	48.7189	0.000691067	4.4227e-05	43.669	0.00086
38.4707	0.00038	3e-05	33.974	5.70993e-05	0.000597667	36.334	0.000674333	4.27707e-05	33.974	0.000647667	9.79405e-05	27.359	0.000801333	5.50757e-06	28.368	0.000754667	4.1065e-05	27.021	0.0006045	6.95719e-05	32.903	0.000547333	6.62898e-05	28.368	0.000908333	2.58134e-05	48.8091	0.00046	1e-05	26.786	0.000885667	5.42433e-05	43.7396	0.00122	0.00044	42.9837	0.00045	0.0006	60.6011	0.00059	0.0001	28.368	0.001006	9.3e-05	48.8081	0.000679462	4.4485e-05	43.7392	0.00086
38.5399	0.00038	3e-05	34.027	5.54106e-05	0.000598667	36.395	0.000674	4.65725e-05	34.027	0.000646667	9.67747e-05	27.387	0.000800333	5.50757e-06	28.399	0.000754	4.05832e-05	27.048	0.000604	6.87071e-05	32.951	0.000548	6.61589e-05	28.399	0.000907333	2.49065e-05	48.8983	0.00046	1e-05	26.811	0.000885	5.46168e-05	43.8098	0.00123	0.00045	43.0511	0.00044	0.00057	60.7344	0.00058	9e-05	28.399	0.00100533	9.20887e-05	48.8973	0.000668344	4.61587e-05	43.8094	0.00086
38.609	0.00038	3e-05	34.079	5.31633e-05	0.000600333	36.456	0.000674	5.05668e-05	34.079	0.000645333	9.52593e-05	27.415	0.000799333	5.50757e-06	28.431	0.000753	4.05832e-05	27.074	0.000604	6.78399e-05	32.999	0.000548667	6.67108e-05	28.431	0.000906	2.42693e-05	48.9874	0.00046	1e-05	26.837	0.000884333	5.49939e-05	43.8799	0.00124	0.00045	43.1184	0.00043	0.00055	60.8677	0.00058	9e-05	28.431	0.00100467	9.11939e-05	48.9864	0.000657822	4.88801e-05	43.8796	0.00086
38.6781	0.00038	3e-05	34.131	5.10816e-05	0.000601667	36.517	0.000673333	5.55098e-05	34.131	0.000644667	9.39273e-05	27.442	0.000798333	5.50757e-06	28.462	0.000752667	4.06243e-05	27.1	0.0006035	6.72625e-05	33.048	0.000549333	6.65833e-05	28.462	0.000905	2.3388e-05	49.0766	0.00046	1e-05	26.862	0.000884	5.65066e-05	43.9501	0.00125	0.00046	43.1858	0.00042	0.00052	61.0011	0.00058	9e-05	28.462	0.001004	9.03161e-05	49.0756	0.000647991	5.22114e-05	43.9497	0.00085
38.7473	0.00038	3e-05	34.184	4.88399e-05	0.000603333	36.578	0.000673333	6.03517e-05	34.184	0.000644333	9.24139e-05	27.47	0.000797333	5.50757e-06	28.494	0.000752	4.01497e-05	27.127	0.000603	6.63978e-05	33.096	0.000550333	6.65833e-05	28.494	0.000903667	2.28108e-05	49.1658	0.00046	1e-05	26.887	0.000883333	5.68888e-05	44.0203	0.00126	0.00046	43.2531	0.00041	0.00049	61.1344	0.00058	9e-05	28.494	0.00100333	8.94558e-05	49.1648	0.000638935	5.57449e-05	44.0199	0.00085
38.8164	0.00038	3e-05	34.236	4.56399e-05	0.000605	36.639	0.000673	6.43739e-05	34.236	0.000643	9.0901e-05	27.497	0.000796	6.08276e-06	28.525	0.000751333	3.96779e-05	27.153	0.000603	6.55305e-05	33.144	0.000550667	6.70099e-05	28.525	0.000902333	2.22336e-05	49.2549	0.00046	1e-05	26.913	0.000883	5.74543e-05	44.0905	0.00128	0.00046	43.3205	0.0004	0.00046	61.2677	0.00058	9e-05	28.525	0.00100267	8.86134e-05	49.2539	0.000630722	5.91433e-05	44.0901	0.00084
38.8856	0.00038	4e-05	34.288	4.34089e-05	0.000606667	36.701	0.000673	6.97352e-05	34.288	0.000642333	8.95786e-05	27.525	0.000795	6.08276e-06	28.556	0.000750667	3.92088e-05	27.179	0.0006025	6.46658e-05	33.193	0.000551667	6.70099e-05	28.556	0.000901	2.17025e-05	49.3441	0.00047	2e-05	26.938	0.000882333	5.78389e-05	44.1607	0.00129	0.00046	43.3878	0.00038	0.00043	61.4011	0.00058	9e-05	28.556	0.00100167	8.79223e-05	49.3431	0.000623404	6.21412e-05	44.1603	0.00084
38.9547	0.00038	4e-05	34.341	4.07717e-05	0.000608667	36.762	0.000672667	7.33644e-05	34.341	0.000641667	8.75005e-05	27.552	0.000794	6.08276e-06	28.588	0.000750333	3.92726e-05	27.205	0.0006025	6.37985e-05	33.241	0.000552667	6.70099e-05	28.588	0.0009	2.08806e-05	49.4333	0.00047	2e-05	26.964	0.000882	5.84038e-05	44.2308	0.0013	0.00046	43.4552	0.00037	0.00041	61.5344	0.00057	9e-05	28.588	0.001001	8.71091e-05	49.4323	0.000617016	6.45421e-05	44.2304	0.00084
39.0239	0.00038	4e-05	34.393	3.7581e-05	0.000610333	36.823	0.000672333	7.78867e-05	34.393	0.000641	8.61858e-05	27.58	0.000793	6.08276e-06	28.619	0.000749667	3.88115e-05	27.232	0.000602	6.29338e-05	33.289	0.000554	6.81102e-05	28.619	0.000898667	2.04287e-05	49.5224	0.00047	2e-05	26.989	0.000881333	5.97439e-05	44.301	0.00131	0.00047	43.5225	0.00036	0.00038	61.6677	0.00057	0.0001	28.619	0.00100067	8.68639e-05	49.5214	0.000611574	6.62095e-05	44.3006	0.00083
39.093	0.00038	4e-05	34.445	3.49476e-05	0.000612333	36.884	0.000671667	8.13777e-05	34.445	0.000640667	8.46778e-05	27.607	0.000792	6.08276e-06	28.65	0.000749	3.83536e-05	27.258	0.000602	6.20665e-05	33.338	0.000555	6.81102e-05	28.65	0.000897667	1.96554e-05	49.6116	0.00047	2e-05	27.015	0.000881	6.03075e-05	44.3712	0.00132	0.00047	43.5899	0.00035	0.00035	61.8011	0.00057	0.0001	28.65	0.001	8.60872e-05	49.6106	0.000607085	6.70538e-05	44.3708	0.00083
39.1622	0.00038	4e-05	34.498	3.13422e-05	0.000614333	36.945	0.000670667	8.47014e-05	34.498	0.000639667	8.2803e-05	27.635	0.000791	6.08276e-06	28.682	0.000748333	3.7899e-05	27.284	0.0006015	6.09173e-05	33.386	0.000556	6.81102e-05	28.682	0.000896333	1.92959e-05	49.7008	0.00047	2e-05	27.04	0.000880333	6.06987e-05	44.4414	0.00133	0.00047	43.6572	0.00034	0.00033	61.9344	0.00057	0.0001	28.682	0.000999667	8.58739e-05	49.6998	0.000603534	6.70274e-05	44.441	0.00082
39.2313	0.00039	4e-05	34.55	2.81603e-05	0.000617	37.007	0.00067	8.75043e-05	34.55	0.000639333	8.12978e-05	27.663	0.000789667	6.65833e-06	28.713	0.000747667	3.74477e-05	27.311	0.000601	5.94699e-05	33.434	0.000557	6.87895e-05	28.713	0.000894667	1.91398e-05	49.7899	0.00047	2e-05	27.065	0.00088	6.12617e-05	44.5115	0.00135	0.00047	43.7246	0.00032	0.0003	62.0677	0.00056	0.00011	28.713	0.000999333	8.46896e-05	49.7889	0.000600893	6.61196e-05	44.5111	0.00082
39.3005	0.00039	4e-05	34.602	2.51064e-05	0.000619333	37.068	0.000669333	8.94893e-05	34.602	0.000639	7.97935e-05	27.69	0.000788667	6.65833e-06	28.744	0.000747	3.7e-05	27.337	0.000601	5.86025e-05	33.483	0.000558333	6.89227e-05	28.744	0.000893333	1.78979e-05	49.8791	0.00047	2e-05	27.091	0.000879333	6.1655e-05	44.5817	0.00136	0.00048	43.7919	0.00031	0.00028	62.2011	0.00056	0.00011	28.744	0.000999	8.45044e-05	49.8781	0.000599114	6.43535e-05	44.5813	0.00081
39.3696	0.00039	4e-05	34.655	2.2053e-05	0.000621667	37.129	0.000668	9.18205e-05	34.655	0.000638667	7.82901e-05	27.718	0.000787667	6.65833e-06	28.776	0.000746667	3.646e-05	27.363	0.0006005	5.77379e-05	33.531	0.00056	6.94766e-05	28.776	0.000892	1.76918e-05	49.9683	0.00048	2e-05	27.116	0.000878667	6.278e-05	44.6519	0.00137	0.00048	43.8593	0.0003	0.00026	62.3344	0.00056	0.00012	28.776	0.000998	8.38809e-05	49.9672	0.000598135	6.17818e-05	44.6515	0.0008
39.4388	0.00039	4e-05	34.707	1.9e-05	0.000624	37.19	0.000667	9.27739e-05	34.707	0.000638667	7.64286e-05	27.745	0.000786667	6.65833e-06	28.807	0.000746333	3.55715e-05	27.39	0.0006005	5.62991e-05	33.579	0.000561	7.01712e-05	28.807	0.000890667	1.71561e-05	50.0574	0.00048	2e-05	27.142	0.000878	6.31744e-05	44.7221	0.00139	0.00049	43.9267	0.00029	0.00024	62.4677	0.00056	0.00013	28.807	0.000997667	8.37218e-05	50.0564	0.000597884	5.84821e-05	44.7217	0.0008
39.5079	0.00039	3e-05	34.759	1.59478e-05	0.000626333	37.251	0.000665667	9.34684e-05	34.759	0.000638333	7.49289e-05	27.773	0.000785	7e-06	28.838	0.000745333	3.45881e-05	27.416	0.0006	5.48513e-05	33.628	0.000562333	7.0316e-05	28.838	0.000889333	1.70392e-05	50.1466	0.00048	2e-05	27.167	0.000878	6.41327e-05	44.7923	0.00141	0.00049	43.994	0.00028	0.00022	62.6011	0.00056	0.00013	28.838	0.000997333	8.35783e-05	50.1456	0.000598284	5.45541e-05	44.7918	0.00079
39.577	0.00039	3e-05	34.812	1.30512e-05	0.000628333	37.312	0.000664	9.39628e-05	34.812	0.000638333	7.30776e-05	27.8	0.000784	7e-06	28.87	0.000744667	3.41516e-05	27.442	0.0006	5.39838e-05	33.676	0.000564	7.15821e-05	28.87	0.000887667	1.70098e-05	50.2358	0.00048	2e-05	27.192	0.000877667	6.46942e-05	44.8624	0.00143	0.0005	44.0614	0.00027	0.0002	62.7344	0.00056	0.00014	28.87	0.000997	8.34506e-05	50.2347	0.000599259	5.01144e-05	44.862	0.00079
39.6462	0.00039	3e-05	34.864	1.0583e-05	0.000631	37.374	0.000662333	9.3602e-05	34.864	0.000638	7.15821e-05	27.828	0.000783333	7.37111e-06	28.901	0.000744	3.37194e-05	27.468	0.0005995	5.31194e-05	33.724	0.000565	7.2298e-05	28.901	0.000886667	1.65025e-05	50.3249	0.00048	3e-05	27.218	0.000876667	6.56531e-05	44.9326	0.00145	0.00052	44.1287	0.00026	0.00018	62.8677	0.00056	0.00015	28.901	0.000996667	8.29237e-05	50.3239	0.000600737	4.52922e-05	44.9322	0.00078
39.7153	0.00039	3e-05	34.916	7.81025e-06	0.000634	37.435	0.000661	9.28601e-05	34.916	0.000638	6.97424e-05	27.856	0.000782	7.93725e-06	28.932	0.000744	3.27414e-05	27.495	0.0005995	5.16809e-05	33.773	0.000566667	7.26246e-05	28.932	0.000885	1.65227e-05	50.4141	0.00048	3e-05	27.243	0.000876333	6.62143e-05	45.0028	0.00147	0.00053	44.1961	0.00025	0.00017	63.0011	0.00056	0.00015	28.932	0.000996333	8.28151e-05	50.4131	0.000602656	4.02261e-05	45.0024	0.00077
39.7845	0.00039	3e-05	34.969	5.85947e-06	0.000636333	37.496	0.000659	9.14768e-05	34.969	0.000637667	6.8252e-05	27.883	0.000780667	7.76745e-06	28.964	0.000743	3.17648e-05	27.521	0.000599	5.02328e-05	33.821	0.000568	7.35323e-05	28.964	0.000883667	1.66233e-05	50.5032	0.00047	3e-05	27.269	0.000876	6.67757e-05	45.073	0.00149	0.00054	44.2634	0.00024	0.00015	63.1344	0.00057	0.00016	28.964	0.000995667	8.27667e-05	50.5022	0.00060496	3.50571e-05	45.0725	0.00077
39.8536	0.0004	3e-05	35.021	4.50925e-06	0.000638667	37.557	0.000657333	9.05336e-05	35.021	0.000637667	6.64254e-05	27.911	0.000779667	7.76745e-06	28.995	0.000742333	3.13422e-05	27.547	0.000599	4.90782e-05	33.869	0.000569667	7.48421e-05	28.995	0.000882333	1.61658e-05	50.5924	0.00047	3e-05	27.294	0.000875333	6.71739e-05	45.1431	0.00151	0.00056	44.3308	0.00023	0.00014	63.2677	0.00057	0.00016	28.995	0.000995667	8.2203e-05	50.5914	0.000607601	2.99223e-05	45.1427	0.00076
39.9228	0.0004	3e-05	35.073	4.72582e-06	0.000641333	37.618	0.000655333	8.85513e-05	35.073	0.000638333	6.4941e-05	27.938	0.000778	8.18535e-06	29.026	0.000742	2.98161e-05	27.574	0.000599	4.76401e-05	33.918	0.000571	7.57826e-05	29.026	0.000881	1.63707e-05	50.6816	0.00047	3e-05	27.32	0.000875	6.77348e-05	45.2133	0.00153	0.00058	44.3981	0.00022	0.00013	63.4011	0.00058	0.00017	29.026	0.000995	8.21645e-05	50.6806	0.000610535	2.49466e-05	45.2129	0.00075
39.9919	0.0004	2e-05	35.126	6e-06	0.000644	37.679	0.000653667	8.70881e-05	35.126	0.000638333	6.31295e-05	27.966	0.000777	8.18535e-06	29.058	0.000741333	2.93995e-05	27.6	0.0005985	4.61916e-05	33.966	0.000572333	7.6742e-05	29.058	0.000879333	1.65025e-05	50.7707	0.00047	3e-05	27.345	0.000874333	6.88573e-05	45.2835	0.00156	0.0006	44.4655	0.00022	0.00012	63.5344	0.00058	0.00017	29.058	0.000994667	8.20995e-05	50.7697	0.000613716	2.02423e-05	45.2831	0.00075
40.0611	0.0004	2e-05	35.178	7.63763e-06	0.000646667	37.741	0.000651667	8.46719e-05	35.178	0.000638333	6.22281e-05	27.993	0.000775667	8.73689e-06	29.089	0.000740333	2.84312e-05	27.626	0.0005985	4.5037e-05	34.014	0.000573667	7.77196e-05	29.089	0.000877333	1.62583e-05	50.8599	0.00047	3e-05	27.37	0.000873667	6.92556e-05	45.3537	0.00158	0.00062	44.5328	0.00021	0.00012	63.6677	0.00059	0.00017	29.089	0.000994667	8.20995e-05	50.8589	0.000617093	1.59085e-05	45.3532	0.00074
40.1302	0.0004	2e-05	35.23	9.29157e-06	0.000648667	37.802	0.00065	8.25288e-05	35.23	0.000638667	6.01775e-05	28.021	0.000774333	8.62168e-06	29.12	0.000740333	2.74651e-05	27.653	0.0005985	4.38824e-05	34.063	0.000575	7.87147e-05	29.12	0.000876	1.58745e-05	50.9491	0.00047	3e-05	27.396	0.000873333	6.98164e-05	45.4238	0.0016	0.00065	44.6002	0.0002	0.00011	63.8011	0.0006	0.00017	29.12	0.000994	8.20731e-05	50.9481	0.000620614	1.20351e-05	45.4234	0.00073
40.1994	0.0004	2e-05	35.283	1.11505e-05	0.000651333	37.863	0.000648333	7.99396e-05	35.283	0.000639	5.89661e-05	28.049	0.000773	9.16515e-06	29.152	0.000739333	2.65016e-05	27.679	0.0005985	4.24451e-05	34.111	0.000576667	8.0077e-05	29.152	0.000874333	1.60728e-05	51.0382	0.00047	3e-05	27.421	0.000872667	6.99809e-05	45.494	0.00163	0.00067	44.6675	0.0002	0.00011	63.9344	0.00061	0.00016	29.152	0.000993333	8.20508e-05	51.0372	0.000624238	8.70716e-06	45.4936	0.00073
40.2685	0.0004	2e-05	35.335	1.30512e-05	0.000653333	37.924	0.000646667	7.85897e-05	35.335	0.000639	5.71927e-05	28.076	0.000771667	9.07377e-06	29.183	0.000738667	2.53837e-05	27.705	0.000598	4.09959e-05	34.159	0.000577667	8.16721e-05	29.183	0.000872667	1.62891e-05	51.1274	0.00047	3e-05	27.447	0.000872	7.03776e-05	45.5642	0.00165	0.00069	44.7349	0.00019	0.0001	64.0677	0.00062	0.00016	29.183	0.000993	8.15414e-05	51.1264	0.00062793	6.01043e-06	45.5638	0.00072
40.3377	0.0004	1e-05	35.387	1.47422e-05	0.000655333	37.985	0.000645333	7.60088e-05	35.387	0.000639333	5.60119e-05	28.104	0.000770333	9.60902e-06	29.214	0.000738	2.40208e-05	27.731	0.000598	3.98414e-05	34.207	0.000579	8.27103e-05	29.214	0.000871	1.65227e-05	51.2166	0.00047	3e-05	27.472	0.000871667	7.09389e-05	45.6344	0.00167	0.00071	44.8022	0.00019	0.0001	64.2011	0.00063	0.00015	29.214	0.000992667	8.20325e-05	51.2156	0.000631662	4.04777e-06	45.6339	0.00071
40.4068	0.0004	1e-05	35.44	1.66533e-05	0.000657333	38.046	0.000643667	7.47953e-05	35.44	0.000639333	5.51392e-05	28.131	0.000769	9.53939e-06	29.246	0.000737667	2.34592e-05	27.758	0.000598	3.84046e-05	34.256	0.00058	8.34326e-05	29.246	0.000869333	1.6773e-05	51.3057	0.00047	2e-05	27.497	0.000871	7.20625e-05	45.7046	0.0017	0.00074	44.8696	0.00018	0.0001	64.3344	0.00064	0.00015	29.246	0.000992333	8.1525e-05	51.3047	0.000635411	2.92961e-06	45.7041	0.00071
40.4759	0.0004	1e-05	35.492	1.81751e-05	0.000659667	38.108	0.000642667	7.34597e-05	35.492	0.000639333	5.34072e-05	28.159	0.000767333	1.00167e-05	29.277	0.000737	2.23383e-05	27.784	0.0005985	3.69549e-05	34.304	0.000581333	8.45064e-05	29.277	0.000868	1.64621e-05	51.3949	0.00047	2e-05	27.523	0.000870667	7.26246e-05	45.7747	0.00172	0.00076	44.9369	0.00018	9e-05	64.4677	0.00065	0.00014	29.277	0.000992	8.20183e-05	51.3939	0.000639157	2.57998e-06	45.7743	0.0007
40.5451	0.0004	1e-05	35.544	1.95533e-05	0.000661333	38.169	0.000641333	7.29475e-05	35.544	0.000639667	5.22717e-05	28.186	0.000766	1.05357e-05	29.308	0.000736333	2.09841e-05	27.81	0.0005985	3.58004e-05	34.352	0.000582333	8.61704e-05	29.308	0.000866	1.64621e-05	51.4841	0.00047	1e-05	27.548	0.00087	7.30205e-05	45.8449	0.00174	0.00078	45.0043	0.00017	9e-05	64.6011	0.00066	0.00014	29.308	0.000991667	8.15128e-05	51.4831	0.000642882	2.58767e-06	45.8445	0.00069
40.6142	0.0004	1e-05	35.597	2.12838e-05	0.000663	38.23	0.000640667	7.22311e-05	35.597	0.000639667	5.14231e-05	28.214	0.000764333	1.00167e-05	29.34	0.000735667	1.98578e-05	27.837	0.0005985	3.43645e-05	34.401	0.000583667	8.72716e-05	29.34	0.000864	1.64621e-05	51.5732	0.00047	1e-05	27.574	0.000869333	7.3187e-05	45.9151	0.00176	0.00079	45.0716	0.00017	9e-05	64.7344	0.00067	0.00013	29.34	0.000991	8.10185e-05	51.5722	0.00064657	2.61511e-06	45.9146	0.00069
40.6834	0.0004	1e-05	35.649	2.2723e-05	0.000664667	38.291	0.000639667	7.20717e-05	35.649	0.000639667	4.97427e-05	28.241	0.000763	1.05357e-05	29.371	0.000735	1.8735e-05	27.863	0.000598	3.26331e-05	34.449	0.000584333	8.78085e-05	29.371	0.000862333	1.6773e-05	51.6624	0.00047	0	27.599	0.000869	7.37496e-05	45.9853	0.00177	0.00081	45.139	0.00017	9e-05	64.8677	0.00068	0.00012	29.371	0.000990667	8.15128e-05	51.6614	0.000650208	2.63507e-06	45.9848	0.00068
40.7525	0.0004	1e-05	35.701	2.41109e-05	0.000665667	38.352	0.000639667	7.23418e-05	35.701	0.000639333	4.92375e-05	28.269	0.000761333	1.10151e-05	29.402	0.000734	1.77764e-05	27.889	0.0005985	3.11823e-05	34.497	0.000585333	8.8636e-05	29.402	0.000861	1.65227e-05	51.7516	0.00047	0	27.625	0.000868333	7.4144e-05	46.0554	0.00179	0.00082	45.2063	0.00017	8e-05	65.0011	0.00069	0.00012	29.402	0.000990333	8.10082e-05	51.7505	0.00065378	2.83742e-06	46.055	0.00068
40.8217	0.0004	1e-05	35.754	2.55147e-05	0.000667	38.414	0.000639333	7.33235e-05	35.754	0.000639333	4.84183e-05	28.297	0.00076	1.1e-05	29.434	0.000733667	1.62583e-05	27.915	0.0005985	3.00278e-05	34.546	0.000586333	8.94949e-05	29.434	0.000859	1.65227e-05	51.8407	0.00047	1e-05	27.65	0.000867667	7.43124e-05	46.1256	0.0018	0.00083	45.2737	0.00016	8e-05	65.1344	0.0007	0.00012	29.434	0.00099	8.10185e-05	51.8397	0.00065727	3.42154e-06	46.1252	0.00067
40.8908	0.0004	1e-05	35.806	2.70062e-05	0.000667333	38.475	0.000639	7.46458e-05	35.806	0.000638667	4.73744e-05	28.324	0.000758333	1.10151e-05	29.465	0.000733	1.51327e-05	27.942	0.0005985	2.85934e-05	34.594	0.000586667	9.0644e-05	29.465	0.000857	1.66433e-05	51.9299	0.00047	1e-05	27.675	0.000867333	7.48755e-05	46.1958	0.00181	0.00083	45.3411	0.00016	8e-05	65.2677	0.00071	0.00011	29.465	0.000989667	8.05129e-05	51.9289	0.000660655	4.39753e-06	46.1953	0.00066
40.96	0.00039	1e-05	35.858	2.85715e-05	0.000668667	38.536	0.000639	7.59408e-05	35.858	0.000638333	4.6929e-05	28.352	0.000756667	1.15036e-05	29.496	0.000732333	1.40119e-05	27.968	0.000599	2.71416e-05	34.642	0.000587	9.0934e-05	29.496	0.000855	1.66433e-05	52.0191	0.00048	2e-05	27.701	0.000867	7.54387e-05	46.266	0.00182	0.00083	45.4084	0.00016	8e-05	65.4011	0.00072	0.00011	29.496	0.000989	8.00187e-05	52.018	0.00066391	5.64224e-06	46.2655	0.00066
41.0291	0.00039	1e-05	35.911	2.97377e-05	0.000668667	38.597	0.000639333	7.80534e-05	35.911	0.000637667	4.59384e-05	28.379	0.000755	1.2e-05	29.528	0.000731667	1.2897e-05	27.994	0.000599	2.57083e-05	34.691	0.000588	9.0945e-05	29.528	0.000853667	1.64418e-05	52.1082	0.00048	2e-05	27.726	0.000866	7.54387e-05	46.3361	0.00183	0.00083	45.4758	0.00016	8e-05	65.5344	0.00074	0.00011	29.528	0.000988333	8.05254e-05	52.1072	0.000667013	7.02651e-06	46.3357	0.00065
41.0983	0.00039	1e-05	35.963	3.15331e-05	0.000669333	38.658	0.00064	7.92654e-05	35.963	0.000637333	4.55448e-05	28.407	0.000753333	1.20139e-05	29.559	0.000730667	1.19304e-05	28.021	0.0005995	2.45408e-05	34.739	0.000588	9.0967e-05	29.559	0.000851667	1.64418e-05	52.1974	0.00048	2e-05	27.752	0.000865667	7.60022e-05	46.4063	0.00183	0.00082	45.5431	0.00016	8e-05	65.6677	0.00075	0.00011	29.559	0.000987667	8.00333e-05	52.1964	0.000669951	8.45291e-06	46.4059	0.00065
41.1674	0.00039	1e-05	36.015	3.34215e-05	0.000669	38.719	0.000640667	8.14023e-05	36.015	0.000636333	4.50037e-05	28.434	0.000751667	1.25033e-05	29.59	0.00073	1.08167e-05	28.047	0.0006	2.34005e-05	34.787	0.000588333	9.12707e-05	29.59	0.000849333	1.62583e-05	52.2866	0.00049	3e-05	27.777	0.000865333	7.65659e-05	46.4765	0.00183	0.00081	45.6105	0.00016	8e-05	65.8011	0.00076	0.00011	29.59	0.000987667	8.00333e-05	52.2855	0.000672712	9.85757e-06	46.476	0.00065
41.2366	0.00039	2e-05	36.068	3.49905e-05	0.000669333	38.781	0.000641	8.31445e-05	36.068	0.000635	4.46766e-05	28.462	0.00075	1.2e-05	29.622	0.000729333	9.71253e-06	28.073	0.0006005	2.19469e-05	34.836	0.000588667	9.07322e-05	29.622	0.000848	1.60935e-05	52.3757	0.00049	3e-05	27.802	0.000864333	7.65659e-05	46.5467	0.00183	0.00079	45.6778	0.00016	8e-05	65.9344	0.00077	0.00011	29.622	0.000987	7.95424e-05	52.3747	0.000675288	1.12012e-05	46.5462	0.00064
41.3057	0.00039	2e-05	36.12	3.66652e-05	0.000668667	38.842	0.000642	8.51352e-05	36.12	0.000633667	4.43772e-05	28.49	0.000748	1.2e-05	29.653	0.000728667	8.62168e-06	28.1	0.0006005	2.05163e-05	34.884	0.000588333	9.04673e-05	29.653	0.000846	1.60935e-05	52.4649	0.00049	3e-05	27.828	0.000864	7.71298e-05	46.6169	0.00183	0.00077	45.7452	0.00016	8e-05	66.0677	0.00079	0.00011	29.653	0.000986667	7.85642e-05	52.4639	0.000677677	1.24551e-05	46.6164	0.00064
41.3749	0.00038	2e-05	36.172	3.84318e-05	0.000668	38.903	0.000642333	8.67717e-05	36.172	0.000632667	4.39811e-05	28.517	0.000746667	1.25033e-05	29.684	0.000727667	8.02081e-06	28.126	0.000601	1.90613e-05	34.932	0.000588667	8.99463e-05	29.684	0.000844	1.60935e-05	52.5541	0.0005	3e-05	27.853	0.000863333	7.73067e-05	46.687	0.00182	0.00075	45.8125	0.00016	8e-05	66.2011	0.0008	0.0001	29.684	0.000986	7.80769e-05	52.553	0.000679887	1.35918e-05	46.6866	0.00063
41.444	0.00038	2e-05	36.225	4.02782e-05	0.000667333	38.964	0.000643667	8.84835e-05	36.225	0.000631333	4.37531e-05	28.545	0.000744667	1.25033e-05	29.716	0.000726667	6.50641e-06	28.152	0.000601	1.79165e-05	34.981	0.000588667	8.91142e-05	29.716	0.000842	1.53948e-05	52.6432	0.0005	3e-05	27.879	0.000862667	7.76938e-05	46.7572	0.00181	0.00072	45.8799	0.00016	8e-05	66.3344	0.00082	0.0001	29.716	0.000985667	7.81046e-05	52.6422	0.000681934	1.45859e-05	46.7568	0.00063
41.5131	0.00038	2e-05	36.277	4.27707e-05	0.000666333	39.025	0.000644333	8.97905e-05	36.277	0.000629333	4.40946e-05	28.572	0.000742667	1.25033e-05	29.747	0.000726	5.56776e-06	28.178	0.000602	1.67531e-05	35.029	0.000588667	8.73861e-05	29.747	0.000840333	1.58219e-05	52.7324	0.00051	3e-05	27.904	0.000862333	7.73067e-05	46.8274	0.0018	0.00069	45.9472	0.00016	8e-05	66.4677	0.00083	0.0001	29.747	0.000985	7.76209e-05	52.7314	0.000683842	1.54191e-05	46.8269	0.00063
41.5823	0.00038	2e-05	36.329	4.41701e-05	0.000665	39.086	0.000645667	9.0633e-05	36.329	0.000627667	4.43772e-05	28.6	0.000741	1.3e-05	29.779	0.000725333	4.72582e-06	28.205	0.000602	1.5327e-05	35.077	0.000588667	8.65583e-05	29.779	0.000838333	1.58219e-05	52.8216	0.00051	3e-05	27.93	0.000861667	7.74876e-05	46.8976	0.00179	0.00066	46.0146	0.00016	8e-05	66.6011	0.00084	0.0001	29.779	0.000984333	7.71384e-05	52.8205	0.000685643	1.60842e-05	46.8971	0.00062
41.6514	0.00038	2e-05	36.382	4.65009e-05	0.000663667	39.148	0.000646667	9.15551e-05	36.382	0.000625333	4.42418e-05	28.627	0.000739	1.3e-05	29.81	0.000724333	4.6188e-06	28.231	0.0006025	1.4151e-05	35.126	0.000588333	8.45833e-05	29.81	0.000836667	1.52753e-05	52.9107	0.00051	3e-05	27.955	0.000861	7.78717e-05	46.9677	0.00178	0.00062	46.0819	0.00016	8e-05	66.7344	0.00086	0.0001	29.81	0.000984	7.61774e-05	52.9097	0.000687376	1.65902e-05	46.9673	0.00062
41.7206	0.00037	2e-05	36.434	4.85901e-05	0.000662	39.209	0.000647333	9.20072e-05	36.434	0.000623333	4.50925e-05	28.655	0.000737333	1.30128e-05	29.841	0.000723667	4.16333e-06	28.257	0.000603	1.30224e-05	35.174	0.000587667	8.31885e-05	29.841	0.000834333	1.51767e-05	52.9999	0.00051	3e-05	27.98	0.000860333	7.80534e-05	47.0379	0.00176	0.00058	46.1493	0.00016	8e-05	66.8677	0.00088	0.0001	29.841	0.000983333	7.5699e-05	52.9989	0.00068909	1.69707e-05	47.0375	0.00062
41.7897	0.00037	3e-05	36.486	5.04777e-05	0.00066	39.27	0.000648333	9.20018e-05	36.486	0.000621	4.50333e-05	28.682	0.000735333	1.30128e-05	29.873	0.000722667	4.50925e-06	28.284	0.0006035	1.15758e-05	35.222	0.000587333	8.11316e-05	29.873	0.000832667	1.46401e-05	53.0891	0.00052	3e-05	28.006	0.00086	7.76724e-05	47.1081	0.00174	0.00054	46.2166	0.00016	8e-05	67.0011	0.00089	0.0001	29.873	0.000983	7.5743e-05	53.088	0.000690842	1.72829e-05	47.1076	0.00062
41.8589	0.00037	3e-05	36.539	5.2653e-05	0.000658333	39.331	0.000649333	9.25113e-05	36.539	0.000618333	4.55009e-05	28.71	0.000733333	1.30128e-05	29.904	0.000722	4.58258e-06	28.31	0.0006045	1.04083e-05	35.271	0.000587	7.91644e-05	29.904	0.000831333	1.45717e-05	53.1782	0.00052	3e-05	28.031	0.000859333	7.80534e-05	47.1783	0.00172	0.0005	46.284	0.00016	8e-05	67.1344	0.00091	0.00011	29.904	0.000982667	7.47953e-05	53.1772	0.000692695	1.75991e-05	47.1778	0.00061
41.928	0.00037	3e-05	36.591	5.46474e-05	0.000656333	39.392	0.00065	9.20652e-05	36.591	0.000615667	4.60145e-05	28.738	0.000731333	1.30128e-05	29.935	0.000721	5.2915e-06	28.336	0.0006045	9.27362e-06	35.319	0.000586667	7.62911e-05	29.935	0.000829333	1.45717e-05	53.2674	0.00052	2e-05	28.057	0.000858667	7.8239e-05	47.2485	0.0017	0.00045	46.3513	0.00017	9e-05	67.2677	0.00093	0.00011	29.935	0.000982	7.43236e-05	53.2663	0.000694712	1.7995e-05	47.248	0.00061
41.9972	0.00037	3e-05	36.643	5.74572e-05	0.000654333	39.454	0.000651	9.16024e-05	36.643	0.000612667	4.70886e-05	28.765	0.000729333	1.35769e-05	29.967	0.00072	6.08276e-06	28.363	0.0006055	8.1035e-06	35.367	0.000586	7.39932e-05	29.967	0.000827667	1.40475e-05	53.3565	0.00053	2e-05	28.082	0.000858333	7.7861e-05	47.3186	0.00168	0.00041	46.4187	0.00017	9e-05	67.4011	0.00094	0.00011	29.967	0.000981667	7.33848e-05	53.3555	0.000696948	1.85349e-05	47.3182	0.00061
42.0663	0.00037	3e-05	36.696	5.91523e-05	0.000652	39.515	0.000651667	9.06661e-05	36.696	0.000609667	4.72264e-05	28.793	0.000727333	1.35769e-05	29.998	0.000719	7e-06	28.389	0.0006055	6.97615e-06	35.416	0.000585333	7.07837e-05	29.998	0.000825333	1.40119e-05	53.4457	0.00053	2e-05	28.107	0.000857667	7.8239e-05	47.3888	0.00166	0.00036	46.486	0.00017	9e-05	67.5344	0.00096	0.00011	29.998	0.000981	7.29178e-05	53.4447	0.000699455	1.92615e-05	47.3883	0.00061
42.1355	0.00036	3e-05	36.748	6.08714e-05	0.000649667	39.576	0.000652333	8.97459e-05	36.748	0.000606667	4.84183e-05	28.82	0.000725333	1.35769e-05	30.029	0.000718	7.93725e-06	28.415	0.0006065	6.07591e-06	35.464	0.000584667	6.76782e-05	30.029	0.000823667	1.35031e-05	53.5349	0.00053	2e-05	28.133	0.000857	7.84283e-05	47.459	0.00163	0.00032	46.5534	0.00017	9e-05	67.6677	0.00098	0.00011	30.029	0.000980667	7.19884e-05	53.5338	0.000702278	2.01944e-05	47.4585	0.0006
42.2046	0.00036	3e-05	36.8	6.3343e-05	0.000647333	39.637	0.000653333	8.83195e-05	36.8	0.000603333	4.92172e-05	28.848	0.000723333	1.35769e-05	30.061	0.000717	8.88819e-06	28.441	0.000607	4.99166e-06	35.512	0.000583667	6.5041e-05	30.061	0.000822	1.3e-05	53.624	0.00053	1e-05	28.158	0.000856333	7.7861e-05	47.5292	0.00161	0.00027	46.6208	0.00017	9e-05	67.8011	0.001	0.00012	30.061	0.000980333	7.14586e-05	53.623	0.00070546	2.13322e-05	47.5287	0.0006
42.2738	0.00036	3e-05	36.853	6.50922e-05	0.000645	39.698	0.000654	8.743e-05	36.853	0.000599667	4.99733e-05	28.875	0.000721333	1.35769e-05	30.092	0.000716333	9.71253e-06	28.468	0.0006075	3.55903e-06	35.561	0.000583	6.18304e-05	30.092	0.000820667	1.30128e-05	53.7132	0.00054	1e-05	28.184	0.000855667	7.80534e-05	47.5993	0.00159	0.00023	46.6881	0.00017	9e-05	67.9344	0.00102	0.00012	30.092	0.00098	7.05337e-05	53.7122	0.000709027	2.26547e-05	47.5989	0.0006
42.3429	0.00036	3e-05	36.905	6.74191e-05	0.000642333	39.759	0.000654	8.60291e-05	36.905	0.000596333	5.08953e-05	28.903	0.000719667	1.36504e-05	30.123	0.000715333	1.06927e-05	28.494	0.0006085	2.62996e-06	35.609	0.000582	5.83866e-05	30.123	0.000818667	1.30128e-05	53.8024	0.00054	1e-05	28.209	0.000855	7.74855e-05	47.6695	0.00156	0.00019	46.7555	0.00018	0.0001	68.0677	0.00104	0.00012	30.123	0.000979667	6.96156e-05	53.8013	0.000712991	2.41282e-05	47.669	0.0006
42.412	0.00036	3e-05	36.957	6.8942e-05	0.00064	39.821	0.000654333	8.41091e-05	36.957	0.000593	5.18845e-05	28.931	0.000717333	1.41892e-05	30.155	0.000714333	1.16762e-05	28.52	0.000609	1.70783e-06	35.657	0.000581333	5.42617e-05	30.155	0.000817	1.253e-05	53.8915	0.00054	1e-05	28.234	0.000854333	7.7681e-05	47.7397	0.00154	0.00015	46.8228	0.00018	0.0001	68.2011	0.00106	0.00013	30.155	0.000979	6.91592e-05	53.8905	0.000717335	2.57122e-05	47.7392	0.0006
42.4812	0.00036	3e-05	37.01	7.08731e-05	0.000637	39.882	0.000654667	8.2809e-05	37.01	0.000589333	5.25484e-05	28.958	0.000715333	1.41892e-05	30.186	0.000713333	1.26623e-05	28.547	0.0006095	5e-07	35.706	0.000580667	5.10523e-05	30.186	0.000815333	1.20554e-05	53.9807	0.00054	1e-05	28.26	0.000853667	7.71125e-05	47.8099	0.00151	0.00012	46.8902	0.00018	0.0001	68.3344	0.00109	0.00013	30.186	0.000979	6.87895e-05	53.9797	0.000722026	2.7366e-05	47.8094	0.0006
42.5503	0.00036	3e-05	37.062	7.23971e-05	0.000634667	39.943	0.000655	8.09135e-05	37.062	0.000586333	5.38733e-05	28.986	0.000713667	1.42945e-05	30.217	0.000712333	1.36504e-05	28.573	0.00061	1e-06	35.754	0.000579333	4.72687e-05	30.217	0.000814	1.21244e-05	54.0699	0.00055	1e-05	28.285	0.000853333	7.6742e-05	47.88	0.00149	0.0001	46.9575	0.00018	0.0001	68.4677	0.00111	0.00013	30.217	0.000979	6.78012e-05	54.0688	0.000727012	2.90549e-05	47.8796	0.0006
42.6195	0.00036	3e-05	37.114	7.37767e-05	0.000632	40.004	0.000654667	7.91223e-05	37.114	0.000582667	5.47205e-05	29.013	0.000711333	1.38684e-05	30.249	0.000711667	1.41892e-05	28.599	0.000611	1.5e-06	35.802	0.000578333	4.37302e-05	30.249	0.000812333	1.16762e-05	54.159	0.00055	1e-05	28.311	0.000852333	7.6742e-05	47.9502	0.00146	0.0001	47.0249	0.00018	0.0001	68.6011	0.00113	0.00014	30.249	0.000978333	6.73523e-05	54.158	0.000732234	3.07553e-05	47.9497	0.0006
42.6886	0.00036	3e-05	37.167	7.54453e-05	0.000629	40.065	0.000654667	7.77967e-05	37.167	0.000579	5.56507e-05	29.041	0.000709	1.44222e-05	30.28	0.000710667	1.51767e-05	28.626	0.0006115	2.38048e-06	35.851	0.000577333	4.02036e-05	30.28	0.000810333	1.13725e-05	54.2482	0.00055	1e-05	28.336	0.000852	7.63741e-05	48.0204	0.00144	0.00011	47.0922	0.00018	0.0001	68.7344	0.00115	0.00014	30.28	0.000978333	6.63652e-05	54.2472	0.000737625	3.24553e-05	48.0199	0.0006
42.7578	0.00035	3e-05	37.219	7.69697e-05	0.000626667	40.126	0.000654333	7.60548e-05	37.219	0.000575667	5.69239e-05	29.068	0.000707333	1.45717e-05	30.311	0.000709667	1.61658e-05	28.652	0.0006115	3.55903e-06	35.899	0.000576667	3.70045e-05	30.311	0.000809333	1.13725e-05	54.3374	0.00055	1e-05	28.362	0.000851333	7.58046e-05	48.0906	0.00141	0.00013	47.1596	0.00018	0.0001	68.8677	0.00118	0.00015	30.311	0.000977667	6.59191e-05	54.3363	0.000743115	3.41494e-05	48.0901	0.0006
42.8269	0.00035	3e-05	37.271	7.80833e-05	0.000624	40.188	0.000653667	7.48955e-05	37.271	0.000572333	5.83124e-05	29.096	0.000705333	1.45717e-05	30.343	0.000708333	1.72434e-05	28.678	0.0006125	4.34933e-06	35.947	0.000576	3.29242e-05	30.343	0.000807667	1.09697e-05	54.4265	0.00056	1e-05	28.387	0.000850667	7.60088e-05	48.1608	0.00139	0.00016	47.2269	0.00019	0.0001	69.0011	0.00121	0.00015	30.343	0.000977667	6.49333e-05	54.4255	0.000748632	3.58339e-05	48.1603	0.0006
42.8961	0.00035	3e-05	37.324	7.91981e-05	0.000621333	40.249	0.000653667	7.33644e-05	37.324	0.000568667	5.95007e-05	29.123	0.000702667	1.47422e-05	30.374	0.000707333	1.823e-05	28.704	0.000613	4.92443e-06	35.995	0.000575	2.94449e-05	30.374	0.000806333	1.11505e-05	54.5157	0.00056	1e-05	28.412	0.00085	7.54387e-05	48.2309	0.00137	0.00019	47.2943	0.00019	0.0001	69.1344	0.00123	0.00015	30.374	0.000977667	6.39479e-05	54.5147	0.000754102	3.75064e-05	48.2304	0.0006
42.9652	0.00035	3e-05	37.376	8.0314e-05	0.000618667	40.31	0.000653	7.2298e-05	37.376	0.000565333	6.11583e-05	29.151	0.000701	1.49332e-05	30.405	0.000706667	1.87705e-05	28.731	0.0006135	5.83095e-06	36.044	0.000573667	2.65769e-05	30.405	0.000804667	1.07858e-05	54.6049	0.00056	2e-05	28.438	0.000849667	7.50755e-05	48.3011	0.00135	0.00022	47.3616	0.00019	0.0001	69.2677	0.00126	0.00016	30.405	0.000977667	6.39479e-05	54.6038	0.000759454	3.91636e-05	48.3006	0.0006
43.0344	0.00035	3e-05	37.428	8.1431e-05	0.000616	40.371	0.000652333	7.12765e-05	37.428	0.000562	6.28649e-05	29.179	0.000699	1.49332e-05	30.437	0.000705667	1.97569e-05	28.757	0.0006145	6.65207e-06	36.092	0.000572667	2.31805e-05	30.437	0.000803667	1.06927e-05	54.694	0.00056	2e-05	28.463	0.000848667	7.4144e-05	48.3713	0.00132	0.00025	47.429	0.00019	0.0001	69.4011	0.00129	0.00016	30.437	0.000977667	6.2963e-05	54.693	0.000764621	4.07997e-05	48.3708	0.0006
43.1035	0.00035	3e-05	37.481	8.21462e-05	0.000614	40.432	0.000651667	7.03017e-05	37.481	0.000558667	6.38853e-05	29.206	0.000697	1.49332e-05	30.468	0.000704667	2.07445e-05	28.783	0.000615	7.22842e-06	36.14	0.000571667	1.98578e-05	30.468	0.000802333	1.09697e-05	54.7832	0.00056	2e-05	28.489	0.000847667	7.4144e-05	48.4415	0.0013	0.00028	47.4963	0.00019	9e-05	69.5344	0.00133	0.00016	30.468	0.000977333	6.24206e-05	54.7821	0.000769548	4.24065e-05	48.441	0.00061
43.1727	0.00035	3e-05	37.533	8.28674e-05	0.000611	40.493	0.000651333	6.95797e-05	37.533	0.000555667	6.54243e-05	29.234	0.000694667	1.53731e-05	30.499	0.000703333	2.18251e-05	28.81	0.0006155	8.4212e-06	36.189	0.000570333	1.72143e-05	30.499	0.000800667	1.06927e-05	54.8724	0.00056	2e-05	28.514	0.000847333	7.37857e-05	48.5116	0.00128	0.00031	47.5637	0.00019	9e-05	69.6677	0.00136	0.00017	30.499	0.000977333	6.14356e-05	54.8713	0.000774194	4.39723e-05	48.5111	0.00061
43.2418	0.00035	3e-05	37.585	8.35943e-05	0.000609	40.555	0.000650667	6.87192e-05	37.585	0.000553	6.72681e-05	29.261	0.000692667	1.53731e-05	30.531	0.000702667	2.23681e-05	28.836	0.000616	9.53502e-06	36.237	0.000569667	1.46401e-05	30.531	0.000799333	1.10151e-05	54.9615	0.00057	2e-05	28.539	0.000846667	7.32143e-05	48.5818	0.00126	0.00034	47.631	0.00019	9e-05	69.8011	0.0014	0.00017	30.531	0.000977667	6.09945e-05	54.9605	0.000778527	4.54829e-05	48.5813	0.00061
43.3109	0.00036	3e-05	37.638	8.41566e-05	0.000606667	40.616	0.00065	6.88259e-05	37.638	0.00055	6.90869e-05	29.289	0.000691	1.56205e-05	30.562	0.000701667	2.33524e-05	28.862	0.0006165	1.01119e-05	36.285	0.000568667	1.25033e-05	30.562	0.000798333	1.11505e-05	55.0507	0.00057	2e-05	28.565	0.000846	7.25052e-05	48.652	0.00124	0.00037	47.6984	0.00019	9e-05	69.9344	0.00144	0.00017	30.562	0.000977667	6.03517e-05	55.0496	0.000782522	4.69231e-05	48.6515	0.00062
43.3801	0.00036	3e-05	37.69	8.45005e-05	0.000604333	40.677	0.000649333	6.80612e-05	37.69	0.000547	7.10422e-05	29.316	0.000688667	1.61967e-05	30.593	0.000700667	2.40069e-05	28.888	0.000617	1.06888e-05	36.334	0.000567667	1.12398e-05	30.593	0.000797333	1.11505e-05	55.1399	0.00057	2e-05	28.59	0.000845333	7.19328e-05	48.7222	0.00122	0.0004	47.7657	0.00019	8e-05	70.0677	0.00148	0.00017	30.593	0.000977333	5.98108e-05	55.1388	0.000786158	4.82791e-05	48.7217	0.00062
43.4492	0.00036	3e-05	37.742	8.46778e-05	0.000601667	40.738	0.000648667	6.81934e-05	37.742	0.000544333	7.25902e-05	29.344	0.000687	1.64621e-05	30.625	0.000699333	2.44404e-05	28.915	0.0006175	1.12657e-05	36.382	0.000567	1.04403e-05	30.625	0.000796	1.15326e-05	55.229	0.00057	3e-05	28.616	0.000844667	7.13606e-05	48.7923	0.0012	0.00043	47.8331	0.0002	8e-05	70.2011	0.00153	0.00017	30.625	0.000977667	5.93661e-05	55.228	0.000789419	4.95408e-05	48.7918	0.00062
43.5184	0.00036	3e-05	37.795	8.48587e-05	0.0006	40.799	0.000648	6.84324e-05	37.795	0.000541667	7.4272e-05	29.372	0.000684667	1.61658e-05	30.656	0.000698667	2.49867e-05	28.941	0.000618	1.18427e-05	36.43	0.000565333	1.02144e-05	30.656	0.000795	1.17898e-05	55.3182	0.00057	3e-05	28.641	0.000843667	7.04367e-05	48.8625	0.00119	0.00046	47.9004	0.0002	8e-05	70.3344	0.00158	0.00017	30.656	0.000977667	5.8731e-05	55.3171	0.000792285	5.06999e-05	48.862	0.00063
43.5875	0.00036	3e-05	37.847	8.50431e-05	0.000597333	40.861	0.000647	6.84178e-05	37.847	0.000539333	7.65659e-05	29.399	0.000683	1.64621e-05	30.687	0.000697333	2.60832e-05	28.967	0.0006185	1.24197e-05	36.479	0.000564667	1.05987e-05	30.687	0.000794	1.17898e-05	55.4074	0.00056	3e-05	28.667	0.000843333	7.0088e-05	48.9327	0.00117	0.00049	47.9678	0.0002	8e-05	70.4677	0.00164	0.00016	30.687	0.000978333	5.81922e-05	55.4063	0.000794738	5.1749e-05	48.9322	0.00063
43.6567	0.00036	3e-05	37.9	8.48548e-05	0.000595333	40.922	0.000646333	6.87338e-05	37.9	0.000537	7.9e-05	29.427	0.000681	1.73494e-05	30.719	0.000696667	2.66333e-05	28.994	0.000619	1.29968e-05	36.527	0.000564	1.2e-05	30.719	0.000793	1.21244e-05	55.4965	0.00056	3e-05	28.692	0.000842	6.97424e-05	49.0029	0.00115	0.00052	48.0352	0.0002	7e-05	70.6011	0.00169	0.00016	30.719	0.000978333	5.75702e-05	55.4955	0.000796763	5.2682e-05	49.0024	0.00063
43.7258	0.00036	3e-05	37.952	8.48548e-05	0.000593333	40.983	0.000645333	6.8821e-05	37.952	0.000534667	8.15618e-05	29.454	0.000679	1.73494e-05	30.75	0.000695667	2.76104e-05	29.02	0.0006195	1.35739e-05	36.575	0.000563	1.31149e-05	30.75	0.000791667	1.25831e-05	55.5857	0.00056	3e-05	28.717	0.000841333	6.91689e-05	49.0731	0.00113	0.00055	48.1025	0.0002	7e-05	70.7344	0.00175	0.00016	30.75	0.000978333	5.75702e-05	55.5846	0.000798361	5.34945e-05	49.0725	0.00064
43.795	0.00036	3e-05	38.004	8.39127e-05	0.000591333	41.044	0.000644	6.94622e-05	38.004	0.000532333	8.32426e-05	29.482	0.000677333	1.7673e-05	30.781	0.000694667	2.82902e-05	29.046	0.00062	1.4151e-05	36.624	0.000562	1.44222e-05	30.781	0.000791333	1.30512e-05	55.6749	0.00056	3e-05	28.743	0.000840333	6.8252e-05	49.1432	0.00111	0.00058	48.1699	0.0002	7e-05	70.8677	0.00181	0.00016	30.781	0.000978667	5.7492e-05	55.6738	0.000799544	5.41814e-05	49.1427	0.00064
43.8641	0.00036	3e-05	38.057	8.37397e-05	0.000589333	41.105	0.000643333	6.98737e-05	38.057	0.000530333	8.55648e-05	29.509	0.000675667	1.80093e-05	30.813	0.000693667	2.82902e-05	29.073	0.0006205	1.47281e-05	36.672	0.000561333	1.5308e-05	30.813	0.00079	1.35277e-05	55.764	0.00055	3e-05	28.768	0.00084	6.79117e-05	49.2134	0.00109	0.00061	48.2372	0.0002	7e-05	71.0011	0.00188	0.00015	30.813	0.000979	5.64269e-05	55.763	0.00080034	5.47355e-05	49.2129	0.00064
43.9333	0.00036	3e-05	38.109	8.2803e-05	0.000587333	41.166	0.000642	6.97424e-05	38.109	0.000529	8.8459e-05	29.537	0.000673667	1.80093e-05	30.844	0.000692667	2.92632e-05	29.099	0.000621	1.55991e-05	36.72	0.000560333	1.70098e-05	30.844	0.000789333	1.35031e-05	55.8532	0.00055	4e-05	28.794	0.000839	6.7e-05	49.2836	0.00108	0.00065	48.3046	0.0002	6e-05	71.1344	0.00195	0.00015	30.844	0.000979667	5.62968e-05	55.8521	0.000800789	5.51479e-05	49.2831	0.00064
44.0024	0.00036	3e-05	38.161	8.20325e-05	0.000585333	41.228	0.000640667	7.04367e-05	38.161	0.000527	9.1e-05	29.564	0.000671667	1.89297e-05	30.875	0.000691667	2.99555e-05	29.125	0.000621	1.61658e-05	36.769	0.000559667	1.81475e-05	30.875	0.000788667	1.45029e-05	55.9424	0.00054	4e-05	28.819	0.000838333	6.64254e-05	49.3538	0.00106	0.00068	48.3719	0.00021	6e-05	71.2677	0.00202	0.00015	30.875	0.00098	5.62406e-05	55.9413	0.00080094	5.54096e-05	49.3533	0.00065
44.0716	0.00036	3e-05	38.214	8.10946e-05	0.000583333	41.289	0.000639333	7.1143e-05	38.214	0.000525333	9.35218e-05	29.592	0.00067	1.92873e-05	30.907	0.000690667	2.99555e-05	29.151	0.000621	1.64595e-05	36.817	0.000558667	1.89297e-05	30.907	0.000787667	1.45029e-05	56.0315	0.00054	4e-05	28.844	0.000837333	6.55159e-05	49.4239	0.00104	0.00072	48.4393	0.00021	6e-05	71.4011	0.00209	0.00015	30.907	0.00098	5.56687e-05	56.0305	0.000800851	5.55121e-05	49.4234	0.00065
44.1407	0.00036	3e-05	38.266	7.95885e-05	0.000581667	41.35	0.000637667	7.07201e-05	38.266	0.000524	9.5687e-05	29.62	0.000668333	1.96554e-05	30.938	0.00069	3.05123e-05	29.178	0.0006215	1.70367e-05	36.865	0.000558	2.00749e-05	30.938	0.000787	1.55242e-05	56.1207	0.00053	4e-05	28.87	0.000836333	6.46091e-05	49.4941	0.00102	0.00075	48.5066	0.00021	6e-05	71.5344	0.00217	0.00015	30.938	0.000980333	5.56267e-05	56.1196	0.000800588	5.54456e-05	49.4936	0.00065
44.2099	0.00036	3e-05	38.318	7.84496e-05	0.000579333	41.411	0.000636	7.10845e-05	38.318	0.000522333	9.80833e-05	29.647	0.000666667	1.98578e-05	30.969	0.000689	3.14802e-05	29.204	0.000622	1.73205e-05	36.914	0.000557333	2.12211e-05	30.969	0.000786667	1.60416e-05	56.2099	0.00053	4e-05	28.895	0.000835667	6.40338e-05	49.5643	0.001	0.00079	48.574	0.00021	6e-05	71.6677	0.00225	0.00015	30.969	0.000981	5.55608e-05	56.2088	0.000800212	5.51973e-05	49.5638	0.00065
44.279	0.00036	3e-05	38.371	7.6742e-05	0.000577333	41.472	0.000634333	7.14516e-05	38.371	0.000521667	0.000100808	29.675	0.000665	2.02237e-05	31.001	0.000688	3.14802e-05	29.23	0.000622	1.76139e-05	36.962	0.000556333	2.21435e-05	31.001	0.000785333	1.6563e-05	56.299	0.00052	4e-05	28.921	0.000834667	6.31295e-05	49.6345	0.00098	0.00082	48.6413	0.00021	6e-05	71.8011	0.00233	0.00015	31.001	0.000981	5.60268e-05	56.2979	0.000799771	5.47523e-05	49.634	0.00065
44.3481	0.00036	3e-05	38.423	7.54078e-05	0.000575667	41.533	0.000632667	7.10587e-05	38.423	0.000520333	0.000103196	29.702	0.000663333	2.05994e-05	31.032	0.000687333	3.20364e-05	29.257	0.0006225	1.78979e-05	37.01	0.000555667	2.32881e-05	31.032	0.000785	1.7088e-05	56.3882	0.00052	4e-05	28.946	0.000833667	6.22281e-05	49.7047	0.00097	0.00086	48.7087	0.00021	6e-05	71.9344	0.00242	0.00015	31.032	0.000981667	5.6003e-05	56.3871	0.0007993	5.40986e-05	49.7041	0.00065
44.4173	0.00036	3e-05	38.475	7.29475e-05	0.000573667	41.595	0.000631	7.14353e-05	38.475	0.000519333	0.000105273	29.73	0.000661667	2.09841e-05	31.064	0.000686333	3.27465e-05	29.283	0.0006225	1.84842e-05	37.059	0.000555	2.36432e-05	31.064	0.000784333	1.81475e-05	56.4773	0.00051	4e-05	28.972	0.000833	6.16523e-05	49.7748	0.00095	0.0009	48.776	0.00022	6e-05	72.0677	0.00251	0.00016	31.064	0.000982	5.6e-05	56.4763	0.000798821	5.32264e-05	49.7743	0.00064
44.4864	0.00036	3e-05	38.528	7.12484e-05	0.000571667	41.656	0.000628667	7.12484e-05	38.528	0.000519	0.000107791	29.757	0.000660333	2.15484e-05	31.095	0.000685333	3.27465e-05	29.309	0.0006225	1.90526e-05	37.107	0.000554	2.36432e-05	31.095	0.000784	1.86815e-05	56.5665	0.00051	4e-05	28.997	0.000832	6.07536e-05	49.845	0.00093	0.00094	48.8434	0.00022	6e-05	72.2011	0.00261	0.00016	31.095	0.000982333	5.65184e-05	56.5654	0.000798347	5.21308e-05	49.8445	0.00064
44.5556	0.00036	3e-05	38.58	6.88065e-05	0.000569667	41.717	0.000626667	7.05006e-05	38.58	0.000518333	0.000109792	29.785	0.000658667	2.19393e-05	31.126	0.000685	3.31512e-05	29.336	0.0006225	1.90526e-05	37.155	0.000552667	2.4379e-05	31.126	0.000783667	1.9218e-05	56.6557	0.0005	4e-05	29.022	0.000831	5.98582e-05	49.9152	0.00091	0.00097	48.9107	0.00022	6e-05	72.3344	0.00271	0.00016	31.126	0.000982667	5.65361e-05	56.6546	0.000797884	5.08148e-05	49.9147	0.00064
44.6247	0.00036	4e-05	38.632	6.63802e-05	0.000567667	41.778	0.000624333	7.01166e-05	38.632	0.000517667	0.000111841	29.813	0.000657333	2.25019e-05	31.158	0.000684	3.31512e-05	29.362	0.0006225	1.90526e-05	37.204	0.000552	2.47588e-05	31.158	0.000783	2.02978e-05	56.7448	0.0005	4e-05	29.048	0.000830333	5.92818e-05	49.9854	0.0009	0.00101	48.9781	0.00022	6e-05	72.4677	0.00282	0.00016	31.158	0.000983	5.71052e-05	56.7438	0.000797433	4.92965e-05	49.9848	0.00064
44.6939	0.00036	4e-05	38.685	6.38148e-05	0.000565333	41.839	0.000622	6.89855e-05	38.685	0.000517333	0.000113694	29.84	0.000655667	2.28983e-05	31.189	0.000683333	3.37095e-05	29.388	0.0006225	1.96384e-05	37.252	0.000551	2.498e-05	31.189	0.000782667	2.08407e-05	56.834	0.00049	4e-05	29.073	0.000829333	5.83895e-05	50.0555	0.00088	0.00104	49.0454	0.00022	6e-05	72.6011	0.00293	0.00016	31.189	0.000983333	5.71431e-05	56.8329	0.000796992	4.76098e-05	50.055	0.00063
44.763	0.00036	4e-05	38.737	6.08797e-05	0.000563667	41.9	0.000619667	6.78552e-05	38.737	0.000517333	0.00011607	29.868	0.000654667	2.28983e-05	31.22	0.000682333	3.37095e-05	29.414	0.0006225	2.02073e-05	37.3	0.000550333	2.53837e-05	31.22	0.000782	2.12838e-05	56.9232	0.00049	4e-05	29.099	0.000828333	5.75007e-05	50.1257	0.00087	0.00108	49.1128	0.00022	6e-05	72.7344	0.00305	0.00016	31.22	0.000983667	5.7761e-05	56.9221	0.000796555	4.57984e-05	50.1252	0.00063
44.8322	0.00036	4e-05	38.789	5.83981e-05	0.000561333	41.962	0.000618	6.634e-05	38.789	0.000517	0.000117987	29.895	0.000653333	2.34592e-05	31.252	0.000681667	3.42685e-05	29.441	0.0006225	2.02073e-05	37.349	0.000549667	2.51064e-05	31.252	0.000781667	2.18251e-05	57.0123	0.00048	4e-05	29.124	0.000827333	5.66157e-05	50.1959	0.00085	0.00111	49.1801	0.00023	6e-05	72.8677	0.00317	0.00016	31.252	0.000984	5.88133e-05	57.0113	0.000796112	4.39115e-05	50.1954	0.00062
44.9013	0.00036	4e-05	38.842	5.54286e-05	0.000559333	42.023	0.000615333	6.48254e-05	38.842	0.000517	0.000119616	29.923	0.000652	2.40208e-05	31.283	0.000681333	3.37095e-05	29.467	0.0006225	2.05e-05	37.397	0.000548667	2.54231e-05	31.283	0.000781	2.29129e-05	57.1015	0.00048	4e-05	29.149	0.000826333	5.66157e-05	50.2661	0.00084	0.00113	49.2475	0.00023	6e-05	73.0011	0.00331	0.00015	31.283	0.000984667	5.89435e-05	57.1004	0.00079565	4.20027e-05	50.2655	0.00062
44.9705	0.00036	5e-05	38.894	5.20865e-05	0.000557	42.084	0.000613	6.27455e-05	38.894	0.000517	0.000121281	29.95	0.000650667	2.38607e-05	31.314	0.000680667	3.42685e-05	29.493	0.000622	2.07846e-05	37.445	0.000547667	2.57747e-05	31.314	0.000780667	2.34592e-05	57.1907	0.00048	4e-05	29.175	0.000825333	5.57345e-05	50.3362	0.00083	0.00116	49.3148	0.00023	6e-05	73.1344	0.00344	0.00015	31.314	0.000985	5.96322e-05	57.1896	0.000795148	4.01292e-05	50.3357	0.00061
45.0396	0.00036	5e-05	38.946	4.92747e-05	0.000555	42.145	0.000610667	6.06658e-05	38.946	0.000517	0.00012298	29.978	0.000649333	2.44199e-05	31.346	0.000679667	3.42685e-05	29.52	0.000622	2.07846e-05	37.494	0.000546333	2.51064e-05	31.346	0.000780333	2.40069e-05	57.2798	0.00047	4e-05	29.2	0.000824333	5.48574e-05	50.4064	0.00082	0.00118	49.3822	0.00023	6e-05	73.2677	0.00359	0.00015	31.346	0.000985	6.02578e-05	57.2788	0.000794583	3.8349e-05	50.4059	0.0006
45.1088	0.00036	5e-05	38.999	4.60905e-05	0.000552667	42.206	0.000608667	5.80201e-05	38.999	0.000517333	0.00012442	30.006	0.000648333	2.53837e-05	31.377	0.000679667	3.42685e-05	29.546	0.000622	2.07926e-05	37.542	0.000545333	2.55408e-05	31.377	0.00078	2.45561e-05	57.369	0.00047	4e-05	29.226	0.000823333	5.39846e-05	50.4766	0.00082	0.0012	49.4496	0.00023	6e-05	73.4011	0.00374	0.00015	31.377	0.000985667	6.14356e-05	57.3679	0.000793929	3.67217e-05	50.4761	0.0006
45.1779	0.00036	5e-05	39.051	4.30039e-05	0.000550333	42.268	0.000606	5.48088e-05	39.051	0.000518	0.000126475	30.033	0.000647333	2.53837e-05	31.408	0.000678667	3.42685e-05	29.572	0.000621	2.07846e-05	37.59	0.000543667	2.55016e-05	31.408	0.000779667	2.60832e-05	57.4582	0.00047	4e-05	29.251	0.000822667	5.34072e-05	50.5468	0.00081	0.00121	49.5169	0.00023	6e-05	73.5344	0.00391	0.00014	31.408	0.000985667	6.20833e-05	57.4571	0.000793164	3.5306e-05	50.5462	0.00059
45.247	0.00036	5e-05	39.103	4.00375e-05	0.000548	42.329	0.000603667	5.17816e-05	39.103	0.000518333	0.000127962	30.061	0.000646333	2.53837e-05	31.44	0.000678333	3.46747e-05	29.599	0.000621	2.10772e-05	37.639	0.000542667	2.55408e-05	31.44	0.000779333	2.66333e-05	57.5473	0.00047	4e-05	29.277	0.000821333	5.31162e-05	50.617	0.00081	0.00122	49.5843	0.00023	7e-05	73.6677	0.00407	0.00014	31.44	0.000986	6.2857e-05	57.5463	0.000792268	3.41537e-05	50.6164	0.00059
45.3162	0.00036	5e-05	39.156	3.68284e-05	0.000545667	42.39	0.000602	4.85695e-05	39.156	0.000518667	0.000129516	30.088	0.000645	2.59422e-05	31.471	0.000678	3.41174e-05	29.625	0.0006205	2.1362e-05	37.687	0.000541	2.5632e-05	31.471	0.000779	2.71846e-05	57.6365	0.00047	4e-05	29.302	0.000820333	5.22526e-05	50.6871	0.00081	0.00123	49.6516	0.00023	7e-05	73.8011	0.00425	0.00014	31.471	0.000986333	6.39557e-05	57.6354	0.000791221	3.33075e-05	50.6866	0.00058
45.3853	0.00036	5e-05	39.208	3.38428e-05	0.000543667	42.451	0.000600333	4.4411e-05	39.208	0.000519333	0.000130791	30.116	0.000644333	2.63502e-05	31.502	0.000677333	3.46747e-05	29.651	0.0006205	2.13698e-05	37.735	0.00054	2.52389e-05	31.502	0.000778667	2.77369e-05	57.7257	0.00046	4e-05	29.327	0.000819	5.10979e-05	50.7573	0.00081	0.00123	49.719	0.00023	7e-05	73.9344	0.00444	0.00013	31.502	0.000986333	6.53172e-05	57.7246	0.000789999	3.27999e-05	50.7568	0.00058
45.4545	0.00036	5e-05	39.26	3.11823e-05	0.000540667	42.512	0.000598	4.06325e-05	39.26	0.000519667	0.000132342	30.143	0.000643333	2.63502e-05	31.534	0.000677	3.41174e-05	29.677	0.0006195	2.1362e-05	37.784	0.000538333	2.60832e-05	31.534	0.000778	2.81603e-05	57.8148	0.00046	4e-05	29.353	0.000818	5.10979e-05	50.8275	0.00082	0.00123	49.7863	0.00024	7e-05	74.0677	0.00464	0.00013	31.534	0.000986667	6.64254e-05	57.8137	0.000788578	3.26464e-05	50.8269	0.00057
45.5236	0.00036	5e-05	39.313	2.83608e-05	0.000538333	42.573	0.000596667	3.59073e-05	39.313	0.000520333	0.000133665	30.171	0.000642333	2.70617e-05	31.565	0.000677	3.41174e-05	29.704	0.0006195	2.13698e-05	37.832	0.000536667	2.63502e-05	31.565	0.000777667	2.96873e-05	57.904	0.00046	4e-05	29.378	0.000817	5.02394e-05	50.8977	0.00082	0.00122	49.8537	0.00024	7e-05	74.2011	0.00484	0.00013	31.565	0.000986667	6.71218e-05	57.9029	0.000786929	3.28442e-05	50.8971	0.00057
45.5928	0.00037	5e-05	39.365	2.60576e-05	0.000536	42.635	0.000595	3.1e-05	39.365	0.000521	0.000135015	30.198	0.000641667	2.74651e-05	31.596	0.000676333	3.39755e-05	29.73	0.0006185	2.16545e-05	37.88	0.000535333	2.62742e-05	31.596	0.000777333	3.02379e-05	57.9932	0.00046	4e-05	29.404	0.000815667	4.99633e-05	50.9678	0.00083	0.00121	49.921	0.00024	7e-05	74.3344	0.00506	0.00013	31.596	0.000987333	6.83837e-05	57.9921	0.000785021	3.3379e-05	50.9673	0.00056
45.6619	0.00037	5e-05	39.417	2.46847e-05	0.000533667	42.696	0.000593667	2.62742e-05	39.417	0.000522333	0.000135817	30.226	0.000640667	2.74651e-05	31.628	0.000676333	3.39755e-05	29.756	0.000618	2.16545e-05	37.928	0.000533667	2.66521e-05	31.628	0.000777	3.07896e-05	58.0823	0.00046	4e-05	29.429	0.000814667	4.91155e-05	51.038	0.00084	0.00119	49.9884	0.00024	7e-05	74.4677	0.00528	0.00013	31.628	0.000987333	7.00595e-05	58.0812	0.000782829	3.42284e-05	51.0375	0.00056
45.7311	0.00037	5e-05	39.47	2.40278e-05	0.000531333	42.757	0.000592333	2.08167e-05	39.47	0.000522667	0.000136647	30.254	0.00064	2.76225e-05	31.659	0.000676	3.34215e-05	29.783	0.0006175	2.13698e-05	37.977	0.000532	2.61534e-05	31.659	0.000776667	3.13422e-05	58.1715	0.00046	4e-05	29.454	0.000813667	4.91155e-05	51.1082	0.00086	0.00118	50.0557	0.00024	7e-05	74.6011	0.00552	0.00013	31.659	0.000987333	7.07766e-05	58.1704	0.000780334	3.53671e-05	51.1076	0.00056
45.8002	0.00037	5e-05	39.522	2.37978e-05	0.000528667	42.818	0.000591333	1.55349e-05	39.522	0.000523333	0.000138074	30.281	0.000639333	2.80238e-05	31.69	0.000675667	3.28684e-05	29.809	0.0006165	2.16545e-05	38.025	0.00053	2.68887e-05	31.69	0.000776333	3.28684e-05	58.2607	0.00046	4e-05	29.48	0.000812333	4.79618e-05	51.1784	0.00087	0.00116	50.1231	0.00025	7e-05	74.7344	0.00577	0.00014	31.69	0.000988	7.20625e-05	58.2596	0.000777522	3.67699e-05	51.1778	0.00056
45.8694	0.00037	4e-05	39.574	2.51462e-05	0.000526667	42.879	0.000590333	9.60902e-06	39.574	0.000524333	0.000139321	30.309	0.000638667	2.81839e-05	31.722	0.000675333	3.32916e-05	29.835	0.000616	2.16545e-05	38.073	0.000528667	2.71355e-05	31.722	0.000775667	3.32916e-05	58.3498	0.00046	4e-05	29.505	0.000811	4.7697e-05	51.2485	0.00088	0.00113	50.1904	0.00025	7e-05	74.8677	0.00603	0.00014	31.722	0.000988	7.37496e-05	58.3487	0.000774395	3.84138e-05	51.248	0.00056
45.9385	0.00037	4e-05	39.627	2.68514e-05	0.000524	42.94	0.000589667	5.03322e-06	39.627	0.000525	0.000139861	30.336	0.000638	2.85832e-05	31.753	0.000675	3.27414e-05	29.862	0.0006155	2.13698e-05	38.122	0.000526667	2.71539e-05	31.753	0.000775333	3.38428e-05	58.439	0.00046	4e-05	29.531	0.00081	4.7697e-05	51.3187	0.0009	0.00111	50.2578	0.00025	8e-05	75.0011	0.00631	0.00014	31.753	0.000988333	7.48755e-05	58.4379	0.000770962	4.02777e-05	51.3182	0.00056
46.0077	0.00037	4e-05	39.679	2.96704e-05	0.000521667	43.002	0.000588667	3.21455e-06	39.679	0.000525667	0.000140603	30.364	0.000637333	2.8746e-05	31.784	0.000675	3.27414e-05	29.888	0.0006145	2.13698e-05	38.17	0.000525333	2.75379e-05	31.784	0.000775	3.43948e-05	58.5282	0.00046	5e-05	29.556	0.000809	4.68615e-05	51.3889	0.00092	0.00108	50.3251	0.00025	8e-05	75.1344	0.0066	0.00015	31.784	0.000988333	7.56131e-05	58.5271	0.000767237	4.23363e-05	51.3883	0.00056
46.0768	0.00037	4e-05	39.731	3.25167e-05	0.000519333	43.063	0.000588667	7.63763e-06	39.731	0.000526333	0.000142131	30.391	0.000637	2.85832e-05	31.816	0.000674667	3.21921e-05	29.914	0.0006135	2.1362e-05	38.218	0.000523	2.8e-05	31.816	0.000774667	3.49476e-05	58.6173	0.00046	5e-05	29.581	0.000807667	4.66083e-05	51.4591	0.00094	0.00105	50.3925	0.00026	8e-05	75.2677	0.0069	0.00016	31.816	0.000989	7.6922e-05	58.6162	0.000763235	4.45566e-05	51.4585	0.00056
46.1459	0.00038	3e-05	39.784	3.65923e-05	0.000517	43.124	0.000588	1.32288e-05	39.784	0.000527333	0.000142553	30.419	0.000636333	2.8746e-05	31.847	0.000674667	3.21921e-05	29.94	0.0006135	2.13698e-05	38.267	0.000521667	2.85365e-05	31.847	0.000774	3.53695e-05	58.7065	0.00046	5e-05	29.607	0.000806667	4.66083e-05	51.5293	0.00096	0.00102	50.4598	0.00026	8e-05	75.4011	0.00723	0.00016	31.847	0.000989	7.86193e-05	58.7054	0.000758974	4.68969e-05	51.5287	0.00056
46.2151	0.00038	3e-05	39.836	4.05093e-05	0.000515	43.185	0.000587667	1.87172e-05	39.836	0.000528	0.000143398	30.447	0.000636	2.93087e-05	31.878	0.000675	3.10966e-05	29.967	0.0006125	2.13698e-05	38.315	0.00052	2.85832e-05	31.878	0.000773667	3.59212e-05	58.7957	0.00046	5e-05	29.632	0.000805	4.60326e-05	51.5994	0.00098	0.00099	50.5272	0.00026	8e-05	75.5344	0.00757	0.00017	31.878	0.000989333	7.97517e-05	58.7946	0.000754484	4.9311e-05	51.5989	0.00056
46.2842	0.00038	3e-05	39.888	4.47698e-05	0.000512667	43.246	0.000587667	2.47857e-05	39.888	0.000529	0.000143878	30.474	0.000635333	2.8746e-05	31.91	0.000675	3.10966e-05	29.993	0.0006115	2.13698e-05	38.363	0.000518333	2.93995e-05	31.91	0.000773	3.7027e-05	58.8848	0.00046	5e-05	29.658	0.000804	4.60326e-05	51.6696	0.001	0.00096	50.5945	0.00027	8e-05	75.6677	0.00793	0.00018	31.91	0.000989667	8.08847e-05	58.8837	0.000749804	5.17604e-05	51.669	0.00057
46.3534	0.00038	2e-05	39.941	4.93187e-05	0.000511333	43.308	0.000588	2.97153e-05	39.941	0.000529	0.000144385	30.502	0.000635	2.93087e-05	31.941	0.000674667	3.05505e-05	30.019	0.0006105	2.13698e-05	38.412	0.000517	2.91376e-05	31.941	0.000772667	3.7581e-05	58.974	0.00046	5e-05	29.683	0.000802667	4.57857e-05	51.7398	0.00102	0.00093	50.6619	0.00027	8e-05	75.8011	0.00831	0.00018	31.941	0.00099	8.20183e-05	58.9729	0.000744984	5.42239e-05	51.7392	0.00057
46.4225	0.00038	2e-05	39.993	5.46382e-05	0.000509333	43.369	0.000588333	3.47898e-05	39.993	0.000529667	0.000145332	30.529	0.000634667	2.89194e-05	31.972	0.000675	3.04467e-05	30.046	0.0006095	2.13698e-05	38.46	0.000515333	2.93655e-05	31.972	0.000772	3.8e-05	59.0632	0.00046	5e-05	29.709	0.000801333	4.55448e-05	51.81	0.00104	0.0009	50.7293	0.00027	8e-05	75.9344	0.00871	0.00019	31.972	0.00099	8.37198e-05	59.0621	0.000740082	5.66955e-05	51.8094	0.00058
46.4917	0.00038	1e-05	40.045	5.90113e-05	0.000507667	43.43	0.000588667	3.9879e-05	40.045	0.000530333	0.000145342	30.557	0.000634333	2.94845e-05	32.004	0.000674667	2.99054e-05	30.072	0.0006085	2.13698e-05	38.508	0.000513333	2.97377e-05	32.004	0.000771667	3.8553e-05	59.1523	0.00046	6e-05	29.734	0.000800333	4.55448e-05	51.8801	0.00105	0.00087	50.7966	0.00028	9e-05	76.0677	0.00913	0.0002	32.004	0.000990333	8.48548e-05	59.1512	0.000735159	5.91822e-05	51.8796	0.00058
46.5608	0.00039	1e-05	40.098	6.42573e-05	0.000506	43.491	0.000589	4.42267e-05	40.098	0.000530667	0.000145809	30.584	0.000634	2.91033e-05	32.035	0.000675	2.94618e-05	30.098	0.0006075	2.10772e-05	38.557	0.000512333	3.01386e-05	32.035	0.000771333	3.91067e-05	59.2415	0.00046	6e-05	29.759	0.000799	4.531e-05	51.9503	0.00107	0.00084	50.864	0.00028	9e-05	76.2011	0.00958	0.00021	32.035	0.000990667	8.59903e-05	59.2404	0.000730283	6.1705e-05	51.9497	0.00059
46.63	0.00039	1e-05	40.15	7e-05	0.000505	43.552	0.000589667	4.91664e-05	40.15	0.000531333	0.000145885	30.612	0.000634	2.91033e-05	32.066	0.000675	2.88271e-05	30.124	0.000607	2.05163e-05	38.605	0.000511	3.005e-05	32.066	0.000771	3.96611e-05	59.3307	0.00046	6e-05	29.785	0.000798	4.531e-05	52.0205	0.00109	0.00082	50.9313	0.00028	9e-05	76.3344	0.01005	0.00021	32.066	0.000991333	8.75005e-05	59.3296	0.000725529	6.42987e-05	52.0199	0.00059
46.6991	0.00039	1e-05	40.202	7.51421e-05	0.000503667	43.613	0.000590333	5.34072e-05	40.202	0.000531667	0.000146429	30.639	0.000633667	2.87286e-05	32.098	0.000675	2.88271e-05	30.151	0.0006055	2.02155e-05	38.653	0.000509667	3.00056e-05	32.098	0.000770333	4.00791e-05	59.4198	0.00046	6e-05	29.81	0.000797	4.531e-05	52.0907	0.00111	0.0008	50.9987	0.00029	9e-05	76.4677	0.01055	0.00022	32.098	0.000991667	8.8636e-05	59.4187	0.000720972	6.70088e-05	52.0901	0.0006
46.7683	0.00039	1e-05	40.255	8.07279e-05	0.000503	43.675	0.000591333	5.75529e-05	40.255	0.000532	0.000146027	30.667	0.000633333	2.92973e-05	32.129	0.000675333	2.77549e-05	30.177	0.0006045	2.02155e-05	38.702	0.000508333	3.05014e-05	32.129	0.00077	4.06325e-05	59.509	0.00047	6e-05	29.836	0.000795333	4.47363e-05	52.1609	0.00113	0.00077	51.066	0.00029	9e-05	76.6011	0.01107	0.00023	32.129	0.000992	8.97719e-05	59.5079	0.000716689	6.9886e-05	52.1603	0.0006
46.8374	0.00039	1e-05	40.307	8.58079e-05	0.000502	43.736	0.000592667	6.13297e-05	40.307	0.000532	0.000146738	30.695	0.000633333	2.92973e-05	32.16	0.000675333	2.77549e-05	30.203	0.0006035	2.02155e-05	38.75	0.000507	3.05123e-05	32.16	0.000769667	4.11866e-05	59.5981	0.00047	6e-05	29.861	0.000794333	4.47363e-05	52.231	0.00114	0.00075	51.1334	0.00029	9e-05	76.7344	0.01162	0.00023	32.16	0.000992333	9.01462e-05	59.597	0.000712758	7.29868e-05	52.2305	0.00061
46.9066	0.0004	1e-05	40.359	9.15223e-05	0.000501333	43.797	0.000594	6.54752e-05	40.359	0.000532333	0.000146401	30.722	0.000633	2.8931e-05	32.192	0.000675667	2.66896e-05	30.23	0.0006025	2.02155e-05	38.798	0.000506	3.005e-05	32.192	0.000768667	4.11866e-05	59.6873	0.00047	5e-05	29.886	0.000792667	4.50814e-05	52.3012	0.00116	0.00074	51.2007	0.00029	0.0001	76.8677	0.0122	0.00024	32.192	0.000993	9.1657e-05	59.6862	0.000709245	7.63757e-05	52.3006	0.00061
46.9757	0.0004	1e-05	40.412	9.67075e-05	0.000501333	43.858	0.000595	6.91592e-05	40.412	0.000532667	0.0001461	30.75	0.000633	2.8931e-05	32.223	0.000675667	2.66896e-05	30.256	0.0006015	2.02155e-05	38.847	0.000505333	3.00888e-05	32.223	0.000768667	4.11866e-05	59.7765	0.00047	5e-05	29.912	0.000791667	4.50814e-05	52.3714	0.00117	0.00072	51.2681	0.0003	0.0001	77.0011	0.01281	0.00024	32.223	0.000993333	9.27919e-05	59.7754	0.000706208	8.01276e-05	52.3708	0.00062
47.0448	0.0004	2e-05	40.464	0.000102235	0.000501	43.919	0.000596667	7.23901e-05	40.464	0.000533	0.000145836	30.777	0.000632667	2.85715e-05	32.254	0.000676	2.5632e-05	30.282	0.0006005	1.99395e-05	38.895	0.000504333	2.96704e-05	32.254	0.000768333	4.17413e-05	59.8656	0.00048	5e-05	29.937	0.000790667	4.50814e-05	52.4416	0.00119	0.00071	51.3354	0.0003	0.0001	77.1344	0.01345	0.00025	32.254	0.000994	9.43027e-05	59.8645	0.00070368	8.43245e-05	52.441	0.00062
47.114	0.0004	2e-05	40.516	0.000107503	0.000501	43.98	0.000598333	7.5699e-05	40.516	0.000533	0.000145083	30.805	0.000632667	2.85715e-05	32.286	0.000676	2.5632e-05	30.309	0.000599	1.96384e-05	38.943	0.000504	2.98161e-05	32.286	0.000767667	4.18848e-05	59.9548	0.00048	5e-05	29.963	0.000789333	4.56545e-05	52.5117	0.0012	0.0007	51.4028	0.0003	0.0001	77.2677	0.01413	0.00026	32.286	0.000994667	9.48701e-05	59.9537	0.000701678	8.9051e-05	52.5112	0.00063
47.1831	0.0004	2e-05	40.569	0.000112801	0.000502	44.042	0.000600333	7.90527e-05	40.569	0.000534	0.000144375	30.832	0.000632667	2.85715e-05	32.317	0.000676667	2.51064e-05	30.335	0.000598	1.96384e-05	38.992	0.000503333	2.89194e-05	32.317	0.000767333	4.24421e-05	60.044	0.00049	5e-05	29.988	0.000788	4.54313e-05	52.5819	0.00121	0.00069	51.4701	0.0003	0.0001	77.4011	0.01483	0.00026	32.317	0.000995	9.61925e-05	60.0429	0.000700192	9.43896e-05	52.5813	0.00063
47.2523	0.0004	2e-05	40.621	0.000118123	0.000502	44.103	0.000602	8.2e-05	40.621	0.000534	0.000143712	30.86	0.000632667	2.84488e-05	32.349	0.000676333	2.45832e-05	30.361	0.000597	1.96384e-05	39.04	0.000503	2.84781e-05	32.349	0.000766667	4.28525e-05	60.1331	0.00049	5e-05	30.014	0.000786667	4.60036e-05	52.6521	0.00122	0.00068	51.5375	0.0003	0.00011	77.5344	0.01558	0.00027	32.349	0.000995667	9.67592e-05	60.132	0.000699193	0.00010041	52.6515	0.00064
47.3214	0.00041	2e-05	40.673	0.000122892	0.000502667	44.164	0.000603667	8.5049e-05	40.673	0.000534333	0.000142606	30.888	0.000633	2.78747e-05	32.38	0.000677	2.40624e-05	30.387	0.000596	1.96384e-05	39.088	0.000502667	2.77369e-05	32.38	0.000766333	4.24421e-05	60.2223	0.0005	4e-05	30.039	0.000785667	4.60036e-05	52.7223	0.00123	0.00068	51.6048	0.00031	0.00011	77.6677	0.01636	0.00028	32.38	0.000996667	9.77053e-05	60.2212	0.000698638	0.000107167	52.7217	0.00064
47.3906	0.00041	2e-05	40.726	0.000127681	0.000503333	44.225	0.000606	8.77097e-05	40.726	0.000534667	0.000141536	30.915	0.000633	2.78747e-05	32.411	0.000677333	2.35867e-05	30.414	0.000595	1.907e-05	39.137	0.000502333	2.73191e-05	32.411	0.000766	4.3e-05	60.3115	0.00051	4e-05	30.064	0.000784333	4.65761e-05	52.7924	0.00124	0.00067	51.6722	0.00031	0.00011	77.8011	0.01718	0.0003	32.411	0.000997333	9.92186e-05	60.3104	0.000698477	0.000114702	52.7919	0.00064
47.4597	0.00041	2e-05	40.778	0.000132488	0.000505	44.286	0.000607667	8.99463e-05	40.778	0.000535333	0.0001405	30.943	0.000633	2.77849e-05	32.443	0.000677333	2.3029e-05	30.44	0.000594	1.84842e-05	39.185	0.000502333	2.70617e-05	32.443	0.000765333	4.31548e-05	60.4006	0.00051	4e-05	30.09	0.000783667	4.6929e-05	52.8626	0.00125	0.00067	51.7395	0.00031	0.00011	77.9344	0.01803	0.00031	32.443	0.000997667	9.96009e-05	60.3995	0.000698659	0.000123037	52.862	0.00064
47.5289	0.00041	2e-05	40.83	0.000136963	0.000506	44.347	0.00061	9.27955e-05	40.83	0.000535667	0.00013903	30.97	0.000633	2.77849e-05	32.474	0.000677667	2.25462e-05	30.466	0.000593	1.84842e-05	39.233	0.000502333	2.58908e-05	32.474	0.000765333	4.31548e-05	60.4898	0.00052	4e-05	30.115	0.000782333	4.75009e-05	52.9328	0.00126	0.00066	51.8069	0.00031	0.00011	78.0677	0.01893	0.00032	32.474	0.000998667	0.00010055	60.4887	0.000699134	0.000132175	52.9322	0.00065
47.598	0.00041	2e-05	40.883	0.000141224	0.000507333	44.409	0.000612	9.4652e-05	40.883	0.000536	0.000137099	30.998	0.000633333	2.72091e-05	32.505	0.000678	2.25167e-05	30.493	0.000592	1.82094e-05	39.282	0.000502667	2.51462e-05	32.505	0.000764667	4.33167e-05	60.579	0.00053	4e-05	30.141	0.000781	4.80729e-05	53.003	0.00127	0.00066	51.8742	0.00031	0.00011	78.2011	0.01986	0.00034	32.505	0.000999667	0.0001015	60.5779	0.000699844	0.0001421	53.0024	0.00065
47.6672	0.00041	2e-05	40.935	0.0001455	0.000508667	44.47	0.000613667	9.67798e-05	40.935	0.000536667	0.000135242	31.025	0.000633333	2.71539e-05	32.537	0.000678333	2.20303e-05	30.519	0.0005905	1.79072e-05	39.33	0.000503	2.44336e-05	32.537	0.000764667	4.33167e-05	60.6681	0.00054	3e-05	30.166	0.00078	4.80729e-05	53.0732	0.00127	0.00066	51.9416	0.00031	0.00012	78.3344	0.02083	0.00035	32.537	0.001	0.000101887	60.667	0.000700732	0.000152777	53.0726	0.00065
47.7363	0.00041	2e-05	40.987	0.000148859	0.00051	44.531	0.000615333	9.8348e-05	40.987	0.000537333	0.000133452	31.053	0.000633333	2.71539e-05	32.568	0.000678667	2.10079e-05	30.545	0.0005895	1.79072e-05	39.378	0.000503667	2.40069e-05	32.568	0.000763667	4.33167e-05	60.7573	0.00054	3e-05	30.191	0.000778667	4.8645e-05	53.1433	0.00128	0.00065	52.0089	0.00031	0.00012	78.4677	0.02185	0.00036	32.568	0.001001	0.00010284	60.7562	0.000701741	0.000164159	53.1427	0.00065
47.8055	0.00041	2e-05	41.04	0.000152434	0.000512	44.592	0.000617	9.9985e-05	41.04	0.000538	0.000131731	31.08	0.000634	2.68514e-05	32.599	0.000678667	2.10079e-05	30.572	0.0005885	1.79072e-05	39.427	0.000504	2.3388e-05	32.599	0.000763333	4.29224e-05	60.8465	0.00055	3e-05	30.217	0.000777667	4.95715e-05	53.2135	0.00129	0.00065	52.0763	0.00032	0.00012	78.6011	0.02289	0.00038	32.599	0.00100167	0.000103621	60.8454	0.00070282	0.000176184	53.2129	0.00065
47.8746	0.00041	2e-05	41.092	0.000155232	0.000514	44.653	0.000619	0.000101129	41.092	0.000539	0.000129549	31.108	0.000633667	2.65581e-05	32.631	0.000679333	2.0502e-05	30.598	0.0005875	1.73397e-05	39.475	0.000505	2.25389e-05	32.631	0.000763	4.34856e-05	60.9356	0.00056	3e-05	30.242	0.000776667	4.95715e-05	53.2837	0.00129	0.00064	52.1437	0.00032	0.00012	78.7344	0.02398	0.00039	32.631	0.00100267	0.000104577	60.9345	0.00070392	0.000188771	53.2831	0.00065
47.9438	0.00041	2e-05	41.144	0.000158241	0.000515667	44.715	0.00062	0.000102328	41.144	0.00054	0.000127071	31.136	0.000634333	2.62742e-05	32.662	0.000679333	2.0502e-05	30.624	0.0005865	1.67531e-05	39.523	0.000505667	2.14554e-05	32.662	0.000762667	4.30968e-05	61.0248	0.00056	3e-05	30.268	0.000775333	5.01431e-05	53.3539	0.0013	0.00064	52.211	0.00032	0.00012	78.8677	0.0251	0.00039	32.662	0.00100367	0.000104806	61.0237	0.000704982	0.000201815	53.3533	0.00066
48.0129	0.00041	2e-05	41.197	0.000161051	0.000517667	44.776	0.000621	0.000103581	41.197	0.000541	0.000125044	31.163	0.000634333	2.62742e-05	32.693	0.000679667	2.00083e-05	30.65	0.0005855	1.67531e-05	39.572	0.000506333	2.1362e-05	32.693	0.000762667	4.30968e-05	61.114	0.00057	3e-05	30.293	0.000774	5.07149e-05	53.424	0.0013	0.00063	52.2784	0.00032	0.00012	79.0011	0.02626	0.0004	32.693	0.00100433	0.000105368	61.1128	0.000705938	0.000215191	53.4234	0.00066
48.082	0.00041	2e-05	41.249	0.000163298	0.000519333	44.837	0.000622	0.000103942	41.249	0.000542333	0.000122231	31.191	0.000635	2.6e-05	32.725	0.00068	1.9e-05	30.677	0.0005845	1.64798e-05	39.62	0.000507333	2.08167e-05	32.725	0.000762	4.32782e-05	61.2031	0.00058	2e-05	30.319	0.000773	5.1643e-05	53.4942	0.00131	0.00062	52.3457	0.00033	0.00012	79.1344	0.02745	0.0004	32.725	0.00100533	0.000105605	61.202	0.00070671	0.000228759	53.4936	0.00066
48.1512	0.00041	2e-05	41.301	0.00016518	0.000521333	44.898	0.000622333	0.000104735	41.301	0.000543	0.000119954	31.218	0.000634667	2.57358e-05	32.756	0.00068	1.9e-05	30.703	0.000583	1.58824e-05	39.668	0.000508667	2.05264e-05	32.756	0.000761667	4.28991e-05	61.2923	0.00058	2e-05	30.344	0.000772	5.1643e-05	53.5644	0.00131	0.00062	52.4131	0.00033	0.00012	79.2677	0.02867	0.0004	32.756	0.00100633	0.000106566	61.2912	0.00070722	0.000242376	53.5638	0.00066
48.2203	0.00041	1e-05	41.354	0.000167064	0.000523333	44.959	0.000622	0.000105	41.354	0.000544667	0.000116818	31.246	0.000635333	2.5482e-05	32.787	0.000680333	1.85023e-05	30.729	0.0005825	1.55991e-05	39.716	0.00051	2.0664e-05	32.787	0.000761667	4.28991e-05	61.3815	0.00059	2e-05	30.369	0.000771333	5.27857e-05	53.6346	0.00131	0.00061	52.4804	0.00033	0.00012	79.4011	0.02991	0.0004	32.787	0.00100733	0.000106814	61.3803	0.000707391	0.000255899	53.634	0.00066
48.2895	0.00041	1e-05	41.406	0.000168007	0.000525333	45.02	0.000622667	0.000105306	41.406	0.000546	0.000114372	31.273	0.000635333	2.5482e-05	32.819	0.000680667	1.85023e-05	30.756	0.0005815	1.5327e-05	39.765	0.000511333	2.00083e-05	32.819	0.000761667	4.27239e-05	61.4706	0.0006	2e-05	30.395	0.00077	5.33573e-05	53.7047	0.00132	0.0006	52.5478	0.00034	0.00012	79.5344	0.03118	0.00039	32.819	0.001008	0.000107373	61.4695	0.000707154	0.000269199	53.7041	0.00066
48.3586	0.00041	1e-05	41.458	0.000169328	0.000527	45.082	0.000621667	0.000105078	41.458	0.000547667	0.000111505	31.301	0.000635667	2.50067e-05	32.85	0.000681	1.8e-05	30.782	0.00058	1.47281e-05	39.813	0.000513	2.05183e-05	32.85	0.000761	4.29302e-05	61.5598	0.0006	2e-05	30.42	0.000769	5.42863e-05	53.7749	0.00132	0.00059	52.6151	0.00034	0.00012	79.6677	0.03246	0.00038	32.85	0.001009	0.000107629	61.5587	0.000706448	0.000282165	53.7743	0.00067
48.4278	0.00041	1e-05	41.511	0.000170273	0.000529	45.143	0.000621333	0.000105462	41.511	0.000549333	0.000108786	31.329	0.000635667	2.50067e-05	32.881	0.000681	1.8e-05	30.808	0.0005795	1.44453e-05	39.861	0.000514667	2.01329e-05	32.881	0.000761	4.29302e-05	61.649	0.00061	3e-05	30.446	0.000768	5.42863e-05	53.8451	0.00133	0.00058	52.6825	0.00034	0.00012	79.8011	0.03376	0.00037	32.881	0.00100967	0.000107482	61.6478	0.000705228	0.000294709	53.8445	0.00067
48.4969	0.00041	1e-05	41.563	0.000171415	0.000531	45.204	0.00062	0.000105057	41.563	0.000550667	0.000105888	31.356	0.000636333	2.47857e-05	32.913	0.000681667	1.75024e-05	30.835	0.0005785	1.44453e-05	39.91	0.000516	2.09523e-05	32.913	0.000760667	4.25715e-05	61.7381	0.00061	3e-05	30.471	0.000767333	5.54286e-05	53.9153	0.00133	0.00057	52.7498	0.00035	0.00012	79.9344	0.03505	0.00035	32.913	0.001011	0.000107893	61.737	0.000703461	0.000306758	53.9147	0.00067
48.5661	0.00041	1e-05	41.615	0.000171981	0.000532333	45.265	0.000618333	0.000105249	41.615	0.000552333	0.00010352	31.384	0.000636667	2.42143e-05	32.944	0.000681667	1.75024e-05	30.861	0.0005775	1.4151e-05	39.958	0.000518	2.13776e-05	32.944	0.000760333	4.22177e-05	61.8273	0.00062	3e-05	30.496	0.000766	5.6e-05	53.9855	0.00134	0.00055	52.8172	0.00035	0.00012	80.0677	0.03635	0.00033	32.944	0.001012	0.000108167	61.8262	0.00070113	0.000318247	53.9848	0.00068
48.6352	0.00041	1e-05	41.668	0.000171797	0.000533667	45.326	0.000616333	0.000105154	41.668	0.000554333	0.000100759	31.411	0.000636667	2.4379e-05	32.975	0.000681667	1.75024e-05	30.887	0.000577	1.35984e-05	40.006	0.00052	2.19317e-05	32.975	0.000760667	4.24421e-05	61.9165	0.00062	3e-05	30.522	0.000765	5.69298e-05	54.0556	0.00134	0.00054	52.8845	0.00036	0.00012	80.2011	0.03763	0.00031	32.975	0.00101267	0.000108029	61.9153	0.000698228	0.000329118	54.055	0.00068
48.7044	0.00041	1e-05	41.72	0.000171616	0.000535	45.387	0.000614667	0.000104543	41.72	0.000556	9.79234e-05	31.439	0.000637	2.38118e-05	33.007	0.000682	1.7e-05	30.913	0.0005755	1.29968e-05	40.055	0.000522333	2.31805e-05	33.007	0.000760333	4.20991e-05	62.0056	0.00063	3e-05	30.547	0.000764	5.78619e-05	54.1258	0.00134	0.00053	52.9519	0.00036	0.00012	80.3344	0.0389	0.00028	33.007	0.00101367	0.000108316	62.0045	0.000694759	0.000339319	54.1252	0.00069
48.7735	0.00041	2e-05	41.773	0.000171436	0.000536333	45.449	0.000612	0.0001048	41.773	0.000558	9.55981e-05	31.466	0.000637667	2.36291e-05	33.038	0.000682333	1.70098e-05	30.94	0.000575	1.27148e-05	40.103	0.000524667	2.36925e-05	33.038	0.000760333	4.20991e-05	62.0948	0.00063	4e-05	30.573	0.000763333	5.80718e-05	54.196	0.00135	0.00052	53.0192	0.00037	0.00011	80.4677	0.04013	0.00026	33.038	0.00101467	0.000108316	62.0937	0.000690733	0.000348801	54.1954	0.00069
48.8427	0.00041	2e-05	41.825	0.000171258	0.000537667	45.51	0.000609333	0.000104213	41.825	0.000559667	9.32863e-05	31.494	0.000638	2.30651e-05	33.069	0.000682333	1.70098e-05	30.966	0.000574	1.24197e-05	40.151	0.000526667	2.45425e-05	33.069	0.000760333	4.2004e-05	62.184	0.00063	4e-05	30.598	0.000762333	5.90028e-05	54.2662	0.00135	0.00051	53.0866	0.00038	0.00011	80.6011	0.04133	0.00023	33.069	0.00101533	0.000108187	62.1828	0.000686172	0.000357519	54.2655	0.0007
48.9118	0.00041	2e-05	41.877	0.000170694	0.000538333	45.571	0.000606667	0.000103636	41.877	0.000561667	9.05226e-05	31.521	0.000638333	2.34592e-05	33.101	0.000682667	1.65025e-05	30.992	0.0005735	1.21381e-05	40.2	0.000529333	2.57358e-05	33.101	0.000760333	4.2004e-05	62.2731	0.00064	4e-05	30.624	0.000761333	5.99361e-05	54.3363	0.00135	0.0005	53.1539	0.00038	0.00011	80.7344	0.04248	0.00021	33.101	0.001016	0.00010806	62.272	0.000681118	0.000365431	54.3357	0.0007
48.9809	0.00041	2e-05	41.93	0.000169954	0.000539333	45.632	0.000603333	0.000103351	41.93	0.000563333	8.87938e-05	31.549	0.000638667	2.31589e-05	33.132	0.000682667	1.65025e-05	31.019	0.0005725	1.15758e-05	40.248	0.000532	2.7074e-05	33.132	0.000760333	4.19325e-05	62.3623	0.00064	4e-05	30.649	0.000760667	6.01443e-05	54.4065	0.00136	0.00048	53.2213	0.00039	0.00011	80.8677	0.04357	0.00018	33.132	0.001017	0.000108365	62.3612	0.000675628	0.000372503	54.4059	0.00071
49.0501	0.00041	2e-05	41.982	0.000168437	0.00054	45.693	0.000600333	0.000103365	41.982	0.000565	8.64349e-05	31.577	0.000639	2.26053e-05	33.163	0.000683	1.7e-05	31.045	0.0005715	1.06888e-05	40.296	0.000534333	2.77909e-05	33.163	0.000760667	4.13562e-05	62.4515	0.00064	4e-05	30.674	0.000759667	6.10765e-05	54.4767	0.00136	0.00047	53.2886	0.00039	0.00011	81.0011	0.04458	0.00015	33.163	0.00101767	0.000108247	62.4503	0.000669769	0.000378711	54.4761	0.00072
49.1192	0.00041	2e-05	42.034	0.000167309	0.000540333	45.754	0.000596667	0.000102788	42.034	0.000567	8.45044e-05	31.604	0.000639333	2.3029e-05	33.195	0.000683	1.7e-05	31.071	0.000571	1.04083e-05	40.345	0.000537	2.91033e-05	33.195	0.000760667	4.13078e-05	62.5406	0.00065	5e-05	30.7	0.000758667	6.20108e-05	54.5469	0.00136	0.00046	53.356	0.0004	0.00011	81.1344	0.04552	0.00013	33.195	0.001018	0.000108019	62.5395	0.000663612	0.000384038	54.5462	0.00072
49.1884	0.00041	2e-05	42.087	0.000166182	0.000540667	45.816	0.000593333	0.00010251	42.087	0.000568667	8.28151e-05	31.632	0.000639667	2.24796e-05	33.226	0.000683333	1.65025e-05	31.097	0.00057	1.01119e-05	40.393	0.00054	3.02655e-05	33.226	0.000760667	4.13078e-05	62.6298	0.00065	5e-05	30.725	0.000758	6.23779e-05	54.6171	0.00137	0.00045	53.4234	0.0004	0.0001	81.2677	0.04636	0.0001	33.226	0.00101867	0.000107909	62.6286	0.000657223	0.000388479	54.6164	0.00073
49.2575	0.00041	2e-05	42.139	0.000164491	0.000540667	45.877	0.000589667	0.000101933	42.139	0.00057	8.20183e-05	31.659	0.000640333	2.23681e-05	33.257	0.000683667	1.65025e-05	31.124	0.0005695	9.53502e-06	40.441	0.000542667	3.1628e-05	33.257	0.000760667	4.12836e-05	62.7189	0.00065	5e-05	30.751	0.000757333	6.35164e-05	54.6872	0.00137	0.00045	53.4907	0.00041	0.0001	81.4011	0.04711	8e-05	33.257	0.001019	0.000107364	62.7178	0.000650674	0.000392038	54.6866	0.00074
49.3267	0.00041	2e-05	42.191	0.000162802	0.000540667	45.938	0.000586	0.000101356	42.191	0.000571667	8.05626e-05	31.687	0.000640667	2.18251e-05	33.289	0.000683667	1.65025e-05	31.15	0.000569	9.25563e-06	40.49	0.000545667	3.28684e-05	33.289	0.000760667	4.12836e-05	62.8081	0.00066	5e-05	30.776	0.000756333	6.44541e-05	54.7574	0.00137	0.00044	53.5581	0.00041	0.0001	81.5344	0.04774	6e-05	33.289	0.00101967	0.000107258	62.807	0.000644039	0.00039473	54.7568	0.00075
49.3958	0.00042	2e-05	42.244	0.000161113	0.000540667	45.999	0.000582667	0.000101056	42.244	0.000573	7.94733e-05	31.714	0.000641333	2.17332e-05	33.32	0.000683667	1.65025e-05	31.176	0.000568	8.95824e-06	40.538	0.000549	3.37194e-05	33.32	0.000761333	4.09919e-05	62.8973	0.00066	5e-05	30.801	0.000755333	6.44541e-05	54.8276	0.00138	0.00043	53.6254	0.00042	0.0001	81.6677	0.04825	6e-05	33.32	0.00102	0.000107056	62.8961	0.000637409	0.000396578	54.827	0.00075
49.465	0.00042	2e-05	42.296	0.000158469	0.000540667	46.06	0.000578667	0.000100182	42.296	0.000574333	7.87803e-05	31.742	0.000641667	2.21886e-05	33.351	0.000684	1.7e-05	31.203	0.0005675	8.38153e-06	40.586	0.000551667	3.51331e-05	33.351	0.000761333	4.10041e-05	62.9864	0.00066	5e-05	30.827	0.000754667	6.55922e-05	54.8978	0.00138	0.00043	53.6928	0.00042	0.0001	81.8011	0.04863	6e-05	33.351	0.00102067	0.000106959	62.9853	0.000630893	0.000397617	54.8971	0.00076
49.5341	0.00042	2e-05	42.348	0.000156781	0.000540667	46.122	0.000575333	9.98866e-05	42.348	0.000575667	7.77967e-05	31.77	0.000641667	2.15948e-05	33.383	0.000684	1.7e-05	31.229	0.000567	7.80491e-06	40.635	0.000555	3.60139e-05	33.383	0.000761667	4.13078e-05	63.0756	0.00067	5e-05	30.852	0.000754	6.59621e-05	54.9679	0.00138	0.00042	53.7601	0.00042	9e-05	81.9344	0.04889	7e-05	33.383	0.00102067	0.000106327	63.0745	0.000624616	0.000397896	54.9673	0.00077
49.6033	0.00042	2e-05	42.401	0.000154137	0.000539667	46.183	0.000572	9.87269e-05	42.401	0.000576667	7.75199e-05	31.797	0.000642333	2.15484e-05	33.414	0.000684	1.7e-05	31.255	0.0005665	6.97615e-06	40.683	0.000557667	3.68284e-05	33.414	0.000762	4.07308e-05	63.1648	0.00067	5e-05	30.878	0.000753	6.69029e-05	55.0381	0.00139	0.00042	53.8275	0.00043	9e-05	82.0677	0.049	9e-05	33.414	0.001021	0.000105788	63.1636	0.000618715	0.000397475	55.0375	0.00078
49.6724	0.00042	2e-05	42.453	0.000151494	0.000539667	46.244	0.000569	9.78724e-05	42.453	0.000577667	7.73585e-05	31.825	0.000642667	2.10317e-05	33.445	0.000684333	1.75024e-05	31.282	0.0005655	6.07591e-06	40.731	0.000561	3.77492e-05	33.445	0.000762333	4.10406e-05	63.2539	0.00067	5e-05	30.903	0.000752333	6.7278e-05	55.1083	0.00139	0.00041	53.8948	0.00043	9e-05	82.2011	0.04897	0.0001	33.445	0.00102133	0.000105614	63.2528	0.000613338	0.000396418	55.1077	0.00078
49.7416	0.00042	2e-05	42.505	0.000148684	0.000539	46.305	0.000566333	9.73156e-05	42.505	0.000578333	7.7106e-05	31.852	0.000643333	2.10079e-05	33.477	0.000684333	1.75024e-05	31.308	0.000565	5.5e-06	40.78	0.000564333	3.86825e-05	33.477	0.000763	4.07799e-05	63.3431	0.00068	5e-05	30.928	0.000751667	6.8413e-05	55.1785	0.00139	0.00041	53.9622	0.00043	9e-05	82.3344	0.0488	0.00012	33.477	0.00102133	0.000104997	63.342	0.000608636	0.000394784	55.1778	0.00079
49.8107	0.00042	2e-05	42.558	0.000146041	0.000538	46.366	0.000563667	9.59236e-05	42.558	0.000579	7.71168e-05	31.88	0.000643667	2.0502e-05	33.508	0.000684333	1.75024e-05	31.334	0.0005645	5.22813e-06	40.828	0.000567	3.91535e-05	33.508	0.000763333	4.11015e-05	63.4323	0.00068	5e-05	30.954	0.000751	6.87895e-05	55.2486	0.0014	0.0004	54.0295	0.00043	9e-05	82.4677	0.04849	0.00014	33.508	0.00102133	0.000104386	63.4311	0.000604748	0.000392622	55.248	0.0008
49.8798	0.00042	2e-05	42.61	0.000142837	0.000537667	46.427	0.000561333	9.48174e-05	42.61	0.000579333	7.68136e-05	31.907	0.000644	2.1e-05	33.539	0.000684333	1.75024e-05	31.36	0.0005635	4.92443e-06	40.876	0.000570333	4.0104e-05	33.539	0.000764	4.08534e-05	63.5214	0.00069	5e-05	30.979	0.000750333	6.91689e-05	55.3188	0.0014	0.0004	54.0969	0.00044	8e-05	82.6011	0.04803	0.00017	33.539	0.00102133	0.00010378	63.5203	0.000601797	0.000389972	55.3182	0.0008
49.949	0.00043	1e-05	42.662	0.000139796	0.000537	46.489	0.000559	9.37923e-05	42.662	0.000579667	7.67746e-05	31.935	0.000644667	2.10079e-05	33.571	0.000685	1.8e-05	31.387	0.000563	4.08248e-06	40.925	0.000573	4.10366e-05	33.571	0.000764333	4.11866e-05	63.6106	0.00069	4e-05	31.005	0.000749667	6.95509e-05	55.389	0.00141	0.0004	54.1642	0.00044	8e-05	82.7344	0.04743	0.00019	33.571	0.00102133	0.000103181	63.6095	0.000599891	0.00038687	55.3884	0.00081
50.0181	0.00043	1e-05	42.715	0.000136429	0.000536	46.55	0.000557333	9.24788e-05	42.715	0.000579333	7.66442e-05	31.963	0.000645	2.05183e-05	33.602	0.000685	1.8e-05	31.413	0.000563	3.20156e-06	40.973	0.000576	4.1509e-05	33.602	0.000764333	4.11866e-05	63.6998	0.0007	4e-05	31.03	0.000749	7.06824e-05	55.4592	0.00141	0.0004	54.2316	0.00044	8e-05	82.8677	0.0467	0.00021	33.602	0.001021	0.000103116	63.6986	0.000599122	0.000383354	55.4585	0.00081
50.0873	0.00043	1e-05	42.767	0.000132666	0.000535333	46.611	0.000555667	9.11939e-05	42.767	0.000579333	7.65398e-05	31.99	0.000645667	2.05508e-05	33.634	0.000685333	1.85023e-05	31.439	0.0005625	2.62996e-06	41.021	0.000579	4.2e-05	33.634	0.000765	4.09512e-05	63.7889	0.0007	4e-05	31.056	0.000748333	7.10657e-05	55.5294	0.00142	0.0004	54.2989	0.00044	8e-05	83.0011	0.04583	0.00023	33.634	0.00102067	0.000102471	63.7878	0.000599562	0.000379467	55.5287	0.00082
50.1564	0.00043	1e-05	42.819	0.000129063	0.000534333	46.672	0.000555	8.99389e-05	42.819	0.000578667	7.63042e-05	32.018	0.000646333	2.00333e-05	33.665	0.000685333	1.85023e-05	31.466	0.000562	2.06155e-06	41.07	0.000582	4.25088e-05	33.665	0.000765667	4.07226e-05	63.8781	0.00071	4e-05	31.081	0.000747667	7.14516e-05	55.5995	0.00142	0.0004	54.3663	0.00044	8e-05	83.1344	0.04483	0.00025	33.665	0.00102067	0.000101894	63.877	0.000601249	0.000375249	55.5989	0.00082
50.2256	0.00043	1e-05	42.872	0.0001249	0.000534	46.733	0.000554333	8.88669e-05	42.872	0.000578	7.6e-05	32.045	0.000647	2.00749e-05	33.696	0.000685333	1.85023e-05	31.492	0.0005615	1.5e-06	41.118	0.000584667	4.30155e-05	33.696	0.000766	4.10731e-05	63.9673	0.00071	4e-05	31.106	0.000747	7.18401e-05	55.6697	0.00143	0.0004	54.4336	0.00044	8e-05	83.2677	0.04372	0.00026	33.696	0.00101967	0.000101323	63.9661	0.000604185	0.000370739	55.6691	0.00083
50.2947	0.00044	0	42.924	0.000120578	0.000533	46.794	0.000554	8.71263e-05	42.924	0.000577	7.62693e-05	32.073	0.000647667	2.01329e-05	33.728	0.000685667	1.90088e-05	31.518	0.000561	9.57427e-07	41.166	0.000587667	4.35469e-05	33.728	0.000766667	4.08575e-05	64.0564	0.00072	4e-05	31.132	0.000746667	7.2404e-05	55.7399	0.00144	0.0004	54.501	0.00044	7e-05	83.4011	0.04249	0.00028	33.728	0.00101967	0.000100759	64.0553	0.000608337	0.000365966	55.7392	0.00083
50.3639	0.00044	0	42.976	0.000115855	0.000532333	46.856	0.000554	8.58079e-05	42.976	0.000576	7.57166e-05	32.1	0.000648	1.96723e-05	33.759	0.000685333	1.95021e-05	31.545	0.0005605	5e-07	41.215	0.000590333	4.36157e-05	33.759	0.000767	4.12189e-05	64.1456	0.00072	3e-05	31.157	0.000746	7.27942e-05	55.8101	0.00145	0.0004	54.5683	0.00044	7e-05	83.5344	0.04117	0.00029	33.759	0.00101867	0.000100201	64.1444	0.000613639	0.000360948	55.8094	0.00083
50.433	0.00044	0	43.029	0.000112095	0.000531667	46.917	0.000554333	8.47191e-05	43.029	0.000575	7.53193e-05	32.128	0.000648667	1.97569e-05	33.79	0.000685667	2.00083e-05	31.571	0.00056	5e-07	41.263	0.000592667	4.36616e-05	33.79	0.000767667	4.10163e-05	64.2348	0.00073	3e-05	31.183	0.000745333	7.3187e-05	55.8802	0.00146	0.0004	54.6357	0.00044	7e-05	83.6677	0.03975	0.0003	33.79	0.001018	0.000100135	64.2336	0.000619996	0.000355696	55.8796	0.00083
50.5022	0.00044	1e-05	43.081	0.000106814	0.000531667	46.978	0.000555333	8.35125e-05	43.081	0.000573333	7.45945e-05	32.155	0.000649	1.93132e-05	33.822	0.000686	2e-05	31.597	0.0005595	9.57427e-07	41.311	0.000595333	4.37759e-05	33.822	0.000768	4.13884e-05	64.3239	0.00073	4e-05	31.208	0.000744667	7.35822e-05	55.9504	0.00146	0.0004	54.703	0.00044	7e-05	83.8011	0.03824	0.00031	33.822	0.00101733	9.90825e-05	64.3228	0.000627288	0.000350216	55.9498	0.00083
50.5713	0.00045	1e-05	43.133	0.000102093	0.000531	47.039	0.000556333	8.23731e-05	43.133	0.000571667	7.40023e-05	32.183	0.00065	1.93132e-05	33.853	0.000686333	2.0502e-05	31.623	0.000559	1.82574e-06	41.36	0.000597667	4.38444e-05	33.853	0.000768667	4.10163e-05	64.4131	0.00074	4e-05	31.233	0.000744667	7.35822e-05	56.0206	0.00147	0.0004	54.7704	0.00044	7e-05	83.9344	0.03667	0.00032	33.853	0.00101633	9.85512e-05	64.4119	0.00063538	0.000344505	56.0199	0.00084
50.6405	0.00045	1e-05	43.186	9.72231e-05	0.000530667	47.1	0.000557667	8.14269e-05	43.186	0.00057	7.35459e-05	32.211	0.000650667	1.94251e-05	33.884	0.000686	2.1e-05	31.65	0.000559	2.62996e-06	41.408	0.000599667	4.4456e-05	33.884	0.000769333	4.08207e-05	64.5023	0.00074	4e-05	31.259	0.000744	7.39797e-05	56.0908	0.00148	0.0004	54.8378	0.00044	7e-05	84.0677	0.03503	0.00033	33.884	0.00101533	9.80272e-05	64.5011	0.000644133	0.000338552	56.0901	0.00084
50.7096	0.00045	2e-05	43.238	9.19474e-05	0.000530667	47.162	0.000559	7.98686e-05	43.238	0.000568	7.21873e-05	32.238	0.000651	1.9e-05	33.916	0.000686	2.1e-05	31.676	0.0005585	3.20156e-06	41.456	0.000601667	4.40946e-05	33.916	0.000769667	4.11987e-05	64.5914	0.00075	4e-05	31.284	0.000743333	7.43797e-05	56.1609	0.0015	0.0004	54.9051	0.00043	7e-05	84.2011	0.03334	0.00033	33.916	0.00101433	9.75107e-05	64.5903	0.000653413	0.000332347	56.1603	0.00084
50.7788	0.00046	2e-05	43.29	8.61181e-05	0.000530333	47.223	0.000560667	7.94754e-05	43.29	0.000565667	7.14586e-05	32.266	0.000651667	1.91398e-05	33.947	0.000686333	2.15019e-05	31.702	0.000558	3.77492e-06	41.505	0.000604	4.41928e-05	33.947	0.000770667	4.11987e-05	64.6806	0.00076	4e-05	31.31	0.000743	7.42226e-05	56.2311	0.00151	0.00041	54.9725	0.00043	7e-05	84.3344	0.03161	0.00033	33.947	0.00101333	9.70017e-05	64.6794	0.000663095	0.000325874	56.2305	0.00084
50.8479	0.00046	2e-05	43.343	8.08476e-05	0.000530333	47.284	0.000563	7.76981e-05	43.343	0.000563333	6.98665e-05	32.293	0.000652333	1.85831e-05	33.978	0.000686333	2.15019e-05	31.729	0.0005575	4.34933e-06	41.553	0.000606	4.38634e-05	33.978	0.000771	4.15812e-05	64.7698	0.00076	4e-05	31.335	0.000742333	7.4628e-05	56.3013	0.00152	0.00041	55.0398	0.00043	6e-05	84.4677	0.02985	0.00032	33.978	0.001012	9.65039e-05	64.7686	0.000673063	0.000319108	56.3006	0.00083
50.917	0.00046	2e-05	43.395	7.5162e-05	0.000530667	47.345	0.000565333	7.69567e-05	43.395	0.000560333	6.88501e-05	32.321	0.000653	1.8735e-05	34.01	0.000687	2.2e-05	31.755	0.000557	5.22813e-06	41.601	0.000607667	4.31316e-05	34.01	0.000771333	4.10163e-05	64.8589	0.00077	4e-05	31.361	0.000742333	7.4628e-05	56.3715	0.00153	0.00041	55.1072	0.00043	6e-05	84.6011	0.02808	0.00032	34.01	0.001011	9.60156e-05	64.8578	0.000683215	0.000312019	56.3708	0.00083
50.9862	0.00046	3e-05	43.447	6.98952e-05	0.000530667	47.406	0.000567333	7.52219e-05	43.447	0.000558333	6.7951e-05	32.348	0.000653333	1.83394e-05	34.041	0.000687	2.3e-05	31.781	0.000557	6.07591e-06	41.649	0.000609	4.32666e-05	34.041	0.000772	4.08412e-05	64.9481	0.00077	4e-05	31.386	0.000741667	7.50355e-05	56.4417	0.00154	0.00042	55.1745	0.00043	6e-05	84.7344	0.02629	0.00031	34.041	0.00101	9.55353e-05	64.9469	0.000693469	0.000304567	56.441	0.00083
51.0553	0.00047	3e-05	43.5	6.40807e-05	0.000531333	47.467	0.00057	7.46257e-05	43.5	0.000555333	6.62143e-05	32.376	0.000654333	1.83394e-05	34.072	0.000687	2.3e-05	31.808	0.0005565	6.65207e-06	41.698	0.000610667	4.2595e-05	34.072	0.000772667	4.14045e-05	65.0373	0.00078	4e-05	31.411	0.000741667	7.53016e-05	56.5118	0.00156	0.00042	55.2419	0.00043	6e-05	84.8677	0.02452	0.00029	34.072	0.00100867	9.50859e-05	65.0361	0.000703766	0.000296709	56.5112	0.00083
51.1245	0.00047	3e-05	43.552	5.82752e-05	0.000532	47.529	0.000572333	7.30365e-05	43.552	0.000552333	6.48254e-05	32.404	0.000655	1.85203e-05	34.104	0.000687333	2.35018e-05	31.834	0.000556	7.52773e-06	41.746	0.000612	4.17971e-05	34.104	0.000773	4.08412e-05	65.1264	0.00078	5e-05	31.437	0.000741333	7.5162e-05	56.582	0.00157	0.00042	55.3092	0.00043	6e-05	85.0011	0.02275	0.00028	34.104	0.00100733	9.4659e-05	65.1253	0.000714073	0.000288402	56.5813	0.00083
51.1936	0.00047	3e-05	43.604	5.25959e-05	0.000532333	47.59	0.000574333	7.10023e-05	43.604	0.000549333	6.33588e-05	32.431	0.000655333	1.81475e-05	34.135	0.000687333	2.35018e-05	31.86	0.000556	8.38153e-06	41.794	0.000613	4.15812e-05	34.135	0.000773667	4.06735e-05	65.2156	0.00079	5e-05	31.462	0.000741	7.50267e-05	56.6522	0.00159	0.00042	55.3766	0.00042	6e-05	85.1344	0.02102	0.00026	34.135	0.00100567	9.41771e-05	65.2144	0.000724382	0.000279609	56.6515	0.00083
51.2628	0.00048	3e-05	43.657	4.68081e-05	0.000533	47.651	0.000577	6.95054e-05	43.657	0.000546333	6.21718e-05	32.459	0.000656333	1.81475e-05	34.166	0.000687667	2.45017e-05	31.886	0.0005555	9.27362e-06	41.843	0.000614333	4.08207e-05	34.166	0.000774667	4.06735e-05	65.3047	0.00079	5e-05	31.488	0.000741	7.50267e-05	56.7224	0.0016	0.00043	55.4439	0.00042	6e-05	85.2677	0.01932	0.00024	34.166	0.00100433	9.37781e-05	65.3036	0.000734705	0.000270305	56.7217	0.00082
51.3319	0.00048	4e-05	43.709	4.10406e-05	0.000533667	47.712	0.000579	6.70224e-05	43.709	0.000543333	6.01775e-05	32.486	0.000657	1.74356e-05	34.198	0.000687667	2.45017e-05	31.913	0.0005545	1.01119e-05	41.891	0.000615	3.95095e-05	34.198	0.000774667	4.06735e-05	65.3939	0.0008	5e-05	31.513	0.000740667	7.48955e-05	56.7925	0.00161	0.00043	55.5113	0.00042	6e-05	85.4011	0.01768	0.00022	34.198	0.00100267	9.3874e-05	65.3928	0.00074507	0.000260474	56.7919	0.00082
51.4011	0.00048	4e-05	43.761	3.53034e-05	0.000534333	47.773	0.000581333	6.50641e-05	43.761	0.000540333	5.91805e-05	32.514	0.000658	1.74356e-05	34.229	0.000688	2.5e-05	31.939	0.000554	1.09848e-05	41.939	0.000616333	3.87857e-05	34.229	0.000775333	4.05134e-05	65.4831	0.00081	5e-05	31.538	0.00074	7.43438e-05	56.8627	0.00163	0.00043	55.5786	0.00042	5e-05	85.5344	0.01609	0.0002	34.229	0.001001	9.29892e-05	65.4819	0.000755516	0.000250111	56.862	0.00082
51.4702	0.00049	4e-05	43.814	2.96704e-05	0.000535667	47.834	0.000583333	6.26126e-05	43.814	0.000537	5.80431e-05	32.541	0.000658333	1.70978e-05	34.26	0.000688333	2.55016e-05	31.965	0.000554	1.18427e-05	41.988	0.000616667	3.80832e-05	34.26	0.000776	4.01123e-05	65.5723	0.00082	5e-05	31.564	0.000739667	7.42181e-05	56.9329	0.00164	0.00043	55.646	0.00042	5e-05	85.6677	0.01456	0.00017	34.26	0.000999333	9.31146e-05	65.5711	0.000766092	0.000239223	56.9322	0.00082
51.5394	0.00049	4e-05	43.866	2.40624e-05	0.000536	47.896	0.000585	5.96574e-05	43.866	0.000534	5.64712e-05	32.569	0.000659333	1.70978e-05	34.292	0.000688333	2.60064e-05	31.992	0.0005535	1.24197e-05	42.036	0.000617333	3.68284e-05	34.292	0.000776333	4.05134e-05	65.6614	0.00083	5e-05	31.589	0.000739333	7.40968e-05	57.0031	0.00166	0.00043	55.7133	0.00042	5e-05	85.8011	0.01311	0.00015	34.292	0.000998	9.27955e-05	65.6602	0.000776857	0.00022783	57.0024	0.00082
51.6085	0.00049	4e-05	43.918	1.9e-05	0.000537	47.957	0.000586667	5.62968e-05	43.918	0.000530667	5.56447e-05	32.596	0.000659667	1.6773e-05	34.323	0.000688667	2.65016e-05	32.018	0.000553	1.32916e-05	42.084	0.000618	3.55949e-05	34.323	0.000776667	3.99541e-05	65.7506	0.00083	5e-05	31.615	0.000739333	7.40968e-05	57.0732	0.00167	0.00042	55.7807	0.00042	5e-05	85.9344	0.01173	0.00013	34.323	0.000996	9.24175e-05	65.7494	0.000787865	0.00021596	57.0726	0.00082
51.6777	0.0005	4e-05	43.971	1.35769e-05	0.000538333	48.018	0.000588	5.28488e-05	43.971	0.000528	5.46168e-05	32.624	0.000660667	1.6773e-05	34.354	0.000688667	2.65016e-05	32.044	0.000553	1.4151e-05	42.133	0.000618333	3.40783e-05	34.354	0.000777667	3.99541e-05	65.8397	0.00084	5e-05	31.64	0.000739333	7.34325e-05	57.1434	0.00169	0.00042	55.848	0.00042	5e-05	86.0677	0.01044	0.00011	34.354	0.000994333	9.25869e-05	65.8386	0.000799169	0.000203638	57.1427	0.00082
51.7468	0.0005	4e-05	44.023	9.45163e-06	0.000539667	48.079	0.000589333	4.94099e-05	44.023	0.000524667	5.31633e-05	32.652	0.000661333	1.61658e-05	34.386	0.000689333	2.70062e-05	32.07	0.0005525	1.47281e-05	42.181	0.000618667	3.34863e-05	34.386	0.000777667	3.99541e-05	65.9289	0.00085	4e-05	31.666	0.000739	7.33212e-05	57.2136	0.0017	0.00042	55.9154	0.00041	5e-05	86.2011	0.00924	0.0001	34.386	0.000992333	9.22298e-05	65.9277	0.000810823	0.000190889	57.2129	0.00082
51.8159	0.0005	4e-05	44.075	5.68624e-06	0.000540333	48.14	0.000590333	4.54459e-05	44.075	0.000521667	5.29748e-05	32.679	0.000662333	1.61658e-05	34.417	0.000689667	2.75015e-05	32.097	0.000552	1.56098e-05	42.229	0.000619	3.2078e-05	34.417	0.000778	3.93954e-05	66.0181	0.00086	4e-05	31.691	0.000739	7.26705e-05	57.2838	0.00172	0.00041	55.9827	0.00041	5e-05	86.3344	0.00814	9e-05	34.417	0.000991	9.19837e-05	66.0169	0.000822882	0.000177743	57.2831	0.00082
51.8851	0.0005	4e-05	44.128	5.50757e-06	0.000541667	48.201	0.000591	4.15812e-05	44.128	0.000518667	5.19359e-05	32.707	0.000663	1.55885e-05	34.448	0.000689667	2.85015e-05	32.123	0.000551	1.67531e-05	42.278	0.000619	3.04138e-05	34.448	0.000778667	3.92471e-05	66.1072	0.00087	4e-05	31.716	0.000738667	7.25695e-05	57.354	0.00173	0.00041	56.0501	0.00041	5e-05	86.4677	0.00712	9e-05	34.448	0.000989	9.16515e-05	66.1061	0.000835403	0.000164239	57.3533	0.00082
51.9542	0.0005	4e-05	44.18	8.544e-06	0.000543	48.263	0.000591667	3.7099e-05	44.18	0.000516	5.14684e-05	32.734	0.000663667	1.5885e-05	34.48	0.00069	2.85132e-05	32.149	0.000551	1.76139e-05	42.326	0.000619333	2.91433e-05	34.48	0.000778667	3.92471e-05	66.1964	0.00088	4e-05	31.742	0.000739	7.20278e-05	57.4241	0.00174	0.0004	56.1174	0.00041	4e-05	86.6011	0.0062	9e-05	34.48	0.000987333	9.18767e-05	66.1952	0.00084844	0.000150425	57.4235	0.00082
52.0234	0.00051	4e-05	44.232	1.17189e-05	0.000544333	48.324	0.000592	3.27414e-05	44.232	0.000513	5.06853e-05	32.762	0.000664667	1.50444e-05	34.511	0.000690333	2.90057e-05	32.176	0.0005505	1.81911e-05	42.374	0.000619333	2.75923e-05	34.511	0.000779333	3.88373e-05	66.2856	0.00089	4e-05	31.767	0.000739	7.13933e-05	57.4943	0.00175	0.0004	56.1848	0.00041	4e-05	86.7344	0.00537	0.0001	34.511	0.000985333	9.1566e-05	66.2844	0.000862035	0.000136356	57.4936	0.00082
52.0925	0.00051	4e-05	44.285	1.5308e-05	0.000545667	48.385	0.000592667	2.82902e-05	44.285	0.000510333	5.05206e-05	32.789	0.000665333	1.44684e-05	34.542	0.000690667	2.95014e-05	32.202	0.00055	1.87683e-05	42.423	0.000619	2.59422e-05	34.542	0.000779333	3.88373e-05	66.3747	0.0009	4e-05	31.793	0.000738667	7.13045e-05	57.5645	0.00176	0.00039	56.2522	0.00041	4e-05	86.8677	0.00464	0.00011	34.542	0.000983667	9.18168e-05	66.3736	0.000876219	0.000122106	57.5638	0.00082
52.1617	0.00051	4e-05	44.337	1.90788e-05	0.000547	48.446	0.000592667	2.34592e-05	44.337	0.000508	5.05074e-05	32.817	0.000666	1.47986e-05	34.574	0.000691333	3.00056e-05	32.228	0.0005495	1.99395e-05	42.471	0.000619333	2.49867e-05	34.574	0.000779667	3.82797e-05	66.4639	0.00091	3e-05	31.818	0.000738333	7.02306e-05	57.6347	0.00178	0.00038	56.3195	0.00041	4e-05	87.0011	0.00399	0.00013	34.574	0.000981667	9.15278e-05	66.4627	0.000891009	0.000107771	57.634	0.00083
52.2308	0.00051	3e-05	44.389	2.31805e-05	0.000548667	48.507	0.000592667	1.85831e-05	44.389	0.000505333	5.00833e-05	32.845	0.000667	1.4e-05	34.605	0.000691667	3.05014e-05	32.255	0.000549	2.10772e-05	42.519	0.000619	2.42487e-05	34.605	0.000779667	3.82797e-05	66.5531	0.00092	3e-05	31.843	0.000738333	6.96156e-05	57.7048	0.00179	0.00038	56.3869	0.00041	4e-05	87.1344	0.00343	0.00014	34.605	0.000979667	9.19474e-05	66.5519	0.000906411	9.3473e-05	57.7042	0.00083
52.3	0.00051	3e-05	44.442	2.61534e-05	0.00055	48.569	0.000592667	1.41539e-05	44.442	0.000502667	5.07379e-05	32.872	0.000668	1.4e-05	34.636	0.000692	3.05123e-05	32.281	0.0005485	2.16545e-05	42.568	0.000618667	2.3029e-05	34.636	0.00078	3.77227e-05	66.6422	0.00093	3e-05	31.869	0.000738667	6.90821e-05	57.775	0.0018	0.00037	56.4542	0.00041	4e-05	87.2677	0.00295	0.00015	34.636	0.000978	9.22442e-05	66.6411	0.000922422	7.93612e-05	57.7743	0.00083
52.3691	0.00052	3e-05	44.494	2.92973e-05	0.000551333	48.63	0.000593333	1.06927e-05	44.494	0.000500333	5.10131e-05	32.9	0.000668333	1.37961e-05	34.668	0.000692333	3.10054e-05	32.307	0.000548	2.22317e-05	42.616	0.000618333	2.20303e-05	34.668	0.000779667	3.7314e-05	66.7314	0.00094	3e-05	31.894	0.000738667	6.84787e-05	57.8452	0.0018	0.00037	56.5216	0.0004	4e-05	87.4011	0.00254	0.00017	34.668	0.000976	9.19946e-05	66.7302	0.000939035	6.56333e-05	57.8445	0.00084
52.4383	0.00052	3e-05	44.546	3.1749e-05	0.000553	48.691	0.000593	8.88819e-06	44.546	0.000498333	5.12868e-05	32.927	0.000669667	1.36137e-05	34.699	0.000693	3.15119e-05	32.333	0.0005475	2.31012e-05	42.664	0.000618333	2.11975e-05	34.699	0.000779667	3.7314e-05	66.8206	0.00095	3e-05	31.92	0.000738667	6.78847e-05	57.9154	0.00181	0.00036	56.5889	0.0004	4e-05	87.5344	0.00219	0.00018	34.699	0.000974333	9.23165e-05	66.8194	0.000956238	5.25795e-05	57.9147	0.00084
52.5074	0.00052	3e-05	44.599	3.42101e-05	0.000554667	48.752	0.000593667	9.71253e-06	44.599	0.000496667	5.11892e-05	32.955	0.000670333	1.30512e-05	34.73	0.000693333	3.20052e-05	32.36	0.0005475	2.42625e-05	42.713	0.000618	2.0664e-05	34.73	0.000779667	3.66106e-05	66.9097	0.00096	3e-05	31.945	0.000738333	6.68306e-05	57.9855	0.00182	0.00035	56.6563	0.0004	5e-05	87.6677	0.00191	0.0002	34.73	0.000972333	9.20887e-05	66.9086	0.000974012	4.06933e-05	57.9849	0.00085
52.5766	0.00052	3e-05	44.651	3.66788e-05	0.000556333	48.813	0.000594	1.31149e-05	44.651	0.000495	5.2144e-05	32.982	0.000670667	1.2897e-05	34.762	0.000693667	3.25013e-05	32.386	0.0005465	2.51181e-05	42.761	0.000618	2.1e-05	34.762	0.000779333	3.61985e-05	66.9989	0.00097	3e-05	31.971	0.000738667	6.63049e-05	58.0557	0.00183	0.00035	56.7236	0.0004	5e-05	87.8011	0.00169	0.00021	34.762	0.000970667	9.24356e-05	66.9977	0.000992322	3.09386e-05	58.055	0.00085
52.6457	0.00052	3e-05	44.703	3.85919e-05	0.000557333	48.874	0.000594	1.68226e-05	44.703	0.000493333	5.24436e-05	33.01	0.000672	1.27671e-05	34.793	0.000694333	3.30051e-05	32.412	0.000546	2.56953e-05	42.809	0.000617667	2.10792e-05	34.793	0.000779333	3.61985e-05	67.0881	0.00098	3e-05	31.996	0.000738667	6.57292e-05	58.1259	0.00183	0.00035	56.791	0.0004	5e-05	87.9344	0.00151	0.00023	34.793	0.000969	9.27955e-05	67.0869	0.00101111	2.51495e-05	58.1252	0.00086
52.7148	0.00052	3e-05	44.756	4.05134e-05	0.000559333	48.936	0.000594667	2.12211e-05	44.756	0.000491667	5.35008e-05	33.037	0.000672667	1.22202e-05	34.824	0.000694667	3.35012e-05	32.439	0.0005455	2.62726e-05	42.858	0.000617667	2.11266e-05	34.824	0.000779	3.57911e-05	67.1772	0.00099	3e-05	32.021	0.000738667	6.51639e-05	58.1961	0.00184	0.00034	56.8583	0.0004	5e-05	88.0677	0.00137	0.00024	34.824	0.000967	9.26013e-05	67.176	0.0010303	2.52031e-05	58.1954	0.00086
52.784	0.00052	4e-05	44.808	4.18848e-05	0.000560667	48.997	0.000595333	2.57358e-05	44.808	0.000490333	5.36781e-05	33.065	0.000673667	1.22202e-05	34.856	0.000695333	3.40049e-05	32.465	0.000545	2.68499e-05	42.906	0.000617667	2.2301e-05	34.856	0.000778667	3.56417e-05	67.2664	0.001	4e-05	32.047	0.000738333	6.41275e-05	58.2663	0.00185	0.00034	56.9257	0.0004	5e-05	88.2011	0.00127	0.00025	34.856	0.000965333	9.29857e-05	67.2652	0.00104978	3.01549e-05	58.2656	0.00087
52.8531	0.00053	4e-05	44.86	4.32666e-05	0.000562	49.058	0.000596	2.94618e-05	44.86	0.000489	5.46168e-05	33.093	0.000674667	1.15902e-05	34.887	0.000695667	3.45012e-05	32.491	0.0005445	2.77248e-05	42.954	0.000617333	2.31589e-05	34.887	0.000778667	3.46747e-05	67.3556	0.00102	4e-05	32.072	0.000739	6.30952e-05	58.3364	0.00185	0.00034	56.993	0.0004	5e-05	88.3344	0.0012	0.00026	34.887	0.000963667	9.33827e-05	67.3544	0.0010694	3.73144e-05	58.3357	0.00087
52.9223	0.00053	4e-05	44.913	4.41059e-05	0.000563667	49.119	0.000597667	3.32014e-05	44.913	0.000488	5.53805e-05	33.12	0.000675	1.15326e-05	34.919	0.000696	3.5e-05	32.518	0.0005435	2.85818e-05	43.003	0.000617333	2.37978e-05	34.919	0.000778	3.48281e-05	67.4447	0.00103	4e-05	32.098	0.000739	6.2554e-05	58.4066	0.00186	0.00034	57.0604	0.00039	5e-05	88.4677	0.00115	0.00027	34.919	0.000962	9.37923e-05	67.4435	0.00108902	4.49315e-05	58.4059	0.00088
52.9914	0.00053	4e-05	44.965	4.56326e-05	0.000565333	49.18	0.000598667	3.66652e-05	44.965	0.000487	5.52178e-05	33.148	0.000676	1.15326e-05	34.95	0.000696667	3.55012e-05	32.544	0.000543	2.9159e-05	43.051	0.000617	2.5632e-05	34.95	0.000777333	3.42685e-05	67.5339	0.00104	4e-05	32.123	0.000738667	6.15332e-05	58.4768	0.00186	0.00034	57.1277	0.00039	4e-05	88.6011	0.00112	0.00028	34.95	0.000960333	9.32863e-05	67.5327	0.00110847	5.21954e-05	58.4761	0.00089
53.0606	0.00053	4e-05	45.017	4.60579e-05	0.000566667	49.241	0.000600333	4.04269e-05	45.017	0.000486333	5.57883e-05	33.175	0.000677	1.1e-05	34.981	0.000697	3.6e-05	32.57	0.0005425	2.97363e-05	43.099	0.000617	2.75136e-05	34.981	0.000776667	3.37095e-05	67.6231	0.00106	5e-05	32.148	0.000739	6.05062e-05	58.547	0.00187	0.00034	57.1951	0.00039	4e-05	88.7344	0.00111	0.00029	34.981	0.000958667	9.37248e-05	67.6219	0.00112757	5.87419e-05	58.5463	0.00089
53.1297	0.00053	5e-05	45.07	4.59384e-05	0.000568333	49.303	0.000602	4.33128e-05	45.07	0.000486	5.6e-05	33.203	0.000678	1.1e-05	35.013	0.000697667	3.65011e-05	32.596	0.000542	3.03136e-05	43.148	0.000617	2.85132e-05	35.013	0.000776333	3.33067e-05	67.7122	0.00107	5e-05	32.174	0.000739333	6.00028e-05	58.6171	0.00187	0.00034	57.2624	0.00039	4e-05	88.8677	0.00111	0.0003	35.013	0.000957	9.41754e-05	67.711	0.00114612	6.44088e-05	58.6164	0.0009
53.1989	0.00053	5e-05	45.122	4.63717e-05	0.000569667	49.364	0.000603667	4.62313e-05	45.122	0.000485333	5.65715e-05	33.23	0.000678667	1.0504e-05	35.044	0.000698	3.7e-05	32.623	0.0005415	3.11876e-05	43.196	0.000617333	3.00888e-05	35.044	0.000775667	3.27465e-05	67.8014	0.00109	5e-05	32.199	0.000739	5.9e-05	58.6873	0.00187	0.00034	57.3298	0.00039	4e-05	89.0011	0.00112	0.0003	35.044	0.000955333	9.46379e-05	67.8002	0.00116392	6.91349e-05	58.6866	0.00091
53.268	0.00054	5e-05	45.174	4.62637e-05	0.000571333	49.425	0.000606	4.85901e-05	45.174	0.000485333	5.65715e-05	33.258	0.000679667	1.10604e-05	35.075	0.000698333	3.75011e-05	32.649	0.0005405	3.20455e-05	43.244	0.000617333	3.22542e-05	35.075	0.000774667	3.27465e-05	67.8906	0.0011	5e-05	32.225	0.000739333	5.80115e-05	58.7575	0.00188	0.00035	57.3971	0.00039	4e-05	89.1344	0.00114	0.00031	35.075	0.000954333	9.45375e-05	67.8894	0.00118075	7.29104e-05	58.7568	0.00091
53.3372	0.00054	5e-05	45.227	4.67047e-05	0.000572667	49.486	0.000607667	5.07182e-05	45.227	0.000485667	5.71431e-05	33.286	0.000680333	1.05987e-05	35.107	0.000699	3.8e-05	32.675	0.00054	3.26228e-05	43.293	0.000617667	3.3946e-05	35.107	0.000774333	3.23471e-05	67.9797	0.00112	6e-05	32.25	0.000739	5.70263e-05	58.8277	0.00188	0.00035	57.4645	0.00039	4e-05	89.2677	0.00116	0.00032	35.107	0.000952333	9.44475e-05	67.9785	0.0011964	7.57519e-05	58.827	0.00092
53.4063	0.00054	5e-05	45.279	4.66083e-05	0.000574333	49.547	0.00061	5.23068e-05	45.279	0.000485667	5.71431e-05	33.313	0.000681333	1.02632e-05	35.138	0.000699667	3.90043e-05	32.702	0.0005395	3.32002e-05	43.341	0.000618	3.56791e-05	35.138	0.000773667	3.17857e-05	68.0689	0.00114	6e-05	32.275	0.000739667	5.60476e-05	58.8979	0.00189	0.00036	57.5318	0.00039	4e-05	89.4011	0.00118	0.00032	35.138	0.000951	9.46203e-05	68.0677	0.00121067	7.76962e-05	58.8971	0.00093
53.4755	0.00054	5e-05	45.331	4.60688e-05	0.000575667	49.608	0.000612333	5.3929e-05	45.331	0.000485667	5.71431e-05	33.341	0.000682333	1.02632e-05	35.169	0.0007	3.95095e-05	32.728	0.000539	3.37775e-05	43.389	0.000618333	3.74477e-05	35.169	0.000772667	3.17857e-05	68.1581	0.00116	6e-05	32.301	0.000739333	5.50757e-05	58.968	0.00189	0.00036	57.5992	0.00039	3e-05	89.5344	0.00121	0.00033	35.169	0.000949667	9.48754e-05	68.1569	0.00122335	7.88024e-05	58.9673	0.00094
53.5446	0.00054	5e-05	45.384	4.59819e-05	0.000577333	49.67	0.000615	5.52178e-05	45.384	0.000485667	5.71431e-05	33.368	0.000683	9.84886e-06	35.201	0.000700667	4.00042e-05	32.754	0.0005385	3.40686e-05	43.438	0.000618667	3.92471e-05	35.201	0.000771333	3.139e-05	68.2472	0.00118	6e-05	32.326	0.000739667	5.4151e-05	59.0382	0.0019	0.00037	57.6666	0.0004	3e-05	89.6677	0.00124	0.00033	35.201	0.000948333	9.50807e-05	68.246	0.00123426	7.91517e-05	59.0375	0.00094
53.6138	0.00054	5e-05	45.436	4.54459e-05	0.000578667	49.731	0.000617333	5.61278e-05	45.436	0.000486	5.69298e-05	33.396	0.000684333	1.00167e-05	35.232	0.000701	4.05093e-05	32.781	0.0005375	3.43548e-05	43.486	0.000619	4.10731e-05	35.232	0.000770667	3.08275e-05	68.3364	0.00121	6e-05	32.352	0.000739667	5.31539e-05	59.1084	0.00191	0.00037	57.7339	0.0004	3e-05	89.8011	0.00127	0.00033	35.232	0.000947333	9.50386e-05	68.3352	0.00124321	7.88451e-05	59.1077	0.00095
53.6829	0.00055	5e-05	45.488	4.4911e-05	0.00058	49.792	0.000619667	5.61456e-05	45.488	0.000486667	5.6359e-05	33.423	0.000684667	1.02144e-05	35.263	0.000701333	4.10163e-05	32.807	0.000537	3.52278e-05	43.534	0.000619333	4.29224e-05	35.263	0.000769333	3.04357e-05	68.4256	0.00123	6e-05	32.377	0.00074	5.2259e-05	59.1786	0.00191	0.00038	57.8013	0.0004	3e-05	89.9344	0.0013	0.00033	35.263	0.000945667	9.55842e-05	68.4244	0.00125005	7.80055e-05	59.1778	0.00096
53.752	0.00055	5e-05	45.541	4.38444e-05	0.000580667	49.853	0.000622	5.64535e-05	45.541	0.000486667	5.55818e-05	33.451	0.000685667	1.02144e-05	35.295	0.000701667	4.15251e-05	32.833	0.000536	3.60867e-05	43.582	0.00062	4.42267e-05	35.295	0.000768333	3.04357e-05	68.5147	0.00126	6e-05	32.403	0.000739667	5.13258e-05	59.2487	0.00192	0.00038	57.8686	0.0004	3e-05	90.0677	0.00132	0.00033	35.295	0.000944667	9.55632e-05	68.5135	0.00125467	7.67876e-05	59.248	0.00096
53.8212	0.00055	5e-05	45.593	4.33128e-05	0.000582	49.914	0.000624667	5.64476e-05	45.593	0.000487333	5.50121e-05	33.479	0.000686667	1.0116e-05	35.326	0.000702	4.20357e-05	32.859	0.0005355	3.63776e-05	43.631	0.000620333	4.61122e-05	35.326	0.000767	3.005e-05	68.6039	0.00128	7e-05	32.428	0.00074	5.04777e-05	59.3189	0.00192	0.00038	57.936	0.00041	3e-05	90.2011	0.00135	0.00033	35.326	0.000943333	9.58401e-05	68.6027	0.00125697	7.53776e-05	59.3182	0.00097
53.8903	0.00055	5e-05	45.645	4.27824e-05	0.000583333	49.976	0.000627	5.59732e-05	45.645	0.000488	5.44426e-05	33.506	0.000687667	1.0116e-05	35.357	0.000702667	4.25245e-05	32.886	0.0005345	3.6664e-05	43.679	0.000621	4.74447e-05	35.357	0.000766	2.93087e-05	68.693	0.00131	7e-05	32.453	0.00074	4.94874e-05	59.3891	0.00193	0.00039	58.0033	0.00041	3e-05	90.3344	0.00137	0.00032	35.357	0.000942333	9.58454e-05	68.6919	0.00125691	7.39939e-05	59.3884	0.00098
53.9595	0.00055	5e-05	45.698	4.17892e-05	0.000584333	50.037	0.00063	5.50545e-05	45.698	0.000488667	5.38733e-05	33.534	0.000688333	9.81495e-06	35.389	0.000703333	4.2548e-05	32.912	0.000534	3.72413e-05	43.727	0.000621667	4.87887e-05	35.389	0.000764667	2.89194e-05	68.7822	0.00134	7e-05	32.479	0.000739667	4.85833e-05	59.4593	0.00193	0.00039	58.0707	0.00041	3e-05	90.4677	0.00139	0.00032	35.389	0.000941333	9.5861e-05	68.781	0.00125452	7.28912e-05	59.4585	0.00098
54.0286	0.00056	5e-05	45.75	4.12593e-05	0.000585667	50.098	0.000632333	5.41972e-05	45.75	0.000489333	5.25389e-05	33.561	0.000689	9.53939e-06	35.42	0.000703667	4.3062e-05	32.938	0.0005335	3.75322e-05	43.776	0.000622	5.07149e-05	35.42	0.000763333	2.85365e-05	68.8714	0.00137	7e-05	32.504	0.00074	4.77912e-05	59.5294	0.00194	0.00039	58.138	0.00042	3e-05	90.6011	0.00141	0.00031	35.42	0.00094	9.61925e-05	68.8702	0.00124986	7.23655e-05	59.5287	0.00099
54.0978	0.00056	4e-05	45.803	4.07308e-05	0.000586	50.159	0.000635	5.30283e-05	45.803	0.00049	5.19711e-05	33.589	0.00069	1.04403e-05	35.451	0.000704	4.35775e-05	32.965	0.0005325	3.78186e-05	43.824	0.000622667	5.20801e-05	35.451	0.000762	2.83549e-05	68.9605	0.0014	7e-05	32.53	0.00074	4.68081e-05	59.5996	0.00194	0.00039	58.2054	0.00042	3e-05	90.7344	0.00143	0.00031	35.451	0.000939	9.62341e-05	68.9593	0.00124309	7.27547e-05	59.5989	0.001
54.1669	0.00056	4e-05	45.855	3.97366e-05	0.000587	50.22	0.000637	5.20288e-05	45.855	0.000490667	5.14036e-05	33.616	0.000690667	1.02144e-05	35.483	0.000704333	4.40946e-05	32.991	0.000532	3.8396e-05	43.872	0.000623333	5.3454e-05	35.483	0.000760667	2.79702e-05	69.0497	0.00143	7e-05	32.555	0.000740333	4.60579e-05	59.6698	0.00195	0.00038	58.2727	0.00043	3e-05	90.8677	0.00145	0.0003	35.483	0.000938	9.6286e-05	69.0485	0.00123446	7.44382e-05	59.6691	0.001
54.2361	0.00056	4e-05	45.907	3.92726e-05	0.000587667	50.281	0.000639333	5.07379e-05	45.907	0.000491667	4.97024e-05	33.644	0.000691667	1.02144e-05	35.514	0.000704667	4.46132e-05	33.017	0.0005315	3.86868e-05	43.921	0.000624333	5.50757e-05	35.514	0.000759333	2.75923e-05	69.1389	0.00147	7e-05	32.58	0.00074	4.52106e-05	59.74	0.00195	0.00038	58.3401	0.00043	3e-05	91.0011	0.00147	0.0003	35.514	0.000937	9.63483e-05	69.1377	0.0012243	7.78277e-05	59.7393	0.00101
54.3052	0.00056	4e-05	45.96	3.82143e-05	0.000588333	50.343	0.000641333	5.02029e-05	45.96	0.000492333	4.91359e-05	33.671	0.000692333	1.00167e-05	35.545	0.000705	4.51331e-05	33.043	0.0005305	3.89733e-05	43.969	0.000625	5.64712e-05	35.545	0.000757667	2.70247e-05	69.228	0.0015	8e-05	32.606	0.00074	4.39659e-05	59.8102	0.00195	0.00037	58.4074	0.00044	3e-05	91.1344	0.00149	0.00029	35.545	0.000935667	9.67488e-05	69.2268	0.00121301	8.33466e-05	59.8094	0.00101
54.3744	0.00057	4e-05	46.012	3.76873e-05	0.000588667	50.404	0.000643333	4.89524e-05	46.012	0.000493	4.76235e-05	33.699	0.000693667	1.04083e-05	35.577	0.000705	4.61303e-05	33.07	0.00053	3.92641e-05	44.017	0.000625333	5.76223e-05	35.577	0.000756667	2.70247e-05	69.3172	0.00154	8e-05	32.631	0.00074	4.3e-05	59.8803	0.00195	0.00037	58.4748	0.00045	3e-05	91.2677	0.00151	0.00029	35.577	0.000935	9.74115e-05	69.316	0.00120105	9.14012e-05	59.8796	0.00102
54.4435	0.00057	3e-05	46.064	3.71618e-05	0.000589	50.465	0.000645333	4.89524e-05	46.064	0.000494333	4.64901e-05	33.727	0.000694	1.08167e-05	35.608	0.000705333	4.66512e-05	33.096	0.000529	3.92641e-05	44.066	0.000625667	5.87055e-05	35.608	0.000754667	2.70247e-05	69.4064	0.00158	8e-05	32.657	0.00074	4.27551e-05	59.9505	0.00195	0.00036	58.5421	0.00045	3e-05	91.4011	0.00154	0.00029	35.608	0.000934	9.7509e-05	69.4052	0.00118893	0.000102365	59.9498	0.00102
54.5126	0.00057	3e-05	46.117	3.66924e-05	0.000589667	50.526	0.000647333	4.82942e-05	46.117	0.000495	4.49778e-05	33.754	0.000695	1.08167e-05	35.639	0.000705333	4.66512e-05	33.122	0.000528	3.95506e-05	44.114	0.000626333	6.01193e-05	35.639	0.000753	2.64575e-05	69.4955	0.00161	8e-05	32.682	0.00074	4.15812e-05	60.0207	0.00195	0.00035	58.6095	0.00046	3e-05	91.5344	0.00156	0.0003	35.639	0.000933333	9.73875e-05	69.4943	0.00117719	0.000116577	60.02	0.00103
54.5818	0.00057	3e-05	46.169	3.56978e-05	0.000589667	50.587	0.000649	4.85386e-05	46.169	0.000496333	4.38444e-05	33.782	0.000695667	1.06927e-05	35.671	0.000705667	4.71734e-05	33.149	0.0005275	3.98414e-05	44.162	0.000627	6.06548e-05	35.671	0.000751667	2.60832e-05	69.5847	0.00165	9e-05	32.708	0.000739667	4.08207e-05	60.0909	0.00195	0.00034	58.6768	0.00046	3e-05	91.6677	0.00159	0.0003	35.671	0.000932333	9.75107e-05	69.5835	0.00116642	0.000134353	60.0901	0.00103
54.6509	0.00057	3e-05	46.221	3.51188e-05	0.000589667	50.648	0.000651	4.85386e-05	46.221	0.000497333	4.19563e-05	33.809	0.000696667	1.06927e-05	35.702	0.000706	4.7697e-05	33.175	0.0005265	3.95506e-05	44.211	0.000627333	6.17846e-05	35.702	0.00075	2.55147e-05	69.6739	0.00169	9e-05	32.733	0.000739667	4.06489e-05	60.161	0.00195	0.00032	58.7442	0.00047	3e-05	91.8011	0.00162	0.00031	35.702	0.000931333	9.76439e-05	69.6727	0.0011572	0.000155981	60.1603	0.00104
54.7201	0.00057	2e-05	46.274	3.45977e-05	0.00059	50.71	0.000652667	4.93288e-05	46.274	0.000498333	4.10163e-05	33.837	0.000697667	1.10604e-05	35.733	0.000706333	4.82217e-05	33.201	0.000526	3.95506e-05	44.259	0.000627667	6.29312e-05	35.733	0.000748667	2.51462e-05	69.763	0.00174	9e-05	32.758	0.000739667	3.97157e-05	60.2312	0.00195	0.00031	58.8115	0.00048	3e-05	91.9344	0.00166	0.00032	35.733	0.000930667	9.75773e-05	69.7618	0.00115009	0.000181727	60.2305	0.00104
54.7892	0.00058	2e-05	46.326	3.40783e-05	0.000590333	50.771	0.000654333	5.04612e-05	46.326	0.000499667	3.89401e-05	33.864	0.000698333	1.15902e-05	35.765	0.000706333	4.82217e-05	33.228	0.0005255	3.98414e-05	44.307	0.000628	6.32218e-05	35.765	0.000747333	2.49466e-05	69.8522	0.00178	9e-05	32.784	0.000739667	3.86566e-05	60.3014	0.00194	0.00029	58.8789	0.00048	2e-05	92.0677	0.00169	0.00033	35.765	0.00093	9.83056e-05	69.851	0.00114565	0.000211831	60.3007	0.00104
54.8584	0.00058	2e-05	46.378	3.35311e-05	0.000590333	50.832	0.000655667	5.14814e-05	46.378	0.000500667	3.80044e-05	33.892	0.000699	1.15326e-05	35.796	0.000706333	4.92172e-05	33.254	0.0005245	3.98414e-05	44.356	0.000628	6.41171e-05	35.796	0.000745333	2.49466e-05	69.9414	0.00182	9e-05	32.809	0.000739333	3.79781e-05	60.3716	0.00194	0.00028	58.9463	0.00049	2e-05	92.2011	0.00172	0.00034	35.796	0.000929333	9.82768e-05	69.9402	0.00114436	0.000246498	60.3708	0.00105
54.9275	0.00058	2e-05	46.431	3.30202e-05	0.000590667	50.893	0.000657333	5.28425e-05	46.431	0.000501667	3.61432e-05	33.92	0.0007	1.15326e-05	35.827	0.000706667	4.97427e-05	33.28	0.0005235	3.98414e-05	44.404	0.000628	6.5e-05	35.827	0.000744	2.45764e-05	70.0305	0.00187	0.0001	32.835	0.000739333	3.7899e-05	60.4417	0.00193	0.00026	59.0136	0.00049	2e-05	92.3344	0.00175	0.00035	35.827	0.000928333	9.84598e-05	70.0293	0.00114666	0.000285886	60.441	0.00105
54.9967	0.00058	2e-05	46.483	3.30051e-05	0.000590333	50.954	0.000658667	5.39011e-05	46.483	0.000503	3.48712e-05	33.947	0.000700667	1.15036e-05	35.859	0.000706667	4.97427e-05	33.306	0.0005225	3.98372e-05	44.452	0.000628	6.50461e-05	35.859	0.000742333	2.40069e-05	70.1197	0.00192	0.0001	32.86	0.000739	3.72693e-05	60.5119	0.00193	0.00024	59.081	0.0005	2e-05	92.4677	0.00178	0.00036	35.859	0.000927667	9.847e-05	70.1185	0.00115294	0.000330092	60.5112	0.00105
55.0658	0.00058	2e-05	46.535	3.25013e-05	0.000590667	51.015	0.00066	5.50545e-05	46.535	0.000504333	3.36204e-05	33.975	0.000701333	1.20139e-05	35.89	0.000707	5.02693e-05	33.333	0.0005225	3.98414e-05	44.501	0.000627667	6.56836e-05	35.89	0.000740667	2.34379e-05	70.2089	0.00197	0.0001	32.885	0.000739	3.63868e-05	60.5821	0.00192	0.00023	59.1483	0.00051	2e-05	92.6011	0.00182	0.00036	35.89	0.000926667	9.86779e-05	70.2077	0.00116353	0.000379137	60.5814	0.00106
55.135	0.00058	2e-05	46.588	3.25115e-05	0.000591	51.077	0.000661333	5.58957e-05	46.588	0.000505667	3.15647e-05	34.002	0.000702	1.2e-05	35.921	0.000706333	5.0797e-05	33.359	0.0005215	3.98414e-05	44.549	0.000627333	6.6335e-05	35.921	0.000739333	2.32451e-05	70.298	0.00202	0.0001	32.911	0.000738667	3.57957e-05	60.6523	0.00191	0.00021	59.2157	0.00051	2e-05	92.7344	0.00185	0.00037	35.921	0.000926667	9.88956e-05	70.2968	0.00117867	0.000432959	60.6515	0.00106
55.2041	0.00059	1e-05	46.64	3.20468e-05	0.000591	51.138	0.000662333	5.67127e-05	46.64	0.000507	3.0348e-05	34.03	0.000703	1.2e-05	35.953	0.000706667	5.13258e-05	33.385	0.0005205	3.95506e-05	44.597	0.000627333	6.64254e-05	35.953	0.000738	2.28692e-05	70.3872	0.00207	0.0001	32.936	0.000738333	3.52326e-05	60.7225	0.00191	0.0002	59.283	0.00052	2e-05	92.8677	0.00188	0.00038	35.953	0.000925667	9.91228e-05	70.386	0.00119855	0.000491403	60.7217	0.00106
55.2733	0.00059	1e-05	46.692	3.20832e-05	0.000591667	51.199	0.000663333	5.81406e-05	46.692	0.000508333	2.91605e-05	34.057	0.000703333	1.25033e-05	35.984	0.000706333	5.17912e-05	33.412	0.00052	3.92641e-05	44.646	0.000626667	6.68755e-05	35.984	0.000736	2.28692e-05	70.4764	0.00213	0.0001	32.962	0.000738	3.46987e-05	60.7926	0.0019	0.00018	59.3504	0.00052	2e-05	93.0011	0.00191	0.00039	35.984	0.000925	9.92018e-05	70.4751	0.00122328	0.00055423	60.7919	0.00106
55.3424	0.00059	1e-05	46.745	3.2187e-05	0.000592	51.26	0.000664333	5.85861e-05	46.745	0.00051	2.85832e-05	34.085	0.000704333	1.25033e-05	36.015	0.000706667	5.23195e-05	33.438	0.000519	3.89733e-05	44.694	0.000626667	6.70025e-05	36.015	0.000735	2.28692e-05	70.5655	0.00218	0.0001	32.987	0.000738	3.47707e-05	60.8628	0.00189	0.00017	59.4177	0.00052	2e-05	93.1344	0.00194	0.0004	36.015	0.000924667	9.88956e-05	70.5643	0.00125287	0.000621123	60.8621	0.00106
55.4116	0.00059	1e-05	46.797	3.23316e-05	0.000592333	51.321	0.000665	5.85577e-05	46.797	0.000511333	2.74651e-05	34.112	0.000705	1.253e-05	36.047	0.000706	5.28488e-05	33.464	0.0005185	3.86868e-05	44.742	0.000625667	6.71441e-05	36.047	0.000733333	2.2301e-05	70.6547	0.00224	0.0001	33.013	0.000737667	3.42977e-05	60.933	0.00188	0.00015	59.4851	0.00053	3e-05	93.2677	0.00198	0.00041	36.047	0.000923667	9.91581e-05	70.6535	0.00128725	0.000691698	60.9322	0.00107
55.4807	0.00059	1e-05	46.849	3.24191e-05	0.000593	51.383	0.000665667	5.80718e-05	46.849	0.000512667	2.63881e-05	34.14	0.000705667	1.30128e-05	36.078	0.000706333	5.33791e-05	33.491	0.0005175	3.8396e-05	44.791	0.000624667	6.73003e-05	36.078	0.000731667	2.17332e-05	70.7439	0.0023	0.0001	33.038	0.000737333	3.37244e-05	61.0032	0.00187	0.00014	59.5524	0.00053	3e-05	93.4011	0.00201	0.00041	36.078	0.000923667	9.943e-05	70.7426	0.00132628	0.000765511	61.0024	0.00107
55.5498	0.00059	1e-05	46.902	3.26241e-05	0.000593333	51.444	0.000665667	5.80718e-05	46.902	0.000514333	2.59294e-05	34.168	0.000706333	1.30512e-05	36.109	0.000706	5.38424e-05	33.517	0.000517	3.81095e-05	44.839	0.000623667	6.7471e-05	36.109	0.000730667	2.17332e-05	70.833	0.00237	9e-05	33.063	0.000737	3.32866e-05	61.0733	0.00186	0.00013	59.6198	0.00054	3e-05	93.5344	0.00204	0.00042	36.109	0.000922667	9.97112e-05	70.8318	0.00136973	0.000842049	61.0726	0.00107
55.619	0.00059	2e-05	46.954	3.27414e-05	0.000594	51.505	0.000666	5.71052e-05	46.954	0.000516	2.55147e-05	34.195	0.000707333	1.30512e-05	36.141	0.000705333	5.43722e-05	33.543	0.000516	3.75366e-05	44.887	0.000622667	6.69054e-05	36.141	0.000729333	2.05994e-05	70.9222	0.00243	9e-05	33.089	0.000736667	3.28836e-05	61.1435	0.00186	0.00012	59.6871	0.00054	3e-05	93.6677	0.00207	0.00043	36.141	0.000922333	9.94502e-05	70.921	0.00141732	0.000920746	61.1428	0.00107
55.6881	0.00059	2e-05	47.006	3.31512e-05	0.000595	51.566	0.000666333	5.61456e-05	47.006	0.000518	2.47588e-05	34.223	0.000707667	1.35769e-05	36.172	0.000705	5.48361e-05	33.569	0.000515	3.6664e-05	44.936	0.000621667	6.71143e-05	36.172	0.000728333	2.05994e-05	71.0114	0.0025	9e-05	33.114	0.000736	3.26956e-05	61.2137	0.00185	0.00012	59.7545	0.00054	3e-05	93.8011	0.0021	0.00044	36.172	0.000921667	9.9631e-05	71.0101	0.0014687	0.00100098	61.2129	0.00108
55.7573	0.0006	2e-05	47.059	3.38674e-05	0.000596	51.627	0.000666	5.46717e-05	47.059	0.000519333	2.45832e-05	34.25	0.000708333	1.36504e-05	36.204	0.000705	5.48361e-05	33.596	0.0005145	3.63776e-05	44.984	0.000620333	6.69428e-05	36.204	0.000727	2.04206e-05	71.1005	0.00257	8e-05	33.14	0.000736	3.2909e-05	61.2839	0.00184	0.00011	59.8218	0.00055	4e-05	93.9344	0.00214	0.00045	36.204	0.000921333	0.000100062	71.0993	0.00152344	0.00108209	61.2831	0.00108
55.8264	0.0006	2e-05	47.111	3.45977e-05	0.000597	51.688	0.000665333	5.33135e-05	47.111	0.000521	2.42693e-05	34.278	0.000709	1.41067e-05	36.235	0.000704667	5.58957e-05	33.622	0.0005135	3.60867e-05	45.032	0.000618667	6.66133e-05	36.235	0.000725667	2.00333e-05	71.1897	0.00265	8e-05	33.165	0.000736	3.2187e-05	61.3541	0.00184	0.00011	59.8892	0.00055	4e-05	94.0677	0.00217	0.00046	36.235	0.000921	9.98349e-05	71.1885	0.00158109	0.0011634	61.3533	0.00108
55.8956	0.0006	2e-05	47.163	3.53412e-05	0.000598	51.75	0.000665	5.14684e-05	47.163	0.000522667	2.46847e-05	34.305	0.000709333	1.36504e-05	36.266	0.000704333	5.6359e-05	33.648	0.000513	3.55094e-05	45.081	0.000617	6.63023e-05	36.266	0.000724333	1.98578e-05	71.2788	0.00272	7e-05	33.19	0.000735333	3.20364e-05	61.4242	0.00183	0.0001	59.9565	0.00055	4e-05	94.2011	0.0022	0.00047	36.266	0.000920333	9.97263e-05	71.2776	0.00164117	0.0012442	61.4235	0.00108
55.9647	0.0006	2e-05	47.216	3.62951e-05	0.000599667	51.811	0.000664667	4.96622e-05	47.216	0.000524333	2.41316e-05	34.333	0.000709667	1.41892e-05	36.298	0.000704	5.68243e-05	33.675	0.0005125	3.49416e-05	45.129	0.000615333	6.60101e-05	36.298	0.000723667	1.92959e-05	71.368	0.0028	7e-05	33.216	0.000735	3.17648e-05	61.4944	0.00183	0.0001	60.0239	0.00056	5e-05	94.3344	0.00223	0.00047	36.298	0.00092	9.95188e-05	71.3668	0.00170316	0.00132379	61.4936	0.00108
56.0339	0.0006	2e-05	47.268	3.74344e-05	0.000601333	51.872	0.000663667	4.70354e-05	47.268	0.000526	2.45561e-05	34.361	0.000710667	1.41892e-05	36.329	0.000703333	5.73527e-05	33.701	0.000511	3.43548e-05	45.177	0.000613667	6.57368e-05	36.329	0.000722667	1.92959e-05	71.4572	0.00288	6e-05	33.241	0.000734333	3.16439e-05	61.5646	0.00183	0.0001	60.0912	0.00056	5e-05	94.4677	0.00227	0.00048	36.329	0.000919667	9.99617e-05	71.456	0.00176653	0.00140149	61.5638	0.00109
56.103	0.0006	2e-05	47.32	3.82143e-05	0.000602333	51.933	0.000663	4.49333e-05	47.32	0.000527667	2.46847e-05	34.388	0.000711	1.47309e-05	36.36	0.000703	5.78187e-05	33.727	0.0005105	3.37775e-05	45.226	0.000611667	6.50564e-05	36.36	0.000721667	1.85831e-05	71.5463	0.00297	5e-05	33.267	0.000733667	3.15331e-05	61.6348	0.00182	0.0001	60.1586	0.00056	5e-05	94.6011	0.0023	0.00049	36.36	0.000919333	9.97714e-05	71.5451	0.00183077	0.00147665	61.634	0.00109
56.1722	0.0006	2e-05	47.373	3.93573e-05	0.000604	51.994	0.000661667	4.23596e-05	47.373	0.00053	2.52389e-05	34.416	0.000711	1.47309e-05	36.392	0.000702	5.88133e-05	33.754	0.00051	3.29191e-05	45.274	0.00061	6.45058e-05	36.392	0.000720667	1.85831e-05	71.6355	0.00306	5e-05	33.292	0.000733667	3.08923e-05	61.7049	0.00182	0.0001	60.2259	0.00057	5e-05	94.7344	0.00233	0.0005	36.392	0.000919	9.95942e-05	71.6343	0.0018954	0.00154868	61.7042	0.00109
56.2413	0.00061	2e-05	47.425	4.07226e-05	0.000606333	52.055	0.000660667	4.00791e-05	47.425	0.000531667	2.53837e-05	34.443	0.000711667	1.48436e-05	36.423	0.000701667	5.92818e-05	33.78	0.000509	3.20455e-05	45.322	0.000608	6.38357e-05	36.423	0.00072	1.80278e-05	71.7247	0.00314	4e-05	33.318	0.000733333	3.13422e-05	61.7751	0.00182	0.0001	60.2933	0.00057	6e-05	94.8677	0.00236	0.00051	36.423	0.000918667	0.000100047	71.7235	0.00195998	0.00161708	61.7743	0.0011
56.3105	0.00061	3e-05	47.477	4.18688e-05	0.000608	52.117	0.00066	3.74032e-05	47.477	0.000533667	2.61024e-05	34.471	0.000712333	1.52753e-05	36.454	0.000701333	5.97523e-05	33.806	0.0005085	3.14682e-05	45.37	0.000606	6.31744e-05	36.454	0.000719333	1.74738e-05	71.8138	0.00324	4e-05	33.343	0.000732667	3.12623e-05	61.8453	0.00183	9e-05	60.3607	0.00058	6e-05	95.0011	0.0024	0.00052	36.454	0.000918	9.9965e-05	71.8126	0.00202414	0.00168141	61.8445	0.0011
56.3796	0.00061	3e-05	47.53	4.30155e-05	0.000609667	52.178	0.000658333	3.49333e-05	47.53	0.000535	2.64575e-05	34.498	0.000712333	1.52753e-05	36.486	0.0007	6.02246e-05	33.832	0.000508	3.06105e-05	45.419	0.000603667	6.30661e-05	36.486	0.000718333	1.74738e-05	71.903	0.00333	3e-05	33.368	0.000732	3.11929e-05	61.9155	0.00183	9e-05	60.428	0.00058	6e-05				36.486	0.000918	9.93529e-05	71.9018	0.00208757	0.0017413	61.9147	0.0011
56.4487	0.00061	3e-05	47.582	4.45084e-05	0.000612	52.239	0.000657333	3.32916e-05	47.582	0.000536667	2.74287e-05	34.526	0.000713	1.53948e-05	36.517	0.000699667	6.06987e-05	33.859	0.000507	2.97363e-05	45.467	0.000601333	6.19785e-05	36.517	0.000717667	1.69214e-05	71.9922	0.00343	3e-05	33.394	0.000732	3.06105e-05	61.9856	0.00183	9e-05	60.4954	0.00059	6e-05				36.517	0.000917333	9.92791e-05	71.9909	0.00215005	0.00179649	61.9849	0.00111
56.5179	0.00061	3e-05	47.634	4.60036e-05	0.000613333	52.3	0.000656667	3.13741e-05	47.634	0.000538333	2.84488e-05	34.553	0.000713	1.53948e-05	36.548	0.000699	6.12209e-05	33.885	0.0005065	2.88791e-05	45.515	0.000599667	6.14356e-05	36.548	0.000717	1.63707e-05	72.0813	0.00353	2e-05	33.419	0.000731333	3.05669e-05	62.0558	0.00184	9e-05	60.5627	0.00059	6e-05				36.548	0.000917667	9.92085e-05	72.0801	0.00221142	0.00184679	62.055	0.00111
56.587	0.00061	3e-05	47.687	4.75009e-05	0.000615667	52.361	0.000655667	2.93995e-05	47.687	0.00054	2.95127e-05	34.581	0.000713333	1.59478e-05	36.58	0.000698333	6.21718e-05	33.911	0.0005055	2.80045e-05	45.564	0.000597333	6.03517e-05	36.58	0.000716667	1.62583e-05	72.1705	0.00363	2e-05	33.445	0.000730667	3.05341e-05	62.126	0.00184	0.0001	60.6301	0.0006	7e-05				36.58	0.000917	9.91413e-05	72.1693	0.00227159	0.00189206	62.1252	0.00111
56.6562	0.00062	3e-05	47.739	4.84286e-05	0.000617667	52.423	0.000655	2.82135e-05	47.739	0.000541333	3.08923e-05	34.609	0.000713333	1.59478e-05	36.611	0.000697667	6.26924e-05	33.938	0.000505	2.71477e-05	45.612	0.000595333	5.93661e-05	36.611	0.000716	1.57162e-05	72.2597	0.00373	2e-05	33.47	0.00073	3.05123e-05	62.1962	0.00185	0.0001	60.6974	0.0006	7e-05				36.611	0.000917	9.91413e-05	72.2584	0.00233054	0.00193226	62.1954	0.00112
56.7253	0.00062	3e-05	47.791	5.05008e-05	0.000619333	52.484	0.000654667	2.75015e-05	47.791	0.000542667	3.23471e-05	34.636	0.000713667	1.65025e-05	36.642	0.000697	6.36475e-05	33.964	0.000504	2.62726e-05	45.66	0.000593333	5.83809e-05	36.642	0.000715667	1.52753e-05	72.3488	0.00384	1e-05	33.495	0.000729667	3.00056e-05	62.2664	0.00186	0.0001	60.7648	0.00061	7e-05				36.642	0.000917	9.85495e-05	72.3476	0.00238833	0.00196737	62.2656	0.00112
56.7945	0.00062	3e-05	47.844	5.20032e-05	0.000621667	52.545	0.000654	2.72213e-05	47.844	0.000544667	3.41955e-05	34.664	0.000713667	1.65025e-05	36.674	0.000696	6.40937e-05	33.99	0.0005035	2.54165e-05	45.709	0.000591333	5.73963e-05	36.674	0.000715333	1.51767e-05	72.438	0.00395	1e-05	33.521	0.000729333	3.05014e-05	62.3365	0.00186	0.0001	60.8321	0.00061	7e-05				36.674	0.000916667	9.80221e-05	72.4368	0.00244511	0.00199741	62.3358	0.00112
56.8636	0.00062	3e-05	47.896	5.33042e-05	0.000623333	52.606	0.000654	2.71846e-05	47.896	0.000546	3.57911e-05	34.691	0.000714	1.70587e-05	36.705	0.000695333	6.46091e-05	34.016	0.0005025	2.45408e-05	45.757	0.000589	5.59732e-05	36.705	0.000714667	1.46401e-05	72.5272	0.00406	1e-05	33.546	0.000729	3e-05	62.4067	0.00187	0.00011	60.8995	0.00062	7e-05				36.705	0.000916667	9.80221e-05	72.5259	0.00250105	0.00202243	62.4059	0.00113
56.9328	0.00063	3e-05	47.948	5.51845e-05	0.000625333	52.667	0.000654333	2.70247e-05	47.948	0.000547333	3.76076e-05	34.719	0.000714	1.70587e-05	36.736	0.000694667	6.55769e-05	34.043	0.000502	2.36854e-05	45.805	0.000587333	5.51029e-05	36.736	0.000715	1.41067e-05	72.6163	0.00417	0	33.572	0.000728333	3.00056e-05	62.4769	0.00188	0.00011	60.9668	0.00062	7e-05				36.736	0.000916333	9.74953e-05	72.6151	0.00255638	0.00204252	62.4761	0.00113
57.0019	0.00063	2e-05	48.001	5.65066e-05	0.000627	52.728	0.000654667	2.72091e-05	48.001	0.000548333	3.97157e-05	34.746	0.000714333	1.76163e-05	36.768	0.000693333	6.60631e-05	34.069	0.000501	2.2809e-05	45.854	0.000585	5.36936e-05	36.768	0.000714333	1.35769e-05	72.7055	0.00429	0	33.597	0.000727667	3.00222e-05	62.5471	0.00189	0.00012	61.0342	0.00063	7e-05				36.768	0.000916333	9.74953e-05	72.7043	0.00261137	0.00205775	62.5463	0.00113
57.0711	0.00063	2e-05	48.053	5.78389e-05	0.000628667	52.79	0.000655333	2.74287e-05	48.053	0.000549667	4.24421e-05	34.774	0.000714333	1.76163e-05	36.799	0.000693	6.65507e-05	34.095	0.0005005	2.19545e-05	45.902	0.000583333	5.28425e-05	36.799	0.000714333	1.35769e-05	72.7947	0.00441	0	33.623	0.000727	2.95127e-05	62.6172	0.00191	0.00013	61.1015	0.00063	7e-05				36.799	0.000916	9.69691e-05	72.7934	0.00266626	0.00206819	62.6165	0.00114
57.1402	0.00064	2e-05	48.105	5.97439e-05	0.000630667	52.851	0.000656333	2.75379e-05	48.105	0.000551	4.45309e-05	34.802	0.000714	1.77764e-05	36.83	0.000692	6.755e-05	34.122	0.0004995	2.07926e-05	45.95	0.000581667	5.17333e-05	36.83	0.000714333	1.30128e-05	72.8838	0.00453	1e-05	33.648	0.000726333	2.95353e-05	62.6874	0.00192	0.00014	61.1689	0.00064	8e-05				36.83	0.000916667	9.64434e-05	72.8826	0.00272134	0.00207391	62.6866	0.00114
57.2094	0.00064	2e-05	48.158	6.14898e-05	0.000632	52.912	0.000657667	2.75923e-05	48.158	0.000552	4.77912e-05	34.829	0.000713667	1.81751e-05	36.862	0.000691333	6.85298e-05	34.148	0.0004995	1.96469e-05	45.999	0.00058	5.09215e-05	36.862	0.000714	1.253e-05	72.973	0.00466	1e-05	33.673	0.000726333	2.95353e-05	62.7576	0.00193	0.00015	61.2362	0.00065	8e-05				36.862	0.000916333	9.59184e-05	72.9718	0.00277686	0.00207493	62.7568	0.00114
57.2785	0.00064	2e-05	48.21	6.245e-05	0.000633	52.973	0.000659333	2.81839e-05	48.21	0.000553333	5.00233e-05	34.857	0.000713667	1.81751e-05	36.893	0.000690333	6.90097e-05	34.174	0.0004985	1.84932e-05	46.047	0.000578333	4.99032e-05	36.893	0.000714333	1.20139e-05	73.0622	0.00479	2e-05	33.699	0.000725667	2.95691e-05	62.8278	0.00195	0.00016	61.3036	0.00065	8e-05				36.893	0.000916	9.5974e-05	73.0609	0.00283308	0.00207128	62.827	0.00114
57.3476	0.00065	2e-05	48.262	6.4221e-05	0.000634333	53.034	0.000661667	2.76104e-05	48.262	0.000554	5.28488e-05	34.884	0.000713667	1.89033e-05	36.924	0.000689333	7.00095e-05	34.201	0.0004975	1.76139e-05	46.095	0.000577333	4.87579e-05	36.924	0.000714	1.2e-05	73.1513	0.00493	3e-05	33.724	0.000724667	2.95691e-05	62.8979	0.00196	0.00018	61.3709	0.00066	8e-05				36.924	0.000916	9.49789e-05	73.1501	0.00289023	0.00206295	62.8972	0.00115
57.4168	0.00065	2e-05	48.315	6.60101e-05	0.000635667	53.095	0.000664	2.78388e-05	48.315	0.000554667	5.57165e-05	34.912	0.000713333	1.92959e-05	36.956	0.000689	7.05053e-05	34.227	0.000497	1.64798e-05	46.144	0.000576	4.82183e-05	36.956	0.000714333	1.15036e-05	73.2405	0.00506	3e-05	33.75	0.000724333	2.90918e-05	62.9681	0.00197	0.00019	61.4383	0.00066	8e-05				36.956	0.000916333	9.4511e-05	73.2393	0.00294852	0.0020499	62.9673	0.00115
57.4859	0.00065	2e-05	48.367	6.72632e-05	0.000636667	53.157	0.000667	2.76225e-05	48.367	0.000555667	5.81406e-05	34.939	0.000713333	1.92959e-05	36.987	0.000688	7.15052e-05	34.253	0.0004965	1.50333e-05	46.192	0.000575	4.70319e-05	36.987	0.000714333	1.0504e-05	73.3297	0.00521	4e-05	33.775	0.000723667	2.91433e-05	63.0383	0.00199	0.00021	61.5056	0.00067	8e-05				36.987	0.000916	9.3984e-05	73.3284	0.0030081	0.0020321	63.0375	0.00115
57.5551	0.00066	1e-05	48.419	6.89662e-05	0.000637333	53.218	0.00067	2.70555e-05	48.419	0.000557	6.15549e-05	34.967	0.000712667	1.98578e-05	37.018	0.000687	7.2e-05	34.279	0.0004955	1.4151e-05	46.24	0.000574333	4.62853e-05	37.018	0.000714333	1.0504e-05	73.4188	0.00535	5e-05	33.8	0.000723	2.86182e-05	63.1085	0.002	0.00023	61.573	0.00068	8e-05				37.018	0.000916333	9.35165e-05	73.4176	0.0030691	0.00200949	63.1077	0.00115
57.6242	0.00066	1e-05	48.472	7.03776e-05	0.000638	53.279	0.000673333	2.65016e-05	48.472	0.000557667	6.45161e-05	34.994	0.000712667	1.98578e-05	37.05	0.000686333	7.30023e-05	34.306	0.000495	1.33041e-05	46.289	0.000573667	4.56216e-05	37.05	0.000714667	1.00167e-05	73.508	0.00551	6e-05	33.826	0.000723	2.86182e-05	63.1787	0.00202	0.00024	61.6404	0.00068	9e-05				37.05	0.000916333	9.25221e-05	73.5067	0.00313157	0.00198202	63.1779	0.00116
57.6934	0.00066	1e-05	48.524	7.21272e-05	0.000638667	53.34	0.000677333	2.60064e-05	48.524	0.000558	6.65056e-05	35.022	0.000712	2.04206e-05	37.081	0.000685333	7.40023e-05	34.332	0.000494	1.21381e-05	46.337	0.000573333	4.53468e-05	37.081	0.000715	9.53939e-06	73.5972	0.00566	7e-05	33.851	0.000722333	2.86764e-05	63.2488	0.00203	0.00026	61.7077	0.00069	9e-05				37.081	0.000916	9.25851e-05	73.5959	0.00319553	0.0019496	63.248	0.00116
57.7625	0.00067	1e-05	48.576	7.33689e-05	0.000639	53.401	0.000681333	2.51064e-05	48.576	0.000558667	6.95006e-05	35.05	0.000711667	2.08167e-05	37.112	0.000684333	7.4514e-05	34.358	0.000494	1.1e-05	46.385	0.000573	4.52106e-05	37.112	0.000715333	9.07377e-06	73.6863	0.00583	8e-05	33.877	0.000721667	2.81484e-05	63.319	0.00205	0.00028	61.7751	0.00069	9e-05				37.112	0.000916	9.15915e-05	73.6851	0.00326091	0.00191219	63.3182	0.00116
57.8317	0.00067	1e-05	48.629	7.47262e-05	0.000639	53.462	0.000685667	2.4173e-05	48.629	0.000559667	7.20093e-05	35.077	0.000710667	2.08167e-05	37.144	0.000683667	7.50089e-05	34.385	0.000493	9.84886e-06	46.434	0.000573	4.54313e-05	37.144	0.000715	8.544e-06	73.7755	0.00599	9e-05	33.902	0.000721	2.82135e-05	63.3892	0.00206	0.0003	61.8424	0.0007	9e-05				37.144	0.000916333	9.11281e-05	73.7742	0.0033276	0.00186972	63.3884	0.00116
57.9008	0.00067	1e-05	48.681	7.60285e-05	0.000639333	53.524	0.00069	2.32594e-05	48.681	0.000560333	7.4036e-05	35.105	0.000710333	2.09841e-05	37.175	0.000683	7.60197e-05	34.411	0.000492	8.67948e-06	46.482	0.000573	4.49778e-05	37.175	0.000715333	8.0829e-06	73.8647	0.00617	0.0001	33.927	0.000720333	2.76827e-05	63.4594	0.00207	0.00031	61.9098	0.0007	0.0001				37.175	0.000916333	9.07377e-05	73.8634	0.00339543	0.00182216	63.4586	0.00117
57.97	0.00068	1e-05	48.733	7.73649e-05	0.000639667	53.585	0.000695	2.19317e-05	48.733	0.000561	7.65441e-05	35.132	0.00071	2.13776e-05	37.206	0.000682333	7.70346e-05	34.437	0.000492	7.54983e-06	46.53	0.000573333	4.57967e-05	37.206	0.000715667	7.63763e-06	73.9538	0.00635	0.00011	33.953	0.00072	2.82135e-05	63.5295	0.00208	0.00033	61.9771	0.00071	0.0001				37.206	0.000916333	8.97459e-05	73.9526	0.00346423	0.00176953	63.5287	0.00117
58.0391	0.00068	1e-05	48.786	7.87337e-05	0.000639	53.646	0.000699333	2.10792e-05	48.786	0.000561667	7.80534e-05	35.16	0.000709333	2.19393e-05	37.238	0.000681	7.75435e-05	34.464	0.000491	6.65207e-06	46.579	0.000573333	4.56326e-05	37.238	0.000716	7.2111e-06	74.043	0.00653	0.00012	33.978	0.000719667	2.77549e-05	63.5997	0.00209	0.00034	62.0445	0.00071	0.0001				37.238	0.000916667	8.92879e-05	74.0417	0.0035338	0.00171185	63.5989	0.00117
58.1083	0.00068	1e-05	48.838	8.06164e-05	0.000639	53.707	0.000704333	2.0108e-05	48.838	0.000562333	8.0102e-05	35.187	0.000708333	2.19393e-05	37.269	0.000680667	7.80534e-05	34.49	0.0004905	5.56028e-06	46.627	0.000574	4.61628e-05	37.269	0.000716333	6.80686e-06	74.1321	0.00672	0.00012	34.004	0.000719	2.72213e-05	63.6699	0.0021	0.00036	62.1118	0.00072	0.00011				37.269	0.000916333	8.83761e-05	74.1309	0.00360394	0.00164922	63.6691	0.00117
58.1774	0.00068	1e-05	48.89	8.15414e-05	0.000638	53.768	0.000709	1.94679e-05	48.89	0.000563	8.16149e-05	35.215	0.000707667	2.25019e-05	37.3	0.00068	7.90759e-05	34.516	0.00049	4.12311e-06	46.675	0.000575333	4.73533e-05	37.3	0.000716333	5.85947e-06	74.2213	0.00692	0.00013	34.029	0.000718333	2.73008e-05	63.7401	0.00211	0.00037	62.1792	0.00072	0.00011				37.3	0.000916667	8.79223e-05	74.2201	0.00367447	0.00158177	63.7393	0.00117
58.2466	0.00069	1e-05	48.943	8.3002e-05	0.000637667	53.83	0.000713667	1.81475e-05	48.943	0.000563	8.26136e-05	35.243	0.000706667	2.25019e-05	37.332	0.000679	8.0075e-05	34.542	0.000489	3.20156e-06	46.724	0.000576	4.81248e-05	37.332	0.000716667	5.50757e-06	74.3105	0.00713	0.00014	34.055	0.000717667	2.67644e-05	63.8103	0.00212	0.00038	62.2465	0.00073	0.00011				37.332	0.000916667	8.75576e-05	74.3092	0.00374521	0.00150966	63.8094	0.00117
58.3157	0.00069	1e-05	48.995	8.45044e-05	0.000637	53.891	0.000718	1.75784e-05	48.995	0.000564	8.36122e-05	35.27	0.000706333	2.28983e-05	37.363	0.000678333	8.0102e-05	34.569	0.0004885	2.21736e-06	46.772	0.000576667	4.90136e-05	37.363	0.000717	5.19615e-06	74.3997	0.00734	0.00014	34.08	0.000717333	2.66896e-05	63.8804	0.00213	0.00039	62.3139	0.00073	0.00012				37.363	0.000916667	8.65698e-05	74.3984	0.00381601	0.00143311	63.8796	0.00118
58.3848	0.00069	1e-05	49.047	8.60697e-05	0.000636	53.952	0.000722	1.74356e-05	49.047	0.000564667	8.41269e-05	35.298	0.000705	2.33024e-05	37.394	0.000677333	8.11008e-05	34.595	0.000488	9.57427e-07	46.82	0.000578	5.05074e-05	37.394	0.000717333	4.93288e-06	74.4888	0.00756	0.00015	34.105	0.000716667	2.67644e-05	63.9506	0.00214	0.0004	62.3812	0.00074	0.00012				37.394	0.000916667	8.62168e-05	74.4876	0.00388677	0.00135238	63.9498	0.00118
58.454	0.00069	1e-05	49.1	8.7155e-05	0.000635	54.013	0.000726333	1.68622e-05	49.1	0.000565333	8.5096e-05	35.325	0.000704333	2.38607e-05	37.426	0.000677	8.16149e-05	34.621	0.0004875	9.57427e-07	46.869	0.000579333	5.10816e-05	37.426	0.000717333	4.16333e-06	74.578	0.00779	0.00015	34.131	0.000716	2.62298e-05	64.0208	0.00214	0.00041	62.4486	0.00074	0.00012				37.426	0.000916667	8.58739e-05	74.5767	0.00395746	0.00126777	64.02	0.00118
58.5231	0.00069	1e-05	49.152	8.83195e-05	0.000633333	54.074	0.000729667	1.70978e-05	49.152	0.000566	8.56096e-05	35.353	0.000703333	2.38607e-05	37.457	0.000676667	8.213e-05	34.648	0.000487	1.5e-06	46.917	0.000581	5.2259e-05	37.457	0.000718	3.60555e-06	74.6671	0.00802	0.00015	34.156	0.000715667	2.57747e-05	64.091	0.00215	0.00043	62.5159	0.00074	0.00013				37.457	0.000917	8.54342e-05	74.6659	0.00402811	0.00117963	64.0901	0.00118
58.5923	0.00069	0	49.204	9.00685e-05	0.000632333	54.135	0.000733667	1.70978e-05	49.204	0.000566667	8.55823e-05	35.38	0.000702333	2.38607e-05	37.489	0.000675333	8.26458e-05	34.674	0.0004865	2.44949e-06	46.965	0.000582333	5.39846e-05	37.489	0.000718333	3.51188e-06	74.7563	0.00827	0.00015	34.182	0.000715	2.52389e-05	64.1611	0.00216	0.00044	62.5833	0.00075	0.00013				37.489	0.000917	8.51058e-05	74.7551	0.00409885	0.00108838	64.1603	0.00118
58.6614	0.00069	0	49.257	9.0813e-05	0.000631	54.197	0.000736333	1.7673e-05	49.257	0.000567	8.50706e-05	35.408	0.000701333	2.48261e-05	37.52	0.000675	8.31625e-05	34.7	0.0004855	3.51188e-06	47.014	0.000584	5.469e-05	37.52	0.000718333	3.05505e-06	74.8455	0.00852	0.00015	34.207	0.000714667	2.57747e-05	64.2313	0.00217	0.00045	62.6506	0.00075	0.00013				37.52	0.000916667	8.42397e-05	74.8442	0.00416987	0.000994515	64.2305	0.00118
58.7306	0.00069	0	49.309	9.21376e-05	0.000629333	54.258	0.000739333	1.85831e-05	49.309	0.000568	8.45399e-05	35.436	0.000700333	2.48261e-05	37.551	0.000674333	8.36441e-05	34.727	0.0004855	4.34933e-06	47.062	0.000585667	5.60833e-05	37.551	0.000718667	3.21455e-06	74.9346	0.00878	0.00015	34.232	0.000714	2.52389e-05	64.3015	0.00218	0.00046	62.718	0.00076	0.00013				37.551	0.000917	8.38093e-05	74.9334	0.00424146	0.00089858	64.3007	0.00119
58.7997	0.00069	0	49.361	9.36162e-05	0.000628	54.319	0.000741667	1.97315e-05	49.361	0.000568667	8.45242e-05	35.463	0.000699	2.52389e-05	37.583	0.000674	8.41606e-05	34.753	0.000485	5.56028e-06	47.11	0.000587333	5.68712e-05	37.583	0.000718667	3.21455e-06	75.0238	0.00905	0.00014	34.258	0.000713667	2.47857e-05	64.3717	0.00219	0.00047	62.7853	0.00076	0.00014				37.583	0.000917	8.35045e-05	75.0225	0.00431401	0.000801194	64.3708	0.00119
58.8689	0.00069	0	49.414	9.50491e-05	0.000626333	54.38	0.000744	2.08806e-05	49.414	0.000569333	8.35125e-05	35.491	0.000698	2.52389e-05	37.614	0.000673	8.47172e-05	34.779	0.0004845	6.65207e-06	47.159	0.000589333	5.82437e-05	37.614	0.000719	3.60555e-06	75.113	0.00932	0.00014	34.283	0.000713	2.42487e-05	64.4418	0.00219	0.00049	62.8527	0.00077	0.00014				37.614	0.000917	8.32106e-05	75.1117	0.004388	0.000703045	64.441	0.00119
58.938	0.00069	1e-05	49.466	9.65263e-05	0.000624667	54.441	0.000745667	2.23681e-05	49.466	0.000570333	8.25005e-05	35.518	0.000696667	2.5658e-05	37.645	0.000672333	8.51959e-05	34.805	0.000484	7.54983e-06	47.207	0.000591	5.90931e-05	37.645	0.000719667	4.50925e-06	75.2021	0.00961	0.00013	34.309	0.000712	2.42487e-05	64.512	0.0022	0.0005	62.92	0.00077	0.00014				37.645	0.000917	8.29277e-05	75.2009	0.00446395	0.000604894	64.5112	0.00119
59.0072	0.00069	1e-05	49.518	9.80459e-05	0.000623	54.502	0.000746667	2.42143e-05	49.518	0.000571	8.15046e-05	35.546	0.000695667	2.5658e-05	37.677	0.000672333	8.51959e-05	34.832	0.000483	8.67948e-06	47.255	0.000592667	5.99694e-05	37.677	0.000719667	5.03322e-06	75.2913	0.00991	0.00012	34.334	0.000712	2.42487e-05	64.5822	0.00221	0.00051	62.9874	0.00078	0.00014				37.677	0.000917333	8.25126e-05	75.29	0.00454249	0.000507557	64.5814	0.00119
59.0763	0.00069	1e-05	49.571	9.92018e-05	0.000621	54.564	0.000747667	2.68576e-05	49.571	0.000572	8.00187e-05	35.573	0.000694	2.62107e-05	37.708	0.000671333	8.51959e-05	34.858	0.000483	9.53502e-06	47.303	0.000594667	6.06987e-05	37.708	0.00072	5.56776e-06	75.3805	0.01021	0.00011	34.36	0.000711333	2.37136e-05	64.6524	0.00222	0.00053	63.0548	0.00079	0.00014				37.708	0.000917333	8.22456e-05	75.3792	0.00462423	0.000411917	64.6515	0.0012
59.1455	0.00069	1e-05	49.623	0.000100977	0.000619667	54.625	0.000748	2.8931e-05	49.623	0.000572667	7.85642e-05	35.601	0.000692667	2.66333e-05	37.739	0.000671	8.57146e-05	34.884	0.0004825	1.04083e-05	47.352	0.000596333	6.16144e-05	37.739	0.000720333	5.85947e-06	75.4696	0.01053	0.0001	34.385	0.000711	2.32594e-05	64.7226	0.00224	0.00054	63.1221	0.00079	0.00013				37.739	0.000917	8.23954e-05	75.4684	0.00470986	0.000318957	64.7217	0.0012
59.2146	0.00069	1e-05	49.676	0.000101681	0.000618	54.686	0.000748	3.15753e-05	49.676	0.000574333	7.71384e-05	35.628	0.000691667	2.66333e-05	37.771	0.000670667	8.62342e-05	34.911	0.0004825	1.15758e-05	47.4	0.000598667	6.19866e-05	37.771	0.000720667	6.4291e-06	75.5588	0.01086	0.0001	34.41	0.000710333	2.2723e-05	64.7927	0.00225	0.00056	63.1895	0.0008	0.00013				37.771	0.000917	8.21462e-05	75.5575	0.00480006	0.000229905	64.7919	0.0012
59.2837	0.00069	2e-05	49.728	0.000103375	0.000616333	54.747	0.000747667	3.47898e-05	49.728	0.000575	7.5743e-05	35.656	0.000690333	2.70617e-05	37.802	0.00067	8.57146e-05	34.937	0.0004815	1.24197e-05	47.448	0.000600667	6.27482e-05	37.802	0.000720667	7.23418e-06	75.648	0.01119	9e-05	34.436	0.00071	2.22711e-05	64.8629	0.00226	0.00057	63.2568	0.00081	0.00013				37.802	0.000917	8.19085e-05	75.6467	0.00489553	0.000146821	64.8621	0.0012
59.3529	0.00069	2e-05	49.78	0.000103963	0.000614333	54.808	0.000747333	3.80044e-05	49.78	0.000576333	7.38535e-05	35.684	0.000689	2.74955e-05	37.833	0.000669667	8.62342e-05	34.963	0.000481	1.32916e-05	47.497	0.000602333	6.29471e-05	37.833	0.000721	7.81025e-06	75.7371	0.01154	8e-05	34.461	0.000709333	2.17332e-05	64.9331	0.00227	0.00058	63.3242	0.00082	0.00013				37.833	0.000917	8.16823e-05	75.7359	0.00499696	7.65195e-05	64.9323	0.0012
59.422	0.00069	2e-05	49.833	0.000105148	0.000613	54.869	0.000746	4.12189e-05	49.833	0.000577	7.15262e-05	35.711	0.000687	2.74955e-05	37.865	0.000669333	8.61936e-05	34.989	0.000481	1.4151e-05	47.545	0.000604667	6.33588e-05	37.865	0.000721	8.66025e-06	75.8263	0.0119	8e-05	34.487	0.000709333	2.17332e-05	65.0033	0.00228	0.0006	63.3915	0.00083	0.00012				37.865	0.000917	8.14678e-05	75.825	0.005105	5.81106e-05	65.0024	0.00121
59.4912	0.00069	2e-05	49.885	0.000106359	0.000611667	54.931	0.000745333	4.50037e-05	49.885	0.000578333	6.96946e-05	35.739	0.000686	2.74955e-05	37.896	0.000668667	8.62342e-05	35.016	0.0004805	1.50222e-05	47.593	0.000606333	6.35715e-05	37.896	0.000721	9.53939e-06	75.9155	0.01228	8e-05	34.512	0.000708333	2.17332e-05	65.0734	0.00229	0.00061	63.4589	0.00083	0.00012				37.896	0.000917	8.22131e-05	75.9142	0.00522027	0.000107084	65.0726	0.00121
59.5603	0.00069	2e-05	49.937	0.000106679	0.000610333	54.992	0.000743667	4.78574e-05	49.937	0.000579333	6.79877e-05	35.766	0.000684667	2.79344e-05	37.927	0.000668333	8.61936e-05	35.042	0.0004805	1.58824e-05	47.642	0.000608333	6.35715e-05	37.927	0.000721667	1.06927e-05	76.0046	0.01266	8e-05	34.537	0.000708	2.12838e-05	65.1436	0.00231	0.00062	63.5262	0.00084	0.00011				37.927	0.000917	8.20183e-05	76.0034	0.0053433	0.000165309	65.1428	0.00121
59.6295	0.00069	2e-05	49.99	0.000107375	0.000609333	55.053	0.000742	5.1643e-05	49.99	0.000581	6.57951e-05	35.794	0.000683	2.78388e-05	37.959	0.000668	8.57146e-05	35.068	0.00048	1.67531e-05	47.69	0.00061	6.28649e-05	37.959	0.000721667	1.15902e-05	76.0938	0.01306	8e-05	34.563	0.000707333	2.07445e-05	65.2138	0.00232	0.00063	63.5936	0.00085	0.00011				37.959	0.000917	8.18352e-05	76.0925	0.00547457	0.000219449	65.213	0.00121
59.6986	0.00069	2e-05	50.042	0.000108094	0.000608333	55.114	0.00074	5.50727e-05	50.042	0.000582333	6.40807e-05	35.821	0.000681667	2.82902e-05	37.99	0.000668	8.57146e-05	35.095	0.00048	1.76139e-05	47.738	0.000612	6.28649e-05	37.99	0.000722	1.21655e-05	76.183	0.01347	9e-05	34.588	0.000707	2.02978e-05	65.284	0.00233	0.00064	63.6609	0.00086	0.00011				37.99	0.000917	8.16639e-05	76.1817	0.00561451	0.000267017	65.2831	0.00122
59.7678	0.00069	2e-05	50.094	0.000108011	0.000607333	55.175	0.000738667	5.82866e-05	50.094	0.000584	6.19919e-05	35.849	0.00068	2.88271e-05	38.021	0.000667333	8.51959e-05	35.121	0.0004795	1.81911e-05	47.787	0.000613667	6.22923e-05	38.021	0.000722	1.30767e-05	76.2721	0.01389	9e-05	34.614	0.000706333	1.97569e-05	65.3541	0.00234	0.00065	63.7283	0.00088	0.0001				38.021	0.000917333	8.20752e-05	76.2709	0.00576347	0.000307152	65.3533	0.00122
59.8369	0.00069	2e-05	50.147	0.000108191	0.000606667	55.237	0.000736333	6.15007e-05	50.147	0.000585333	6.03683e-05	35.877	0.000678333	2.8746e-05	38.053	0.000667333	8.51959e-05	35.147	0.000479	1.90613e-05	47.835	0.000615667	6.13705e-05	38.053	0.000722333	1.36504e-05	76.3613	0.01432	0.0001	34.639	0.000706	1.93132e-05	65.4243	0.00235	0.00066	63.7956	0.00089	0.0001				38.053	0.000917	8.22861e-05	76.36	0.00592173	0.000339485	65.4235	0.00122
59.9061	0.00069	2e-05	50.199	0.000108393	0.000606	55.298	0.000734333	6.49333e-05	50.199	0.000586667	5.78389e-05	35.904	0.000677	2.92062e-05	38.084	0.000666667	8.46778e-05	35.174	0.000479	1.99228e-05	47.883	0.000617	6.02246e-05	38.084	0.000722333	1.45717e-05	76.4505	0.01478	0.00011	34.665	0.000705333	1.87705e-05	65.4945	0.00236	0.00067	63.863	0.0009	9e-05				38.084	0.000917333	8.27184e-05	76.4492	0.00608944	0.000363922	65.4937	0.00123
59.9752	0.00069	2e-05	50.251	0.000108347	0.000606	55.359	0.000732	6.80221e-05	50.251	0.000588333	5.59494e-05	35.932	0.000675333	2.91433e-05	38.115	0.000667	8.41606e-05	35.2	0.0004785	2.07926e-05	47.932	0.000618667	5.96518e-05	38.115	0.000722667	1.51438e-05	76.5396	0.01524	0.00011	34.69	0.000705	1.83303e-05	65.5647	0.00237	0.00068	63.9303	0.00091	9e-05				38.115	0.000917333	8.25914e-05	76.5384	0.00626667	0.000380581	65.5638	0.00123
60.0444	0.00069	2e-05	50.304	0.000108006	0.000605667	55.42	0.00073	7.06612e-05	50.304	0.00059	5.41479e-05	35.959	0.000673667	2.96704e-05	38.147	0.000666333	8.36441e-05	35.226	0.0004785	2.1362e-05	47.98	0.00062	5.85064e-05	38.147	0.000722667	1.60728e-05	76.6288	0.01572	0.00012	34.715	0.000704333	1.77858e-05	65.6349	0.00237	0.00068	63.9977	0.00092	9e-05				38.147	0.000917667	8.30502e-05	76.6275	0.00645333	0.000389769	65.634	0.00124
60.1135	0.00069	2e-05	50.356	0.000107406	0.000605	55.481	0.000728	7.33008e-05	50.356	0.000592	5.22015e-05	35.987	0.000672	2.96142e-05	38.178	0.000665667	8.31284e-05	35.252	0.0004785	2.19469e-05	48.028	0.000621667	5.71431e-05	38.178	0.000723	1.66433e-05	76.718	0.01622	0.00012	34.741	0.000704	1.73494e-05	65.705	0.00238	0.00069	64.065	0.00094	8e-05				38.178	0.000917667	8.29478e-05	76.7167	0.00664921	0.000391964	65.7042	0.00124
60.1826	0.00069	2e-05	50.408	0.000106814	0.000605333	55.542	0.000726	7.58222e-05	50.408	0.000593333	5.00633e-05	36.014	0.000670333	2.95691e-05	38.209	0.000665667	8.213e-05	35.279	0.0004785	2.2809e-05	48.077	0.000623333	5.56447e-05	38.209	0.000723	1.75784e-05	76.8071	0.01673	0.00013	34.766	0.000703333	1.68028e-05	65.7752	0.00238	0.00069	64.1324	0.00095	8e-05				38.209	0.000917667	8.37636e-05	76.8058	0.00685399	0.000387806	65.7744	0.00125
60.2518	0.00069	3e-05	50.461	0.000106232	0.000605667	55.604	0.000723667	7.81174e-05	50.461	0.000595333	4.82321e-05	36.042	0.000669	3.005e-05	38.241	0.000665333	8.20995e-05	35.305	0.000478	2.33862e-05	48.125	0.000624667	5.37153e-05	38.241	0.000723	1.75784e-05	76.8963	0.01725	0.00013	34.792	0.000703	1.63707e-05	65.8454	0.00239	0.00069	64.1997	0.00096	8e-05				38.241	0.000917667	8.36799e-05	76.895	0.00706723	0.000378082	65.8445	0.00125
60.3209	0.00069	3e-05	50.513	0.000105083	0.000606333	55.665	0.000721667	7.98394e-05	50.513	0.000597	4.59021e-05	36.069	0.000667	3.005e-05	38.272	0.000665333	8.11008e-05	35.331	0.0004785	2.42556e-05	48.173	0.000625667	5.29371e-05	38.272	0.000723667	1.79536e-05	76.9855	0.01779	0.00014	34.817	0.000702333	1.58219e-05	65.9156	0.00239	0.00069	64.2671	0.00098	8e-05				38.272	0.000918	8.41843e-05	76.9842	0.00728844	0.000363707	65.9147	0.00126
60.3901	0.00069	3e-05	50.565	0.000103942	0.000607	55.726	0.000719667	8.15618e-05	50.565	0.000599	4.4238e-05	36.097	0.000665333	3.00222e-05	38.303	0.000665	8.0075e-05	35.358	0.0004785	2.51181e-05	48.222	0.000627	5.10294e-05	38.303	0.000723667	1.89033e-05	77.0746	0.01835	0.00014	34.842	0.000701667	1.59478e-05	65.9857	0.00239	0.00068	64.3344	0.00099	8e-05				38.303	0.000918333	8.47014e-05	77.0733	0.00751704	0.000345695	65.9849	0.00127
60.4592	0.00069	3e-05	50.618	0.000102235	0.000608	55.787	0.000718	8.27103e-05	50.618	0.000601	4.17612e-05	36.125	0.000664	3.05123e-05	38.335	0.000664667	7.90527e-05	35.384	0.000478	2.56953e-05	48.27	0.000628333	4.91359e-05	38.335	0.000724	1.94679e-05	77.1638	0.01893	0.00014	34.868	0.000701	1.53948e-05	66.0559	0.0024	0.00068	64.4018	0.001	7e-05				38.335	0.000918667	8.52311e-05	77.1625	0.00775243	0.000325129	66.0551	0.00127
60.5284	0.00069	3e-05	50.67	0.000100539	0.000609	55.848	0.000716	8.36242e-05	50.67	0.000603333	3.99291e-05	36.152	0.000662333	3.05014e-05	38.366	0.000664333	7.85642e-05	35.41	0.0004785	2.59808e-05	48.318	0.000629333	4.6694e-05	38.366	0.000724333	2.00333e-05	77.253	0.01952	0.00015	34.893	0.000700667	1.49778e-05	66.1261	0.0024	0.00067	64.4692	0.00102	7e-05				38.366	0.000919	8.5773e-05	77.2517	0.00799401	0.000303142	66.1252	0.00128
60.5975	0.00069	3e-05	50.722	9.88534e-05	0.00061	55.909	0.000714333	8.39663e-05	50.722	0.000605	3.78021e-05	36.18	0.000660333	3.05014e-05	38.397	0.000664	7.75435e-05	35.437	0.0004785	2.65644e-05	48.367	0.000630333	4.52364e-05	38.397	0.000724333	2.00333e-05	77.3421	0.02012	0.00015	34.919	0.0007	1.44222e-05	66.1963	0.0024	0.00067	64.5365	0.00103	7e-05				38.397	0.000919	8.57496e-05	77.3408	0.00824118	0.000280885	66.1954	0.00129
60.6667	0.00069	4e-05	50.775	9.75004e-05	0.000611333	55.971	0.000712333	8.47722e-05	50.775	0.000607	3.55528e-05	36.207	0.000659	3.1e-05	38.429	0.000663667	7.65267e-05	35.463	0.0004785	2.71355e-05	48.415	0.000631333	4.28525e-05	38.429	0.000724333	2.09841e-05	77.4313	0.02075	0.00015	34.944	0.000699667	1.40119e-05	66.2664	0.0024	0.00066	64.6039	0.00105	7e-05				38.429	0.000919	8.66025e-05	77.43	0.00849339	0.000259513	66.2656	0.0013
60.7358	0.00069	4e-05	50.827	9.52698e-05	0.000612667	56.032	0.000711	8.45399e-05	50.827	0.000609333	3.30051e-05	36.235	0.000657333	3.10054e-05	38.46	0.000663667	7.5527e-05	35.489	0.0004785	2.74272e-05	48.463	0.000632	4.09268e-05	38.46	0.000724667	2.15484e-05	77.5204	0.02139	0.00015	34.97	0.000699	1.34536e-05	66.3366	0.0024	0.00065	64.6712	0.00106	7e-05				38.46	0.000919333	8.71856e-05	77.5192	0.0087501	0.000240168	66.3358	0.00131
60.805	0.00068	4e-05	50.879	9.3297e-05	0.000614333	56.093	0.000709	8.46581e-05	50.879	0.000611333	3.06649e-05	36.262	0.000655333	3.10054e-05	38.491	0.000663333	7.4514e-05	35.515	0.000479	2.82961e-05	48.512	0.000632667	3.87341e-05	38.491	0.000724667	2.15484e-05	77.6096	0.02204	0.00015	34.995	0.000698667	1.30512e-05	66.4068	0.0024	0.00064	64.7386	0.00107	7e-05				38.491	0.00092	8.75043e-05	77.6083	0.00901087	0.000223963	66.4059	0.00131
60.8741	0.00068	4e-05	50.932	9.14276e-05	0.000616	56.154	0.000707333	8.40853e-05	50.932	0.000613333	2.77549e-05	36.29	0.000654	3.15119e-05	38.523	0.000663	7.35051e-05	35.542	0.000479	2.88675e-05	48.56	0.000633	3.63731e-05	38.523	0.000725333	2.17332e-05	77.6988	0.02272	0.00015	35.02	0.000697667	1.20968e-05	66.477	0.0024	0.00064	64.8059	0.00109	7e-05				38.523	0.000920333	8.81155e-05	77.6975	0.0092753	0.000211972	66.4761	0.00132
60.9433	0.00068	4e-05	50.984	8.90169e-05	0.000618	56.215	0.000706	8.30723e-05	50.984	0.000615333	2.55799e-05	36.318	0.000652667	3.10215e-05	38.554	0.000663	7.25052e-05	35.568	0.000479	2.9159e-05	48.608	0.000633667	3.46458e-05	38.554	0.000726	2.21133e-05	77.7879	0.02341	0.00015	35.046	0.000697333	1.17189e-05	66.5472	0.0024	0.00063	64.8733	0.0011	7e-05				38.554	0.000920667	8.87374e-05	77.7867	0.00954312	0.000205199	66.5463	0.00133
61.0124	0.00068	4e-05	51.036	8.62863e-05	0.000619667	56.277	0.000704333	8.1715e-05	51.036	0.000617333	2.25019e-05	36.345	0.000651	3.10483e-05	38.585	0.000662667	7.15006e-05	35.594	0.0004795	2.97363e-05	48.657	0.000634333	3.20208e-05	38.585	0.000726	2.21133e-05	77.8771	0.02411	0.00015	35.071	0.000696333	1.17189e-05	66.6173	0.00241	0.00062	64.9406	0.00112	7e-05				38.585	0.000921	8.937e-05	77.8758	0.00981416	0.000204519	66.6165	0.00134
61.0816	0.00068	5e-05	51.089	8.39424e-05	0.000621667	56.338	0.000702667	8.03638e-05	51.089	0.000619333	2.05508e-05	36.373	0.000649333	3.15331e-05	38.617	0.000662333	7.05006e-05	35.621	0.00048	3.03136e-05	48.705	0.000635	3.05123e-05	38.617	0.000726333	2.26789e-05	77.9663	0.02483	0.00015	35.097	0.000696	1.13578e-05	66.6875	0.00241	0.00061	65.008	0.00113	7e-05				38.617	0.000922	9.03383e-05	77.965	0.0100884	0.000210591	66.6866	0.00135
61.1507	0.00068	5e-05	51.141	8.16415e-05	0.000623667	56.399	0.000701667	7.88184e-05	51.141	0.000621333	1.77858e-05	36.4	0.000647667	3.15647e-05	38.648	0.000662333	6.85006e-05	35.647	0.0004805	3.05996e-05	48.753	0.000635333	2.86764e-05	38.648	0.000726667	2.2301e-05	78.0554	0.02557	0.00015	35.122	0.000695333	1.07858e-05	66.7577	0.00242	0.0006	65.0753	0.00115	7e-05				38.648	0.000922333	9.09963e-05	78.0542	0.0103658	0.000223791	66.7568	0.00136
61.2198	0.00068	5e-05	51.193	7.88226e-05	0.000626	56.46	0.0007	7.67268e-05	51.193	0.000623333	1.5308e-05	36.428	0.000646	3.1607e-05	38.679	0.000662	6.75056e-05	35.673	0.0004805	3.08909e-05	48.802	0.000635667	2.70617e-05	38.679	0.000727333	2.26789e-05	78.1446	0.02632	0.00015	35.147	0.000694667	1.0116e-05	66.8279	0.00242	0.0006	65.1427	0.00116	7e-05				38.679	0.000923	9.14276e-05	78.1433	0.0106466	0.000244188	66.827	0.00137
61.289	0.00068	5e-05	51.246	7.66225e-05	0.000628	56.521	0.000698333	7.46615e-05	51.246	0.000625333	1.32791e-05	36.455	0.000644667	3.21299e-05	38.711	0.000661667	6.65157e-05	35.7	0.000481	3.14682e-05	48.85	0.000636	2.57099e-05	38.711	0.000727667	2.2301e-05	78.2338	0.02708	0.00015	35.173	0.000694	9.53939e-06	66.898	0.00243	0.00059	65.21	0.00118	8e-05				38.711	0.000923333	9.21104e-05	78.2325	0.0109311	0.00027159	66.8972	0.00137
61.3581	0.00068	5e-05	51.298	7.41912e-05	0.000630333	56.582	0.000697	7.20625e-05	51.298	0.000627333	1.19304e-05	36.483	0.000643	3.1607e-05	38.742	0.000661	6.50231e-05	35.726	0.0004815	3.20455e-05	48.898	0.000636	2.52389e-05	38.742	0.000728	2.21133e-05	78.3229	0.02786	0.00015	35.198	0.000693333	9.81495e-06	66.9682	0.00244	0.00058	65.2774	0.00119	8e-05				38.742	0.000924	9.25797e-05	78.3216	0.0112196	0.000305624	66.9673	0.00138
61.4273	0.00068	5e-05	51.35	7.15914e-05	0.000632667	56.644	0.000695667	7.02163e-05	51.35	0.000629333	1.10604e-05	36.51	0.000641333	3.16596e-05	38.774	0.000661	6.40234e-05	35.752	0.000482	3.23316e-05	48.947	0.000636333	2.45425e-05	38.774	0.000728667	2.2301e-05	78.4121	0.02864	0.00015	35.224	0.000692333	8.96289e-06	67.0384	0.00245	0.00057	65.3447	0.00121	8e-05				38.774	0.000924333	9.32863e-05	78.4108	0.0115128	0.000345792	67.0375	0.00139
61.4964	0.00068	5e-05	51.403	6.84324e-05	0.000635	56.705	0.000694667	6.71218e-05	51.403	0.000631	1.13578e-05	36.538	0.00064	3.2187e-05	38.805	0.000660667	6.30423e-05	35.778	0.000482	3.23368e-05	48.995	0.000636333	2.38607e-05	38.805	0.000729	2.19317e-05	78.5013	0.02944	0.00015	35.249	0.000691667	8.3865e-06	67.1086	0.00246	0.00056	65.4121	0.00122	8e-05				38.805	0.000925333	9.43628e-05	78.5	0.0118113	0.000391497	67.1077	0.0014
61.5656	0.00068	5e-05	51.455	6.63626e-05	0.000637	56.766	0.000693	6.45058e-05	51.455	0.000633	1.32288e-05	36.566	0.000638667	3.17228e-05	38.836	0.000660333	6.10683e-05	35.805	0.000483	3.26228e-05	49.043	0.000636333	2.37136e-05	38.836	0.000729667	2.1362e-05	78.5904	0.03025	0.00014	35.274	0.000691333	8.14453e-06	67.1788	0.00248	0.00056	65.4794	0.00124	8e-05				38.836	0.000925667	9.52593e-05	78.5891	0.0121156	0.000442054	67.1779	0.00141
61.6347	0.00068	5e-05	51.507	6.35793e-05	0.000639333	56.827	0.000691333	6.16468e-05	51.507	0.000634667	1.51767e-05	36.593	0.000637	3.2187e-05	38.868	0.00066	6.00999e-05	35.831	0.0004835	3.32002e-05	49.091	0.000636667	2.4173e-05	38.868	0.000730667	2.1362e-05	78.6796	0.03107	0.00014	35.3	0.00069	7.93725e-06	67.2489	0.00249	0.00055	65.5468	0.00125	8e-05				38.868	0.000926333	9.58141e-05	78.6783	0.0124266	0.000496692	67.248	0.00142
61.7039	0.00068	5e-05	51.56	6.20108e-05	0.000641333	56.888	0.000690333	5.8731e-05	51.56	0.000636333	1.85023e-05	36.621	0.000635667	3.17228e-05	38.899	0.000659667	5.85861e-05	35.857	0.000484	3.34913e-05	49.14	0.000636333	2.50067e-05	38.899	0.000731	2.1e-05	78.7688	0.03189	0.00014	35.325	0.000689667	7.76745e-06	67.3191	0.0025	0.00054	65.6142	0.00127	8e-05				38.899	0.000926667	9.65729e-05	78.7675	0.012745	0.000554541	67.3182	0.00143
61.773	0.00068	5e-05	51.612	5.97523e-05	0.000643333	56.949	0.000689	5.54346e-05	51.612	0.000638	2.16564e-05	36.648	0.000634333	3.22542e-05	38.93	0.000659333	5.76223e-05	35.884	0.000485	3.37775e-05	49.188	0.000636333	2.61598e-05	38.93	0.000731667	2.04287e-05	78.8579	0.03272	0.00013	35.351	0.000689	7.2111e-06	67.3893	0.00252	0.00053	65.6815	0.00129	8e-05				38.93	0.000927667	9.77258e-05	78.8566	0.0130719	0.000614617	67.3884	0.00143
61.8422	0.00068	5e-05	51.664	5.83809e-05	0.000645667	57.011	0.000687667	5.22047e-05	51.664	0.000639333	2.49867e-05	36.676	0.000633	3.17962e-05	38.962	0.000658667	5.61456e-05	35.91	0.0004855	3.40686e-05	49.236	0.000636333	2.70617e-05	38.962	0.000732667	1.95021e-05	78.9471	0.03355	0.00013	35.376	0.000687667	7.0946e-06	67.4595	0.00254	0.00052	65.7489	0.0013	8e-05				38.962	0.000928333	9.83328e-05	78.9458	0.013408	0.000675848	67.4586	0.00144
61.9113	0.00067	5e-05	51.717	5.75702e-05	0.000647667	57.072	0.000686667	4.9085e-05	51.717	0.000641333	2.89885e-05	36.703	0.000631333	3.22542e-05	38.993	0.000658	5.46717e-05	35.936	0.0004865	3.40637e-05	49.285	0.000636667	2.8746e-05	38.993	0.000733	1.91572e-05	79.0363	0.03439	0.00012	35.402	0.000687	6.55744e-06	67.5296	0.00255	0.00052	65.8162	0.00132	9e-05				38.993	0.000929	9.89596e-05	79.035	0.0137543	0.000737104	67.5287	0.00145
61.9805	0.00067	5e-05	51.769	5.67215e-05	0.000649333	57.133	0.000685333	4.70035e-05	51.769	0.000642333	3.30807e-05	36.731	0.00063	3.17962e-05	39.024	0.000658	5.36749e-05	35.962	0.0004865	3.40686e-05	49.333	0.000636333	3.02875e-05	39.024	0.000734	1.91572e-05	79.1254	0.03522	0.00012	35.427	0.000686333	7.02377e-06	67.5998	0.00257	0.00051	65.8836	0.00134	9e-05				39.024	0.000929333	0.000100012	79.1241	0.0141119	0.000797253	67.5989	0.00146
62.0496	0.00067	5e-05	51.821	5.66598e-05	0.000651667	57.194	0.000684333	4.40151e-05	51.821	0.000644333	3.72335e-05	36.759	0.000628667	3.23316e-05	39.056	0.000657333	5.22047e-05	35.989	0.0004875	3.43548e-05	49.381	0.000636	3.21403e-05	39.056	0.000735	1.82483e-05	79.2146	0.03604	0.00011	35.452	0.000685333	6.50641e-06	67.67	0.00259	0.0005	65.9509	0.00135	9e-05				39.056	0.000929667	0.000100828	79.2133	0.0144816	0.000855199	67.6691	0.00147
62.1187	0.00067	5e-05	51.874	5.69239e-05	0.000653333	57.255	0.000682667	4.06243e-05	51.874	0.000645667	4.08575e-05	36.786	0.000627	3.17962e-05	39.087	0.000656667	5.07379e-05	36.015	0.000488	3.46458e-05	49.43	0.000636333	3.4356e-05	39.087	0.000736	1.73494e-05	79.3038	0.03686	0.00011	35.478	0.000684667	6.02771e-06	67.7402	0.00261	0.00049	66.0183	0.00137	9e-05				39.087	0.000930333	0.00010151	79.3025	0.0148643	0.000909916	67.7393	0.00148
62.1879	0.00067	5e-05	51.926	5.78619e-05	0.000655	57.316	0.000681667	3.78197e-05	51.926	0.000647	4.54313e-05	36.814	0.000626	3.17962e-05	39.118	0.000656667	4.97427e-05	36.041	0.000489	3.46458e-05	49.478	0.000636333	3.61156e-05	39.118	0.000736667	1.6773e-05	79.3929	0.03767	0.0001	35.503	0.000683333	6.1101e-06	67.8103	0.00264	0.00049	66.0856	0.00139	9e-05				39.118	0.000931333	0.000102763	79.3916	0.0152609	0.000960477	67.8094	0.00149
62.257	0.00067	5e-05	51.978	5.9808e-05	0.000657	57.378	0.000681	3.50286e-05	51.978	0.000648333	4.90951e-05	36.841	0.000624667	3.13422e-05	39.15	0.000656	4.82804e-05	36.068	0.00049	3.49321e-05	49.526	0.000636667	3.8553e-05	39.15	0.000737667	1.5885e-05	79.4821	0.03847	0.0001	35.529	0.000682667	5.68624e-06	67.8805	0.00266	0.00048	66.153	0.0014	0.0001				39.15	0.000932	0.000103479	79.4808	0.0156721	0.00100608	67.8796	0.0015
62.3262	0.00067	5e-05	52.031	6.19785e-05	0.000658667	57.439	0.000679667	3.18957e-05	52.031	0.000649667	5.36874e-05	36.869	0.000623333	3.188e-05	39.181	0.000655333	4.68224e-05	36.094	0.0004905	3.52231e-05	49.575	0.000636667	4.0501e-05	39.181	0.000739	1.55885e-05	79.5713	0.03926	9e-05	35.554	0.000682	6.245e-06	67.9507	0.00268	0.00047	66.2203	0.00142	0.0001				39.181	0.000932667	0.000104213	79.57	0.0160984	0.00104607	67.9498	0.00151
62.3953	0.00067	6e-05	52.083	6.52559e-05	0.000659667	57.5	0.000679	2.93087e-05	52.083	0.000651	5.74717e-05	36.896	0.000622	3.17962e-05	39.212	0.000655	4.62925e-05	36.12	0.0004915	3.52231e-05	49.623	0.000637	4.21545e-05	39.212	0.00074	1.47309e-05	79.6604	0.04003	9e-05	35.579	0.000681	6.08276e-06	68.0209	0.00271	0.00047	66.2877	0.00144	0.0001				39.212	0.000932667	0.00010551	79.6591	0.0165404	0.00107991	68.02	0.00152
62.4645	0.00067	6e-05	52.135	6.85006e-05	0.000661333	57.561	0.000678	2.62869e-05	52.135	0.000652333	6.20672e-05	36.924	0.000620667	3.13422e-05	39.244	0.000654333	4.48367e-05	36.147	0.0004925	3.52231e-05	49.671	0.000637667	4.46132e-05	39.244	0.000741	1.38924e-05	79.7496	0.04077	8e-05	35.605	0.00068	6.08276e-06	68.0911	0.00273	0.00046	66.355	0.00146	0.0001				39.244	0.000933333	0.000106275	79.7483	0.0169985	0.00110719	68.0902	0.00153
62.5336	0.00067	6e-05	52.188	7.21873e-05	0.000663	57.622	0.000677	2.34307e-05	52.188	0.000653667	6.58508e-05	36.951	0.000619667	3.13422e-05	39.275	0.000653667	4.33859e-05	36.173	0.0004935	3.52231e-05	49.72	0.000638	4.63573e-05	39.275	0.000742333	1.2741e-05	79.8388	0.0415	8e-05	35.63	0.000678667	6.35085e-06	68.1612	0.00276	0.00046	66.4224	0.00148	0.00011				39.275	0.000934	0.000107056	79.8374	0.0174729	0.00112767	68.1603	0.00154
62.6028	0.00067	6e-05	52.24	7.5798e-05	0.000664333	57.684	0.000676	2.07846e-05	52.24	0.000654667	7.02092e-05	36.979	0.000618667	3.13422e-05	39.306	0.000653	4.19404e-05	36.199	0.0004945	3.55094e-05	49.768	0.000638333	4.90951e-05	39.306	0.000743333	1.19304e-05	79.9279	0.0422	8e-05	35.656	0.000678	6.08276e-06	68.2314	0.00279	0.00045	66.4897	0.0015	0.00011				39.306	0.000934333	0.000107946	79.9266	0.0179639	0.00114124	68.2305	0.00155
62.6719	0.00067	6e-05	52.292	8.07548e-05	0.000665667	57.745	0.000675333	1.80093e-05	52.292	0.000656	7.39932e-05	37.007	0.000617667	3.13422e-05	39.338	0.000652333	4.08697e-05	36.225	0.000495	3.58004e-05	49.816	0.000639	5.1449e-05	39.338	0.000744667	1.17189e-05	80.0171	0.04286	7e-05	35.681	0.000677	6.08276e-06	68.3016	0.00282	0.00045	66.5571	0.00152	0.00011				39.338	0.000935	0.000108752	80.0158	0.0184714	0.00114797	68.3007	0.00156
62.7411	0.00067	6e-05	52.345	8.48842e-05	0.000666667	57.806	0.000674333	1.5695e-05	52.345	0.000657333	7.77775e-05	37.034	0.000616333	3.12623e-05	39.369	0.000651667	3.9425e-05	36.252	0.000496	3.58004e-05	49.865	0.000639667	5.31445e-05	39.369	0.000746333	1.04083e-05	80.1063	0.0435	7e-05	35.707	0.000676	6.245e-06	68.3718	0.00285	0.00044	66.6244	0.00154	0.00011				39.369	0.000935333	0.000109656	80.1049	0.0189954	0.00114808	68.3709	0.00158
62.8102	0.00067	6e-05	52.397	8.94036e-05	0.000668	57.867	0.000673667	1.32035e-05	52.397	0.000658333	8.22456e-05	37.062	0.000615	3.08058e-05	39.4	0.000651	3.89744e-05	36.278	0.000497	3.58004e-05	49.913	0.000640333	5.55368e-05	39.4	0.000747333	9.71253e-06	80.1954	0.0441	7e-05	35.732	0.000675	6.245e-06	68.4419	0.00288	0.00044	66.6918	0.00156	0.00011				39.4	0.000935667	0.000109952	80.1941	0.0195359	0.001142	68.441	0.00159
62.8794	0.00068	6e-05	52.449	9.41559e-05	0.000669333	57.928	0.000673	1.1e-05	52.449	0.000659333	8.5804e-05	37.089	0.000614	3.08058e-05	39.432	0.000650667	3.74477e-05	36.304	0.000498	3.60959e-05	49.961	0.000641333	5.78389e-05	39.432	0.000748667	8.62168e-06	80.2846	0.04467	6e-05	35.757	0.000673667	6.65833e-06	68.5121	0.00292	0.00043	66.7591	0.00158	0.00012				39.432	0.000936	0.000110869	80.2833	0.0200927	0.00113026	68.5112	0.0016
62.9485	0.00068	6e-05	52.502	9.85343e-05	0.000671	57.989	0.000672333	9.29157e-06	52.502	0.000660667	8.97181e-05	37.117	0.000613	3.08058e-05	39.463	0.000649667	3.646e-05	36.331	0.0004995	3.63776e-05	50.01	0.000642667	5.97188e-05	39.463	0.000750333	8.5049e-06	80.3737	0.04519	6e-05	35.783	0.000672667	6.02771e-06	68.5823	0.00295	0.00043	66.8265	0.0016	0.00012				39.463	0.000936333	0.000111791	80.3724	0.0206657	0.00111358	68.5814	0.00162
63.0176	0.00068	6e-05	52.554	0.000103655	0.000672333	58.051	0.000671667	8.3865e-06	52.554	0.000661667	9.34309e-05	37.144	0.000612	3.08058e-05	39.494	0.000649333	3.49333e-05	36.357	0.0005005	3.60959e-05	50.058	0.000643333	6.21477e-05	39.494	0.000751667	7.50555e-06	80.4629	0.04567	6e-05	35.808	0.000671667	6.02771e-06	68.6525	0.00299	0.00042	66.8938	0.00163	0.00012				39.494	0.000937	0.000112654	80.4616	0.0212547	0.00109277	68.6516	0.00163
63.0868	0.00068	7e-05	52.606	0.000108039	0.000673667	58.112	0.000671	7.54983e-06	52.606	0.000663	9.73704e-05	37.172	0.000611333	3.0271e-05	39.526	0.000648333	3.3946e-05	36.383	0.000502	3.58004e-05	50.106	0.000644667	6.40495e-05	39.526	0.000753333	7.63763e-06	80.5521	0.04611	5e-05	35.834	0.000670667	6.02771e-06	68.7226	0.00303	0.00042	66.9612	0.00165	0.00012				39.526	0.000937	0.000113062	80.5508	0.0218593	0.00106875	68.7217	0.00165
63.1559	0.00069	7e-05	52.659	0.000112006	0.000675333	58.173	0.000670333	8.73689e-06	52.659	0.000664333	0.00010055	37.2	0.000610333	3.0271e-05	39.557	0.000647333	3.29596e-05	36.41	0.000503	3.58004e-05	50.155	0.000646	6.59621e-05	39.557	0.000754667	6.80686e-06	80.6412	0.0465	5e-05	35.859	0.000669333	6.50641e-06	68.7928	0.00306	0.00042	67.0285	0.00167	0.00012				39.557	0.000937333	0.000114001	80.6399	0.0224793	0.00104256	68.7919	0.00167
63.2251	0.00069	7e-05	52.711	0.000116693	0.000676667	58.234	0.000670333	1.0116e-05	52.711	0.000665333	0.000104318	37.227	0.000609333	3.0271e-05	39.588	0.000647	3.14325e-05	36.436	0.000504	3.58004e-05	50.203	0.000647	6.8352e-05	39.588	0.000756667	6.65833e-06	80.7304	0.04683	4e-05	35.884	0.000668667	6.50641e-06	68.863	0.0031	0.00041	67.0959	0.0017	0.00012				39.588	0.000937333	0.000114422	80.7291	0.0231143	0.00101532	68.8621	0.00168
63.2942	0.00069	7e-05	52.763	0.000120035	0.000678333	58.295	0.000669667	1.17189e-05	52.763	0.000666333	0.000107356	37.255	0.000608333	3.0271e-05	39.62	0.000646	3.04467e-05	36.462	0.000505	3.58004e-05	50.251	0.000648333	7.02875e-05	39.62	0.000757667	6.65833e-06	80.8196	0.04712	3e-05	35.91	0.000667667	6.50641e-06	68.9332	0.00314	0.00041	67.1633	0.00172	0.00013				39.62	0.000937333	0.000115418	80.8183	0.0237639	0.000988182	68.9323	0.0017
63.3634	0.0007	7e-05	52.816	0.000124134	0.000679667	58.356	0.00067	1.37477e-05	52.816	0.000668	0.000110991	37.282	0.000607667	2.97377e-05	39.651	0.000645	2.94618e-05	36.488	0.000506	3.58004e-05	50.3	0.00065	7.2753e-05	39.651	0.000759667	6.80686e-06	80.9087	0.04735	3e-05	35.935	0.000666333	6.02771e-06	69.0034	0.00318	0.0004	67.2306	0.00175	0.00013				39.651	0.000937333	0.000115846	80.9074	0.0244277	0.000962328	69.0024	0.00172
63.4325	0.0007	7e-05	52.868	0.000126875	0.000681333	58.418	0.00067	1.60935e-05	52.868	0.000669	0.000114092	37.31	0.000606667	2.97377e-05	39.682	0.000644333	2.83784e-05	36.515	0.000507	3.55188e-05	50.348	0.000651333	7.47016e-05	39.682	0.000761	6.55744e-06	80.9979	0.04753	2e-05	35.961	0.000665333	6.02771e-06	69.0735	0.00322	0.0004	67.298	0.00177	0.00013				39.682	0.000937333	0.000116843	80.9966	0.0251053	0.000938897	69.0726	0.00173
63.5017	0.00071	6e-05	52.92	0.000130086	0.000683333	58.479	0.000670667	1.90088e-05	52.92	0.000670333	0.000117628	37.337	0.000606333	2.96704e-05	39.714	0.000643333	2.73922e-05	36.541	0.0005085	3.52231e-05	50.396	0.000652667	7.66572e-05	39.714	0.000763	7e-06	81.0871	0.04764	2e-05	35.986	0.000664333	6.02771e-06	69.1437	0.00326	0.00039	67.3653	0.0018	0.00014				39.714	0.000937333	0.000117279	81.0858	0.0257961	0.000918948	69.1428	0.00175
63.5708	0.00071	6e-05	52.973	0.000133045	0.000685	58.54	0.000671	2.1e-05	52.973	0.000671333	0.00012079	37.365	0.000605333	2.96704e-05	39.745	0.000643	2.68514e-05	36.567	0.0005095	3.52231e-05	50.445	0.000654333	7.91349e-05	39.745	0.000764667	7.02377e-06	81.1762	0.0477	2e-05	36.012	0.000663667	6.1101e-06	69.2139	0.0033	0.00038	67.4327	0.00183	0.00014				39.745	0.000937333	0.000117279	81.1749	0.0264997	0.000903392	69.213	0.00177
63.64	0.00072	6e-05	53.025	0.000135532	0.000687	58.601	0.000672	2.30651e-05	53.025	0.000672667	0.000123423	37.393	0.000604333	2.96704e-05	39.776	0.000642	2.5865e-05	36.594	0.0005105	3.49416e-05	50.493	0.000655667	8.11008e-05	39.776	0.000766667	7.63763e-06	81.2654	0.0477	2e-05	36.037	0.000662333	5.68624e-06	69.2841	0.00335	0.00038	67.5	0.00185	0.00014				39.776	0.000937333	0.000118277	81.2641	0.0272153	0.000892943	69.2831	0.00178
63.7091	0.00073	6e-05	53.077	0.00013739	0.000689	58.662	0.000673	2.5632e-05	53.077	0.000673333	0.000126508	37.42	0.000603667	2.91433e-05	39.808	0.000641	2.48797e-05	36.62	0.000512	3.46458e-05	50.541	0.000657333	8.35843e-05	39.808	0.000768	7.93725e-06	81.3546	0.04765	3e-05	36.062	0.000661333	5.68624e-06	69.3542	0.00339	0.00037	67.5674	0.00188	0.00014				39.808	0.000937	0.000118756	81.3532	0.0279425	0.000888061	69.3533	0.0018
63.7783	0.00073	6e-05	53.13	0.000138818	0.000691333	58.723	0.000674333	2.76827e-05	53.13	0.000674667	0.000129199	37.448	0.000603	2.92062e-05	39.839	0.000640333	2.37978e-05	36.646	0.000513	3.46458e-05	50.59	0.000658667	8.55589e-05	39.839	0.00077	8.7178e-06	81.4437	0.04753	4e-05	36.088	0.000660333	5.68624e-06	69.4244	0.00343	0.00036	67.6347	0.00191	0.00015				39.839	0.000937	0.000118756	81.4424	0.0286805	0.000888938	69.4235	0.00182
63.8474	0.00074	6e-05	53.182	0.000139951	0.000693333	58.785	0.000676333	3.0271e-05	53.182	0.000675667	0.000131804	37.475	0.000602667	2.91433e-05	39.87	0.000639333	2.28108e-05	36.673	0.000514	3.43645e-05	50.638	0.000660333	8.80473e-05	39.87	0.000771667	8.96289e-06	81.5329	0.04734	5e-05	36.113	0.000659	5.2915e-06	69.4946	0.00347	0.00036	67.7021	0.00194	0.00015				39.87	0.000936667	0.000119236	81.5316	0.0294286	0.000895499	69.4937	0.00183
63.9165	0.00075	6e-05	53.234	0.000141189	0.000695333	58.846	0.000678667	3.23316e-05	53.234	0.000677333	0.000134005	37.503	0.000602	2.86182e-05	39.902	0.000638667	2.17332e-05	36.699	0.0005155	3.40686e-05	50.686	0.000661667	9.00296e-05	39.902	0.000773667	9.81495e-06	81.6221	0.0471	6e-05	36.139	0.000658	5.2915e-06	69.5648	0.00352	0.00035	67.7694	0.00197	0.00016				39.902	0.000936	0.000119754	81.6207	0.0301861	0.000907429	69.5638	0.00185
63.9857	0.00076	6e-05	53.287	0.000141987	0.000697667	58.907	0.000680667	3.49333e-05	53.287	0.000678333	0.00013668	37.53	0.000601333	2.86764e-05	39.933	0.000637667	2.07445e-05	36.725	0.0005165	3.37873e-05	50.735	0.000663	9.30161e-05	39.933	0.000775333	1.0116e-05	81.7112	0.0468	7e-05	36.164	0.000656667	4.93288e-06	69.635	0.00356	0.00034	67.8368	0.002	0.00016				39.933	0.000936	0.000120312	81.7099	0.030952	0.000924224	69.634	0.00187
64.0548	0.00077	6e-05	53.339	0.000142281	0.0007	58.968	0.000683667	3.65559e-05	53.339	0.000679333	0.000138399	37.558	0.000601	2.86182e-05	39.964	0.000637333	2.02073e-05	36.751	0.000518	3.34913e-05	50.783	0.000664333	9.5007e-05	39.964	0.000777333	1.0116e-05	81.8004	0.04644	8e-05	36.189	0.000656333	4.6188e-06	69.7051	0.00361	0.00034	67.9041	0.00203	0.00016				39.964	0.000935667	0.00012079	81.7991	0.0317254	0.00094525	69.7042	0.00188
64.124	0.00077	6e-05	53.391	0.000142732	0.000702333	59.029	0.000686333	3.87341e-05	53.391	0.000680333	0.000140148	37.585	0.0006	2.86182e-05	39.996	0.000636333	1.9218e-05	36.778	0.000519	3.29191e-05	50.831	0.000666	9.75038e-05	39.996	0.000779	1.04403e-05	81.8896	0.04601	9e-05	36.215	0.000655333	4.6188e-06	69.7753	0.00365	0.00033	67.9715	0.00206	0.00017				39.996	0.000935333	0.000120832	81.8882	0.0325051	0.000969802	69.7744	0.0019
64.1931	0.00078	6e-05	53.444	0.000142339	0.000704667	59.091	0.000689667	4.08085e-05	53.444	0.000681	0.00014146	37.613	0.0006	2.86182e-05	40.027	0.000635667	1.81475e-05	36.804	0.00052	3.23368e-05	50.88	0.000667	0.0001	40.027	0.000781	1.13578e-05	81.9787	0.04553	9e-05	36.24	0.000654333	3.78594e-06	69.8455	0.0037	0.00033	68.0388	0.0021	0.00017				40.027	0.000935	0.000120876	81.9774	0.0332898	0.000997152	69.8445	0.00191
64.2623	0.00079	5e-05	53.496	0.000142117	0.000707333	59.152	0.000694	4.28836e-05	53.496	0.000682	0.000143259	37.641	0.000599333	2.80951e-05	40.059	0.000635	1.7088e-05	36.83	0.000521	3.20559e-05	50.928	0.000668333	0.000102002	40.059	0.000782667	1.17189e-05	82.0679	0.045	0.0001	36.266	0.000653333	3.78594e-06	69.9157	0.00374	0.00032	68.1062	0.00213	0.00018				40.059	0.000933667	0.000120923	82.0666	0.0340782	0.00102659	69.9147	0.00193
64.3314	0.0008	5e-05	53.548	0.000141503	0.00071	59.213	0.000697667	4.4411e-05	53.548	0.000682333	0.00014414	37.668	0.000599333	2.80951e-05	40.09	0.000634	1.60935e-05	36.857	0.0005225	3.17595e-05	50.976	0.000669667	0.000105006	40.09	0.000785	1.15326e-05	82.1571	0.0444	0.0001	36.291	0.000652333	3.05505e-06	69.9858	0.00379	0.00032	68.1735	0.00216	0.00018				40.09	0.000933333	0.000120972	82.1557	0.0348686	0.00105744	69.9849	0.00194
64.4006	0.00081	5e-05	53.601	0.000140567	0.000712	59.274	0.000702333	4.66083e-05	53.601	0.000683333	0.000144984	37.696	0.000598667	2.81484e-05	40.121	0.000633333	1.60416e-05	36.883	0.0005235	3.14788e-05	51.024	0.000670667	0.000107519	40.121	0.000786667	1.19304e-05	82.2462	0.04375	0.00011	36.317	0.000651333	3.05505e-06	70.056	0.00384	0.00031	68.2409	0.0022	0.00018				40.121	0.000933	0.000121025	82.2449	0.0356593	0.00108907	70.0551	0.00196
64.4697	0.00082	5e-05	53.653	0.000139307	0.000714667	59.335	0.000706667	4.86861e-05	53.653	0.000684	0.000145372	37.723	0.000598333	2.80951e-05	40.153	0.000632333	1.50444e-05	36.909	0.000525	3.11823e-05	51.073	0.000671667	0.000110038	40.153	0.000788333	1.23423e-05	82.3354	0.04306	0.00011	36.342	0.000650333	2.51661e-06	70.1262	0.00389	0.00031	68.3083	0.00223	0.00019				40.153	0.000932	0.000121606	82.3341	0.0364483	0.00112091	70.1252	0.00197
64.5389	0.00083	5e-05	53.706	0.000138226	0.000717333	59.396	0.000711667	5.03422e-05	53.706	0.000684667	0.000145775	37.751	0.000598	2.76225e-05	40.184	0.000631667	1.40119e-05	36.935	0.000526	3.06105e-05	51.121	0.000672667	0.000112563	40.184	0.000790333	1.23423e-05	82.4246	0.04231	0.00012	36.367	0.00065	2.64575e-06	70.1964	0.00394	0.00031	68.3756	0.00227	0.00019				40.184	0.000931333	0.000121726	82.4232	0.0372335	0.0011524	70.1954	0.00199
64.608	0.00084	5e-05	53.758	0.000137328	0.00072	59.458	0.000716667	5.20032e-05	53.758	0.000685	0.000145709	37.778	0.000598	2.76225e-05	40.215	0.000631333	1.35031e-05	36.962	0.000527	2.97475e-05	51.169	0.000673333	0.000115071	40.215	0.000792	1.21244e-05	82.5137	0.04151	0.00012	36.393	0.000649	2.64575e-06	70.2665	0.00399	0.00031	68.443	0.0023	0.00019				40.215	0.000931	0.000121791	82.5124	0.0380128	0.00118301	70.2656	0.002
64.6772	0.00085	5e-05	53.81	0.000136075	0.000722333	59.519	0.000722333	5.35288e-05	53.81	0.000685667	0.000145139	37.806	0.000598	2.76225e-05	40.247	0.00063	1.3e-05	36.988	0.0005285	2.94505e-05	51.218	0.000674	0.000117115	40.247	0.000794	1.21244e-05	82.6029	0.04067	0.00012	36.418	0.000648	2.64575e-06	70.3367	0.00404	0.00031	68.5103	0.00234	0.00019				40.247	0.00093	0.000121396	82.6016	0.0387836	0.00121218	70.3358	0.00201
64.7463	0.00086	5e-05	53.863	0.000134693	0.000724667	59.58	0.000728333	5.51936e-05	53.863	0.000685667	0.000144604	37.834	0.000597667	2.71539e-05	40.278	0.000629667	1.25033e-05	37.014	0.0005295	2.91705e-05	51.266	0.000674667	0.000120168	40.278	0.000796	1.21244e-05	82.6921	0.03978	0.00012	36.444	0.000647333	2.51661e-06	70.4069	0.0041	0.00031	68.5777	0.00237	0.00019				40.278	0.000929333	0.000121541	82.6907	0.0395432	0.00123938	70.406	0.00203
64.8155	0.00087	5e-05	53.915	0.000133832	0.000727	59.641	0.000733667	5.63057e-05	53.915	0.000686333	0.000144057	37.861	0.000597667	2.71539e-05	40.309	0.000629	1.15326e-05	37.041	0.000531	2.83019e-05	51.314	0.000675	0.000122197	40.309	0.000797667	1.20139e-05	82.7812	0.03886	0.00012	36.469	0.000646333	3.05505e-06	70.4771	0.00415	0.00031	68.645	0.00241	0.0002				40.309	0.000928333	0.000121162	82.7799	0.0402889	0.00126404	70.4761	0.00204
64.8846	0.00089	5e-05	53.967	0.000132198	0.000729333	59.702	0.00074	5.74195e-05	53.967	0.000686333	0.000142535	37.889	0.000597333	2.66896e-05	40.341	0.000628333	1.10151e-05	37.067	0.000532	2.77188e-05	51.363	0.000675667	0.000124709	40.341	0.000799667	1.20139e-05	82.8704	0.0379	0.00011	36.494	0.000645667	3.21455e-06	70.5473	0.00421	0.00032	68.7124	0.00245	0.0002				40.341	0.000927667	0.000121327	82.869	0.0410177	0.00128559	70.5463	0.00205
64.9537	0.0009	5e-05	54.02	0.000130776	0.000731667	59.763	0.000746	5.90931e-05	54.02	0.000686333	0.000141019	37.916	0.000597	2.72213e-05	40.372	0.000627333	1.05987e-05	37.093	0.000533	2.74393e-05	51.411	0.000675667	0.000127257	40.372	0.000801333	1.15036e-05	82.9596	0.03691	0.00011	36.52	0.000645	4.3589e-06	70.6174	0.00426	0.00032	68.7797	0.00248	0.0002				40.372	0.000926333	0.000121055	82.9582	0.0417265	0.00130342	70.6165	0.00207
65.0229	0.00091	5e-05	54.072	0.000129932	0.000733667	59.825	0.000752333	6.02107e-05	54.072	0.000686333	0.000139507	37.944	0.000597	2.72213e-05	40.403	0.000627	1.01489e-05	37.12	0.0005345	2.68499e-05	51.459	0.000676	0.00012929	40.403	0.000803	1.1e-05	83.0487	0.03588	0.00011	36.545	0.000644667	4.93288e-06	70.6876	0.00432	0.00032	68.8471	0.00252	0.0002				40.403	0.000925667	0.000121245	83.0474	0.042412	0.00131692	70.6867	0.00208
65.092	0.00092	5e-05	54.124	0.000128594	0.000735333	59.886	0.000759	6.07701e-05	54.124	0.000686333	0.000138001	37.971	0.000597	2.72213e-05	40.435	0.000626333	9.29157e-06	37.146	0.000535	2.62853e-05	51.508	0.000676	0.000131845	40.435	0.000804667	1.10604e-05	83.1379	0.03483	0.0001	36.571	0.000643667	5.85947e-06	70.7578	0.00438	0.00033	68.9144	0.00256	0.0002				40.435	0.000925	0.000120462	83.1365	0.043071	0.00132549	70.7568	0.0021
65.1612	0.00094	5e-05	54.177	0.000127911	0.000737667	59.947	0.000765	6.14898e-05	54.177	0.000686667	0.0001355	37.999	0.000597	2.62298e-05	40.466	0.000625667	8.73689e-06	37.172	0.0005365	2.54165e-05	51.556	0.000676	0.000133405	40.466	0.000806333	1.05987e-05	83.2271	0.03376	0.0001	36.596	0.000643	6.245e-06	70.828	0.00444	0.00033	68.9818	0.0026	0.0002				40.466	0.000924333	0.000120674	83.2257	0.0437001	0.00132855	70.827	0.00212
65.2303	0.00095	5e-05	54.229	0.0001262	0.000739333	60.008	0.000771667	6.20511e-05	54.229	0.000686333	0.0001335	38.026	0.000597	2.62298e-05	40.497	0.000625	8.88819e-06	37.198	0.0005375	2.48328e-05	51.604	0.000676333	0.000135445	40.497	0.000808	1.01489e-05	83.3162	0.03266	0.0001	36.621	0.000642333	7.63763e-06	70.8981	0.0045	0.00034	69.0491	0.00264	0.00019				40.497	0.000923	0.000120466	83.3149	0.044296	0.00132564	70.8972	0.00213
65.2995	0.00096	5e-05	54.281	0.000125583	0.000741	60.069	0.000778	6.22174e-05	54.281	0.000686333	0.000131005	38.054	0.000597333	2.63122e-05	40.529	0.000624333	8.14453e-06	37.225	0.0005385	2.42625e-05	51.653	0.000675667	0.000137486	40.529	0.00081	9.84886e-06	83.4054	0.03155	0.0001	36.647	0.000642	8.18535e-06	70.9683	0.00457	0.00034	69.1165	0.00268	0.00019				40.529	0.000922	0.000120154	83.404	0.0448553	0.00131643	70.9674	0.00215
65.3686	0.00098	5e-05	54.334	0.000124852	0.000743	60.131	0.000784333	6.23886e-05	54.334	0.000686	0.000128503	38.082	0.000597333	2.63122e-05	40.56	0.000624	7.81025e-06	37.251	0.0005395	2.34005e-05	51.701	0.000675667	0.000139055	40.56	0.000811667	9.45163e-06	83.4945	0.03042	9e-05	36.672	0.000641333	9.60902e-06	71.0385	0.00463	0.00034	69.1838	0.00273	0.00019				40.56	0.000921	0.000119553	83.4932	0.045375	0.00130078	71.0375	0.00217
65.4378	0.00099	5e-05	54.386	0.000124042	0.000744333	60.192	0.000790667	6.25646e-05	54.386	0.000685667	0.000125508	38.109	0.000597333	2.63122e-05	40.591	0.000623667	7.50555e-06	37.277	0.000541	2.2809e-05	51.749	0.000675667	0.000141047	40.591	0.000813	8.7178e-06	83.5837	0.02929	9e-05	36.698	0.000640667	1.00664e-05	71.1087	0.00469	0.00034	69.2512	0.00277	0.00019				40.591	0.00092	0.000119264	83.5824	0.045852	0.00127884	71.1077	0.00219
65.5069	0.00101	5e-05	54.438	0.000123089	0.000746	60.253	0.000797	6.27455e-05	54.438	0.000685333	0.000123005	38.137	0.000597333	2.59679e-05	40.623	0.000623	6.9282e-06	37.304	0.0005415	2.22467e-05	51.798	0.000675333	0.000142567	40.623	0.000815	8.66025e-06	83.6729	0.02815	9e-05	36.723	0.000640333	1.15902e-05	71.1788	0.00476	0.00034	69.3185	0.00281	0.00018				40.623	0.000919667	0.000119123	83.6715	0.0462835	0.00125108	71.1779	0.00222
65.5761	0.00102	5e-05	54.491	0.000121377	0.000747667	60.314	0.000803	6.2554e-05	54.491	0.000685	0.000120012	38.164	0.000597333	2.59679e-05	40.654	0.000622333	7.23418e-06	37.33	0.000543	2.13776e-05	51.846	0.000675	0.000143091	40.654	0.000816	8.7178e-06	83.762	0.027	9e-05	36.749	0.00064	1.253e-05	71.249	0.00482	0.00034	69.3859	0.00285	0.00018				40.654	0.000918333	0.000119001	83.7607	0.0466666	0.00121834	71.2481	0.00224
65.6452	0.00104	5e-05	54.543	0.00012095	0.000749	60.375	0.000809	6.23779e-05	54.543	0.000684667	0.000117509	38.192	0.000597667	2.60832e-05	40.685	0.000622	7e-06	37.356	0.000544	2.07926e-05	51.894	0.000674667	0.000144611	40.685	0.000817333	8.32666e-06	83.8512	0.02586	9e-05	36.774	0.000639333	1.40119e-05	71.3192	0.00489	0.00033	69.4532	0.0029	0.00018				40.685	0.000917333	0.000118745	83.8499	0.046999	0.00118194	71.3182	0.00227
65.7144	0.00106	5e-05	54.595	0.000119709	0.000750333	60.436	0.000814667	6.20108e-05	54.595	0.000684333	0.000114518	38.219	0.000598	2.55343e-05	40.717	0.000621667	6.80686e-06	37.383	0.000545	2.02237e-05	51.943	0.000674667	0.000145607	40.717	0.000819	8.18535e-06	83.9404	0.02472	0.0001	36.799	0.000639	1.45258e-05	71.3894	0.00495	0.00033	69.5206	0.00294	0.00017				40.717	0.000916333	0.000117534	83.939	0.0472784	0.00114375	71.3884	0.0023
65.7835	0.00107	5e-05	54.648	0.00011834	0.000751667	60.498	0.000820333	6.15007e-05	54.648	0.000684333	0.000111518	38.247	0.000598333	2.5658e-05	40.748	0.000621333	6.65833e-06	37.409	0.000546	1.907e-05	51.991	0.000674333	0.000146551	40.748	0.000820333	8.02081e-06	84.0295	0.02358	0.0001	36.825	0.000638333	1.60104e-05	71.4596	0.00502	0.00033	69.5879	0.00299	0.00017				40.748	0.000915333	0.000117296	84.0282	0.0475027	0.00110622	71.4586	0.00233
65.8526	0.00109	5e-05	54.7	0.000116349	0.000753	60.559	0.000826333	6.04511e-05	54.7	0.000683667	0.000108025	38.275	0.000598333	2.5658e-05	40.779	0.000621	6.55744e-06	37.435	0.000547	1.84842e-05	52.039	0.000674333	0.000146551	40.779	0.000822	8.544e-06	84.1187	0.02246	0.0001	36.85	0.000638	1.7e-05	71.5297	0.00509	0.00032	69.6553	0.00303	0.00016				40.779	0.000914667	0.000116672	84.1174	0.0476702	0.00107246	71.5288	0.00236
65.9218	0.00111	5e-05	54.752	0.000115145	0.000754333	60.62	0.000831333	5.94334e-05	54.752	0.000683333	0.00010504	38.302	0.000598667	2.57941e-05	40.811	0.000620667	6.50641e-06	37.461	0.000548	1.79165e-05	52.088	0.000674	0.000147499	40.811	0.000823333	8.73689e-06	84.2079	0.02135	0.00011	36.876	0.000638	1.9e-05	71.5999	0.00516	0.00031	69.7226	0.00308	0.00016				40.811	0.000913667	0.000116453	84.2065	0.0477795	0.00104611	71.5989	0.00239
65.9909	0.00113	5e-05	54.805	0.000113037	0.000755667	60.681	0.000836333	5.84494e-05	54.805	0.000683	0.000102533	38.33	0.000599	2.59422e-05	40.842	0.00062	6e-06	37.488	0.000549	1.73301e-05	52.136	0.000673667	0.000147453	40.842	0.000824667	9.07377e-06	84.297	0.02025	0.00012	36.901	0.000637667	2.00083e-05	71.6701	0.00523	0.00031	69.79	0.00313	0.00016				40.842	0.000912667	0.000115292	84.2957	0.0478294	0.00103115	71.6691	0.00243
66.0601	0.00115	5e-05	54.857	0.000111096	0.000756667	60.742	0.000841667	5.77697e-05	54.857	0.000682667	9.95507e-05	38.357	0.000599667	2.55408e-05	40.873	0.000619667	6.02771e-06	37.514	0.00055	1.67631e-05	52.184	0.000673667	0.000147886	40.873	0.000825333	1.0116e-05	84.3862	0.01917	0.00012	36.926	0.000637333	2.15019e-05	71.7403	0.0053	0.0003	69.8574	0.00318	0.00015				40.873	0.000911667	0.000115093	84.3848	0.0478192	0.00103139	71.7393	0.00246
66.1292	0.00117	5e-05	54.909	0.000108666	0.000757333	60.803	0.000846333	5.65803e-05	54.909	0.000682333	9.65729e-05	38.385	0.000599667	2.55408e-05	40.905	0.000619667	6.02771e-06	37.54	0.000551	1.56098e-05	52.233	0.000673667	0.000147327	40.905	0.000826667	1.06927e-05	84.4754	0.01812	0.00013	36.952	0.000637	2.25167e-05	71.8104	0.00538	0.00029	69.9247	0.00322	0.00015				40.905	0.000911	0.000114525	84.474	0.0477484	0.00104985	71.8095	0.0025
66.1984	0.00119	5e-05	54.962	0.000106369	0.000758667	60.865	0.000851	5.63116e-05	54.962	0.000682333	9.35753e-05	38.412	0.0006	2.57099e-05	40.936	0.000619333	6.1101e-06	37.567	0.000552	1.50222e-05	52.281	0.000673667	0.000146773	40.936	0.000828	1.13578e-05	84.5645	0.01709	0.00014	36.977	0.000636667	2.45425e-05	71.8806	0.00545	0.00029	69.9921	0.00327	0.00014				40.936	0.000909667	0.000113778	84.5632	0.0476168	0.00108816	71.8796	0.00254
66.2675	0.00121	5e-05	55.014	0.000103116	0.00076	60.926	0.000855333	5.49939e-05	55.014	0.000682333	9.11171e-05	38.44	0.000600667	2.53246e-05	40.967	0.000619	6.245e-06	37.593	0.000553	1.44568e-05	52.329	0.000674	0.000146707	40.967	0.000829	1.249e-05	84.6537	0.01609	0.00014	37.003	0.000636667	2.55408e-05	71.9508	0.00553	0.00028	70.0594	0.00332	0.00014				40.967	0.000909333	0.000113037	84.6523	0.0474248	0.00114628	71.9498	0.00258
66.3367	0.00123	5e-05	55.066	9.9955e-05	0.000761	60.987	0.000859667	5.46016e-05	55.066	0.000682	8.81533e-05	38.467	0.000600667	2.51462e-05	40.999	0.000619	6.245e-06	37.619	0.000554	1.35739e-05	52.378	0.000673667	0.000146138	40.999	0.00083	1.34536e-05	84.7429	0.01511	0.00015	37.028	0.000636333	2.75741e-05	72.021	0.00561	0.00027	70.1268	0.00337	0.00013				40.999	0.000908	0.000112303	84.7415	0.0471726	0.00122267	72.02	0.00263
66.4058	0.00125	5e-05	55.119	9.68143e-05	0.000762	61.048	0.000864	5.3507e-05	55.119	0.000682333	8.52369e-05	38.495	0.000601	2.53574e-05	41.03	0.000618667	6.4291e-06	37.646	0.0005545	1.30224e-05	52.426	0.000674	0.000145093	41.03	0.000831	1.47309e-05	84.832	0.01417	0.00016	37.054	0.000636333	2.85715e-05	72.0912	0.0057	0.00027	70.1941	0.00343	0.00013				41.03	0.000907667	0.000111577	84.8307	0.0468613	0.00131473	72.0902	0.00267
66.475	0.00128	5e-05	55.171	9.2738e-05	0.000762667	61.109	0.000868	5.31131e-05	55.171	0.000682333	8.28151e-05	38.523	0.000601667	2.50067e-05	41.061	0.000619	6.08276e-06	37.672	0.000556	1.24197e-05	52.474	0.000674333	0.000144535	41.061	0.000832	1.57162e-05	84.9212	0.01326	0.00017	37.079	0.000636	3.06105e-05	72.1613	0.00578	0.00026	70.2615	0.00348	0.00012				41.061	0.000906333	0.000110857	84.9198	0.0464919	0.00141937	72.1603	0.00272
66.5441	0.0013	5e-05	55.223	8.91516e-05	0.000764	61.17	0.000871667	5.27004e-05	55.223	0.000682	8.04674e-05	38.55	0.000602	2.52389e-05	41.093	0.000618333	5.7735e-06	37.698	0.0005565	1.15758e-05	52.523	0.000674667	0.000143514	41.093	0.000833	1.7088e-05	85.0104	0.01238	0.00017	37.104	0.000636	3.1607e-05	72.2315	0.00587	0.00026	70.3288	0.00353	0.00012				41.093	0.000905667	0.000109573	85.009	0.0460659	0.00153337	72.2305	0.00276
66.6133	0.00132	5e-05	55.276	8.5096e-05	0.000764667	61.232	0.000875667	5.25959e-05	55.276	0.000682	7.80833e-05	38.578	0.000602667	2.58134e-05	41.124	0.000618333	5.7735e-06	37.724	0.0005575	1.09848e-05	52.571	0.000675	0.000143	41.124	0.000833667	1.85562e-05	85.0995	0.01154	0.00018	37.13	0.000635667	3.36502e-05	72.3017	0.00596	0.00025	70.3962	0.00359	0.00012				41.124	0.000905	0.00010922	85.0982	0.045585	0.00165368	72.3007	0.00281
66.6824	0.00135	5e-05	55.328	8.05626e-05	0.000765667	61.293	0.000879	5.20865e-05	55.328	0.000682333	7.62518e-05	38.605	0.000603333	2.5482e-05	41.155	0.000618	6.08276e-06	37.751	0.0005585	1.04243e-05	52.619	0.000675667	0.000141507	41.155	0.000834	1.95192e-05	85.1887	0.01073	0.00019	37.155	0.000636	3.5171e-05	72.3719	0.00606	0.00025	70.4635	0.00364	0.00011				41.155	0.000904	0.000108296	85.1873	0.0450511	0.00177755	72.3709	0.00286
66.7515	0.00137	5e-05	55.38	7.5527e-05	0.000766333	61.354	0.000882667	5.22047e-05	55.38	0.000682333	7.45408e-05	38.633	0.000603667	2.57358e-05	41.187	0.000618333	5.85947e-06	37.777	0.0005595	9.83192e-06	52.668	0.000676333	0.00014055	41.187	0.000835	2.1e-05	85.2779	0.00996	0.00019	37.181	0.000635667	3.72201e-05	72.442	0.00616	0.00025	70.5309	0.0037	0.00011				41.187	0.000903667	0.0001068	85.2765	0.0444666	0.0019025	72.441	0.00291
66.8207	0.0014	5e-05	55.433	7.10211e-05	0.000767	61.415	0.000886	5.20288e-05	55.433	0.000682667	7.27759e-05	38.66	0.000604	2.6e-05	41.218	0.000618333	5.85947e-06	37.803	0.0005605	9.27362e-06	52.716	0.000677	0.000139097	41.218	0.000836	2.2e-05	85.367	0.00924	0.00019	37.206	0.000636	3.87427e-05	72.5122	0.00626	0.00024	70.5982	0.00376	0.00011				41.218	0.000902667	0.000105879	85.3657	0.0438337	0.00202639	72.5112	0.00296
66.8898	0.00142	5e-05	55.485	6.55057e-05	0.000768	61.476	0.000889	5.20288e-05	55.485	0.000683	7.10422e-05	38.688	0.000604667	2.5697e-05	41.249	0.000618333	5.85947e-06	37.83	0.0005615	8.38153e-06	52.764	0.000677667	0.000138204	41.249	0.000836667	2.35018e-05	85.4562	0.00854	0.0002	37.231	0.000636	3.97366e-05	72.5824	0.00637	0.00024	70.6656	0.00382	0.0001				41.249	0.000902333	0.000105187	85.4548	0.0431549	0.00214738	72.5814	0.00301
66.959	0.00145	5e-05	55.537	6.05007e-05	0.000768333	61.538	0.000892333	5.22047e-05	55.537	0.000683333	6.90604e-05	38.716	0.000605	2.59808e-05	41.281	0.000618	5.2915e-06	37.856	0.000562	8.1035e-06	52.813	0.000678333	0.000136793	41.281	0.000837	2.45153e-05	85.5454	0.00789	0.0002	37.257	0.000635667	4.17892e-05	72.6526	0.00648	0.00024	70.7329	0.00388	0.0001				41.281	0.000901667	0.00010404	85.544	0.042433	0.00226389	72.6516	0.00306
67.0281	0.00148	5e-05	55.59	5.5e-05	0.000769	61.599	0.000895333	5.26245e-05	55.59	0.000683667	6.74191e-05	38.743	0.000605333	2.62742e-05	41.312	0.000618	5.56776e-06	37.882	0.000563	7.54983e-06	52.861	0.000679333	0.000135493	41.312	0.000837667	2.60256e-05	85.6345	0.00728	0.0002	37.282	0.000636	4.33128e-05	72.7227	0.00659	0.00024	70.8003	0.00394	0.0001				41.312	0.000901	0.000102893	85.6332	0.0416705	0.0023746	72.7217	0.00312
67.0973	0.0015	5e-05	55.642	4.95008e-05	0.000769667	61.66	0.000898333	5.25959e-05	55.642	0.000684	6.65507e-05	38.771	0.000606333	2.63122e-05	41.344	0.000618	5.56776e-06	37.908	0.000564	6.95222e-06	52.909	0.000680333	0.000134656	41.344	0.000838	2.70555e-05	85.7237	0.00671	0.0002	37.308	0.000635667	4.53689e-05	72.7929	0.00671	0.00024	70.8676	0.004	9e-05				41.344	0.000900333	0.000101633	85.7223	0.0408702	0.00247848	72.7919	0.00317
67.1664	0.00153	5e-05	55.694	4.45084e-05	0.00077	61.721	0.000901	5.28488e-05	55.694	0.000684667	6.46323e-05	38.798	0.000606667	2.66333e-05	41.375	0.000618333	5.50757e-06	37.935	0.000565	6.65207e-06	52.957	0.000681667	0.00013338	41.375	0.000838667	2.85715e-05	85.8129	0.00617	0.0002	37.333	0.000636	4.68935e-05	72.8631	0.00684	0.00024	70.935	0.00406	9e-05				41.375	0.000899667	0.000100485	85.8115	0.0400347	0.00257472	72.8621	0.00323
67.2356	0.00156	5e-05	55.747	3.8553e-05	0.000770667	61.782	0.000903667	5.25484e-05	55.747	0.000685	6.39296e-05	38.826	0.000607	2.69629e-05	41.406	0.000618333	5.50757e-06	37.961	0.0005655	6.13052e-06	53.006	0.000683	0.00013214	41.406	0.000838667	2.95691e-05	85.902	0.00568	0.00019	37.359	0.000636333	4.84183e-05	72.9333	0.00696	0.00023	71.0023	0.00413	9e-05				41.406	0.000899	9.93378e-05	85.9007	0.0391668	0.00266271	72.9323	0.00328
67.3047	0.00159	5e-05	55.799	3.30807e-05	0.000771333	61.843	0.000906	5.25738e-05	55.799	0.000685667	6.30899e-05	38.853	0.000607667	2.6727e-05	41.438	0.000618	5e-06	37.987	0.000567	5.5e-06	53.054	0.000684333	0.000130936	41.438	0.000839	3.06105e-05	85.9912	0.00522	0.00019	37.384	0.000636333	5.10131e-05	73.0035	0.0071	0.00023	71.0697	0.0042	8e-05				41.438	0.000899	9.76166e-05	85.9898	0.0382691	0.00274198	73.0024	0.00334
67.3739	0.00162	5e-05	55.851	2.81484e-05	0.000771667	61.905	0.000908667	5.16269e-05	55.851	0.000686333	6.1403e-05	38.881	0.000608	2.7074e-05	41.469	0.000618333	5.03322e-06	38.014	0.0005675	5.22813e-06	53.102	0.000685667	0.00012977	41.469	0.000839333	3.20832e-05	86.0804	0.0048	0.00018	37.409	0.000636667	5.25389e-05	73.0736	0.00723	0.00023	71.1371	0.00427	8e-05				41.469	0.000898667	9.70429e-05	86.079	0.0373444	0.00281218	73.0726	0.0034
67.443	0.00166	5e-05	55.904	2.22711e-05	0.000772	61.966	0.000910667	5.14231e-05	55.904	0.000687	6.06548e-05	38.908	0.000609	2.72213e-05	41.5	0.000618667	4.50925e-06	38.04	0.0005685	4.92443e-06	53.151	0.000687	0.000128643	41.5	0.000839667	3.3126e-05	86.1695	0.00441	0.00018	37.435	0.000637	5.40648e-05	73.1438	0.00737	0.00022	71.2044	0.00434	8e-05				41.5	0.000898333	9.55528e-05	86.1681	0.0363953	0.00287308	73.1428	0.00346
67.5122	0.00169	5e-05	55.956	1.74738e-05	0.000772333	62.027	0.000912667	5.05206e-05	55.956	0.000687667	6.00444e-05	38.936	0.000609333	2.75923e-05	41.532	0.000618667	4.50925e-06	38.066	0.000569	4.42531e-06	53.199	0.000688667	0.000128422	41.532	0.000839667	3.41223e-05	86.2587	0.00406	0.00017	37.46	0.000637	5.60446e-05	73.214	0.00752	0.00022	71.2718	0.00441	7e-05				41.532	0.000898	9.41754e-05	86.2573	0.0354247	0.00292451	73.213	0.00352
67.5813	0.00172	5e-05	56.008	1.28582e-05	0.000772667	62.088	0.000914667	4.9813e-05	56.008	0.000688667	5.92312e-05	38.964	0.000609667	2.79702e-05	41.563	0.000618667	4.16333e-06	38.093	0.0005705	3.77492e-06	53.247	0.00069	0.000127362	41.563	0.00084	3.5171e-05	86.3478	0.00375	0.00016	37.486	0.000637	5.76541e-05	73.2842	0.00767	0.00022	71.3391	0.00448	7e-05				41.563	0.000897667	9.28027e-05	86.3465	0.0344353	0.00296635	73.2831	0.00358
67.6505	0.00176	5e-05	56.061	9.64365e-06	0.000773	62.149	0.000916667	4.92172e-05	56.061	0.000689333	5.79511e-05	38.991	0.000610333	2.77909e-05	41.594	0.000618667	4.16333e-06	38.119	0.000571	3.51188e-06	53.296	0.000692	0.000126764	41.594	0.00084	3.61663e-05	86.437	0.00346	0.00016	37.511	0.000637333	5.91805e-05	73.3543	0.00782	0.00021	71.4065	0.00455	7e-05				41.594	0.000897333	9.1309e-05	86.4356	0.0334297	0.00299856	73.3533	0.00364
67.7196	0.00179	5e-05	56.113	7.63763e-06	0.000772667	62.21	0.000918333	4.83873e-05	56.113	0.000690333	5.73614e-05	39.019	0.000611	2.85832e-05	41.626	0.000619	4.3589e-06	38.145	0.000572	3.51188e-06	53.344	0.000693667	0.00012564	41.626	0.00084	3.71618e-05	86.5262	0.00321	0.00015	37.536	0.000638	6.12454e-05	73.4245	0.00798	0.0002	71.4738	0.00463	7e-05				41.626	0.000897	8.99389e-05	86.5248	0.0324106	0.00302111	73.4235	0.00371
67.7887	0.00183	5e-05	56.165	8.88819e-06	0.000773	62.272	0.00092	4.68722e-05	56.165	0.000691	5.70877e-05	39.046	0.000611333	2.89885e-05	41.657	0.000618667	4.04145e-06	38.171	0.000573	3.20156e-06	53.392	0.000695667	0.000125097	41.657	0.00084	3.81576e-05	86.6153	0.00298	0.00014	37.562	0.000638	6.32218e-05	73.4947	0.00814	0.0002	71.5412	0.00471	6e-05				41.657	0.000897	8.91459e-05	86.614	0.0313808	0.00303405	73.4937	0.00378
67.8579	0.00186	5e-05	56.218	1.20139e-05	0.000773333	62.333	0.000921333	4.57202e-05	56.218	0.000692	5.57584e-05	39.074	0.000611667	2.87112e-05	41.688	0.000619333	3.78594e-06	38.198	0.0005735	2.94392e-06	53.441	0.000697667	0.000124585	41.688	0.00084	3.91535e-05	86.7045	0.00278	0.00013	37.587	0.000638	6.48383e-05	73.5649	0.0083	0.00019	71.6085	0.00478	6e-05				41.688	0.000897	8.743e-05	86.7031	0.0303428	0.00303752	73.5639	0.00386
67.927	0.0019	6e-05	56.27	1.52753e-05	0.000773667	62.394	0.000922667	4.51811e-05	56.27	0.000693	5.54887e-05	39.101	0.000612333	2.95691e-05	41.72	0.000619333	3.78594e-06	38.224	0.0005745	2.75379e-06	53.489	0.000699333	0.000123541	41.72	0.00084	4.01497e-05	86.7937	0.00261	0.00012	37.613	0.000638333	6.63652e-05	73.635	0.00848	0.00018	71.6759	0.00486	6e-05				41.72	0.000896667	8.60717e-05	86.7923	0.0292993	0.00303169	73.634	0.00393
67.9962	0.00194	6e-05	56.322	1.92959e-05	0.000773667	62.455	0.000924	4.4e-05	56.322	0.000694333	5.42433e-05	39.129	0.000612667	3.00056e-05	41.751	0.000619	3.60555e-06	38.25	0.000576	2.38048e-06	53.537	0.000701667	0.000122916	41.751	0.00084	4.11461e-05	86.8828	0.00246	0.00011	37.638	0.000638667	6.78921e-05	73.7052	0.00865	0.00018	71.7432	0.00495	5e-05				41.751	0.000897333	8.47191e-05	86.8815	0.0282529	0.0030168	73.7042	0.00401
68.0653	0.00198	6e-05	56.375	2.26789e-05	0.000773667	62.516	0.000925333	4.36157e-05	56.375	0.000695333	5.32572e-05	39.157	0.000613	3.04467e-05	41.782	0.000619667	3.51188e-06	38.277	0.000577	2.38048e-06	53.586	0.000703333	0.000122871	41.782	0.00084	4.21426e-05	86.972	0.00233	0.0001	37.664	0.000639333	6.99595e-05	73.7754	0.00883	0.00017	71.8106	0.00503	5e-05				41.782	0.000897	8.33727e-05	86.9706	0.0272062	0.00299315	73.7744	0.00409
68.1345	0.00202	6e-05	56.427	2.60832e-05	0.000773667	62.577	0.000926333	4.36501e-05	56.427	0.000696667	5.29182e-05	39.184	0.000613667	3.03535e-05	41.814	0.000619667	3.51188e-06	38.303	0.000578	2.06155e-06	53.634	0.000706	0.000122845	41.814	0.000839333	4.26185e-05	87.0612	0.00223	0.0001	37.689	0.000639667	7.14866e-05	73.8456	0.00902	0.00016	71.8779	0.00511	5e-05				41.814	0.000897	8.16639e-05	87.0598	0.0261618	0.0029611	73.8446	0.00418
68.2036	0.00206	6e-05	56.479	2.92973e-05	0.000773333	62.639	0.000927667	4.35584e-05	56.479	0.000697667	5.21568e-05	39.212	0.000614333	3.12623e-05	41.845	0.00062	4e-06	38.329	0.0005785	1.82574e-06	53.682	0.000708333	0.000122272	41.845	0.000839333	4.36157e-05	87.1503	0.00214	9e-05	37.714	0.00064	7.30137e-05	73.9158	0.00921	0.00015	71.9453	0.0052	5e-05				41.845	0.000897333	8.0699e-05	87.149	0.025122	0.0029211	73.9147	0.00427
68.2728	0.00211	6e-05	56.532	3.23161e-05	0.000773667	62.7	0.000928	4.38634e-05	56.532	0.000699	5.10294e-05	39.239	0.000614667	3.17228e-05	41.876	0.00062	3.60555e-06	38.356	0.0005795	1.82574e-06	53.731	0.000710667	0.000121714	41.876	0.000839667	4.40946e-05	87.2395	0.00207	8e-05	37.74	0.000640333	7.45408e-05	73.9859	0.00941	0.00015	72.0126	0.00529	4e-05				41.876	0.000897667	7.95634e-05	87.2381	0.0240895	0.00287369	73.9849	0.00437
68.3419	0.00215	7e-05	56.584	3.49619e-05	0.000773667	62.761	0.000929333	4.45571e-05	56.584	0.000700667	5.00133e-05	39.267	0.000615	3.2187e-05	41.908	0.00062	3.60555e-06	38.382	0.0005805	1.82574e-06	53.779	0.000712667	0.000121541	41.908	0.000839	4.45758e-05	87.3287	0.00201	8e-05	37.765	0.000640667	7.6068e-05	74.0561	0.00961	0.00014	72.08	0.00538	4e-05				41.908	0.000898	7.76724e-05	87.3273	0.0230666	0.0028195	74.0551	0.00447
68.4111	0.0022	7e-05	56.636	3.78065e-05	0.000773667	62.822	0.00093	4.59021e-05	56.636	0.000702	4.91223e-05	39.294	0.000616	3.26037e-05	41.939	0.000620333	4.16333e-06	38.408	0.0005815	2.06155e-06	53.827	0.000715667	0.000121377	41.939	0.000839333	4.50592e-05	87.4178	0.00196	8e-05	37.791	0.000641333	7.81366e-05	74.1263	0.00981	0.00013	72.1473	0.00547	4e-05				41.939	0.000898	7.6922e-05	87.4165	0.0220557	0.00275922	74.1253	0.00458
68.4802	0.00224	7e-05	56.689	3.97157e-05	0.000773667	62.883	0.000931	4.78435e-05	56.689	0.000703667	4.84183e-05	39.322	0.000616333	3.30807e-05	41.97	0.000620333	4.04145e-06	38.434	0.000582	2.38048e-06	53.876	0.000718333	0.00012143	41.97	0.000839	4.60326e-05	87.507	0.00193	7e-05	37.816	0.000641667	7.96639e-05	74.1965	0.01003	0.00012	72.2147	0.00556	4e-05				41.97	0.000898667	7.56131e-05	87.5056	0.0210593	0.00269363	74.1954	0.00469
68.5494	0.00229	7e-05	56.741	4.24421e-05	0.000773333	62.945	0.000932333	4.93592e-05	56.741	0.000705	4.68081e-05	39.35	0.000616667	3.35609e-05	42.002	0.000620667	4.6188e-06	38.461	0.000583	2.38048e-06	53.924	0.000721	0.000120715	42.002	0.000839	4.60326e-05	87.5962	0.00191	7e-05	37.841	0.000642	8.11911e-05	74.2666	0.01025	0.00011	72.282	0.00565	4e-05				42.002	0.000899	7.37496e-05	87.5948	0.0200796	0.00262353	74.2656	0.0048
68.6185	0.00234	8e-05	56.793	4.4238e-05	0.000774	63.006	0.000933333	5.18106e-05	56.793	0.000707	4.59021e-05	39.377	0.000617	3.45109e-05	42.033	0.000620667	4.6188e-06	38.487	0.000584	2.38048e-06	53.972	0.000723667	0.000120799	42.033	0.000838333	4.65224e-05	87.6853	0.00189	7e-05	37.867	0.000642333	8.27184e-05	74.3368	0.01047	0.0001	72.3494	0.00575	3e-05				42.033	0.000899333	7.28583e-05	87.6839	0.0191189	0.00254977	74.3358	0.00493
68.6876	0.00239	8e-05	56.846	4.64866e-05	0.000774	63.067	0.000935	5.38145e-05	56.846	0.000708667	4.50037e-05	39.405	0.000617667	3.45012e-05	42.064	0.000621	4.3589e-06	38.513	0.000585	2.38048e-06	54.021	0.000726667	0.000120674	42.064	0.000838333	4.70035e-05	87.7745	0.00188	7e-05	37.892	0.000642667	8.42457e-05	74.407	0.0107	0.0001	72.4167	0.00585	3e-05				42.064	0.0009	7.15821e-05	87.7731	0.0181791	0.00247325	74.406	0.00506
68.7568	0.00244	8e-05	56.898	4.77912e-05	0.000774	63.128	0.000936	5.63205e-05	56.898	0.000710667	4.44335e-05	39.432	0.000618333	3.55012e-05	42.096	0.000620667	4.72582e-06	38.54	0.000586	2.75379e-06	54.069	0.000729667	0.000120558	42.096	0.000838	4.75079e-05	87.8637	0.00188	7e-05	37.918	0.000643	8.5773e-05	74.4772	0.01094	9e-05	72.4841	0.00595	3e-05				42.096	0.000900667	7.0316e-05	87.8623	0.0172623	0.0023949	74.4761	0.00519
68.8259	0.0025	8e-05	56.95	4.95715e-05	0.000774333	63.189	0.000937667	5.84836e-05	56.95	0.000712667	4.31548e-05	39.46	0.000618667	3.60046e-05	42.127	0.000621	5.2915e-06	38.566	0.0005875	3.20156e-06	54.117	0.000732333	0.00012079	42.127	0.000838	4.8e-05	87.9528	0.00189	6e-05	37.943	0.000643667	8.68581e-05	74.5474	0.01118	9e-05	72.5515	0.00605	4e-05				42.127	0.000901	6.92026e-05	87.9514	0.0163702	0.00231568	74.5463	0.00533
68.8951	0.00255	9e-05	57.003	5.0797e-05	0.000774667	63.25	0.000939333	6.03517e-05	57.003	0.000715	4.24382e-05	39.487	0.000619	3.65103e-05	42.158	0.000621333	5.1316e-06	38.592	0.000588	3.51188e-06	54.166	0.000736	0.000121025	42.158	0.000837667	4.80035e-05	88.042	0.0019	6e-05	37.968	0.000644	8.83855e-05	74.6175	0.01143	8e-05	72.6188	0.00615	4e-05				42.158	0.000902	6.85055e-05	88.0406	0.0155048	0.00223656	74.6165	0.00548
68.9642	0.0026	9e-05	57.055	5.21568e-05	0.000775333	63.312	0.000941333	6.26844e-05	57.055	0.000717667	4.13562e-05	39.515	0.000619667	3.75278e-05	42.19	0.000621333	5.1316e-06	38.619	0.000589	3.51188e-06	54.214	0.000739333	0.000120592	42.19	0.000837333	4.80139e-05	88.1312	0.00191	6e-05	37.994	0.000644333	8.99129e-05	74.6877	0.01168	8e-05	72.6862	0.00626	4e-05				42.19	0.000903	6.71342e-05	88.1298	0.0146674	0.00215852	74.6867	0.00563
69.0334	0.00266	9e-05	57.107	5.3563e-05	0.000776	63.373	0.000943667	6.51178e-05	57.107	0.00072	4.10731e-05	39.542	0.00062	3.80395e-05	42.221	0.000621333	5.1316e-06	38.645	0.00059	3.77492e-06	54.262	0.000742333	0.000120504	42.221	0.000837	4.80312e-05	88.2203	0.00192	6e-05	38.019	0.000645	9.1e-05	74.7579	0.01194	8e-05	72.7535	0.00636	4e-05				42.221	0.000903667	6.59116e-05	88.2189	0.0138597	0.00208256	74.7568	0.0058
69.1025	0.00272	9e-05	57.16	5.45069e-05	0.000776	63.434	0.000945667	6.70994e-05	57.16	0.000722667	4.04516e-05	39.57	0.000620667	3.80701e-05	42.252	0.000621333	5.50757e-06	38.671	0.0005905	4.42531e-06	54.311	0.000746	0.000120752	42.252	0.000837	4.85695e-05	88.3095	0.00194	5e-05	38.045	0.000645667	9.24247e-05	74.8281	0.01221	8e-05	72.8209	0.00647	5e-05				42.252	0.000904667	6.52482e-05	88.3081	0.0130829	0.00200964	74.827	0.00596
69.1717	0.00278	0.0001	57.212	5.55068e-05	0.000777	63.495	0.000948333	6.86246e-05	57.212	0.000725667	3.95264e-05	39.598	0.000621333	3.91067e-05	42.284	0.000621667	6.02771e-06	38.697	0.000592	4.92443e-06	54.359	0.000749333	0.000120426	42.284	0.000836667	4.86038e-05	88.3987	0.00196	5e-05	38.07	0.000646333	9.35111e-05	74.8982	0.01248	9e-05	72.8882	0.00658	5e-05				42.284	0.000905333	6.40495e-05	88.3973	0.0123382	0.00194065	74.8972	0.00614
69.2408	0.00284	0.0001	57.264	5.60744e-05	0.000777333	63.556	0.000951667	7.06847e-05	57.264	0.000728333	3.9425e-05	39.625	0.000621667	3.96274e-05	42.315	0.000621667	6.02771e-06	38.724	0.0005925	5.22813e-06	54.407	0.000752667	0.000120931	42.315	0.000836333	4.8645e-05	88.4878	0.00198	4e-05	38.096	0.000646667	9.50386e-05	74.9684	0.01276	9e-05	72.9556	0.0067	5e-05				42.315	0.000906667	6.2963e-05	88.4864	0.0116264	0.00187645	74.9674	0.00632
69.31	0.0029	0.0001	57.317	5.67127e-05	0.000778667	63.617	0.000955	7.17565e-05	57.317	0.000731333	3.90683e-05	39.653	0.000622	4.01497e-05	42.346	0.000621667	6.02771e-06	38.75	0.0005935	5.5e-06	54.456	0.000756333	0.000121187	42.346	0.000836667	4.81698e-05	88.577	0.002	4e-05	38.121	0.000647333	9.61267e-05	75.0386	0.01305	0.0001	73.0229	0.00681	6e-05				42.346	0.000907667	6.23244e-05	88.5756	0.0109483	0.00181775	75.0375	0.00651
69.3791	0.00296	0.0001	57.369	5.73527e-05	0.000779333	63.679	0.000958667	7.292e-05	57.369	0.000734333	3.90171e-05	39.68	0.000622667	4.11987e-05	42.378	0.000622	6e-06	38.776	0.000594	5.8023e-06	54.504	0.00076	0.000120553	42.378	0.000836333	4.82217e-05	88.6662	0.00202	3e-05	38.146	0.000648	9.755e-05	75.1088	0.01334	0.00011	73.0903	0.00693	6e-05				42.378	0.000908667	6.10765e-05	88.6648	0.0103046	0.0017652	75.1077	0.00671
69.4483	0.00303	0.0001	57.421	5.75702e-05	0.000780333	63.74	0.000962333	7.40968e-05	57.421	0.000737333	3.92726e-05	39.708	0.000623	4.17253e-05	42.409	0.000622	6e-06	38.803	0.000595	6.40312e-06	54.552	0.000763667	0.000120815	42.409	0.000835667	4.8346e-05	88.7553	0.00204	2e-05	38.172	0.000648667	9.86374e-05	75.1789	0.01364	0.00011	73.1576	0.00705	7e-05				42.409	0.000909667	6.04676e-05	88.7539	0.00969548	0.00171928	75.1779	0.00692
69.5174	0.00309	0.00011	57.474	5.78389e-05	0.000781333	63.801	0.000966667	7.48487e-05	57.474	0.000740667	4.03774e-05	39.735	0.000623667	4.27824e-05	42.44	0.000622	6e-06	38.829	0.000596	6.95222e-06	54.601	0.000767667	0.00012077	42.44	0.000835667	4.79618e-05	88.8445	0.00206	1e-05	38.197	0.000649	9.91817e-05	75.2491	0.01395	0.00012	73.225	0.00717	7e-05				42.44	0.000911	5.94054e-05	88.8431	0.00912133	0.00168032	75.2481	0.00714
69.5865	0.00316	0.00011	57.526	5.81578e-05	0.000783333	63.862	0.000971667	7.51953e-05	57.526	0.000744333	4.06735e-05	39.763	0.000624	4.33128e-05	42.472	0.000622333	6.02771e-06	38.855	0.000597	7.22842e-06	54.649	0.000771	0.000120462	42.472	0.000835333	4.80451e-05	88.9337	0.00208	1e-05	38.223	0.00065	0.000100165	75.3193	0.01427	0.00013	73.2923	0.00729	8e-05				42.472	0.000912333	5.87566e-05	88.9323	0.00858216	0.00164849	75.3182	0.00736
69.6557	0.00323	0.00011	57.579	5.78475e-05	0.000784333	63.923	0.000976667	7.558e-05	57.579	0.000747333	4.17892e-05	39.791	0.000624333	4.38444e-05	42.503	0.000622333	6.02771e-06	38.881	0.0005975	7.80491e-06	54.697	0.000775	0.000120428	42.503	0.000835333	4.769e-05	89.0228	0.0021	1e-05	38.248	0.000650333	0.000101692	75.3895	0.01459	0.00014	73.3597	0.00742	8e-05				42.503	0.000913667	5.7709e-05	89.0214	0.00807784	0.00162377	75.3884	0.00759
69.7248	0.0033	0.00011	57.631	5.76888e-05	0.000786	63.985	0.000981667	7.50355e-05	57.631	0.000751	4.25793e-05	39.818	0.000625333	4.4456e-05	42.534	0.000622	5.56776e-06	38.908	0.000598	8.4212e-06	54.745	0.000778667	0.000120703	42.534	0.000835	4.77912e-05	89.112	0.00212	2e-05	38.273	0.000651	0.000102132	75.4597	0.01492	0.00015	73.427	0.00755	9e-05				42.534	0.000915333	5.76223e-05	89.1106	0.00760807	0.00160605	75.4586	0.00783
69.794	0.00337	0.00011	57.683	5.75702e-05	0.000787667	64.046	0.000987667	7.45408e-05	57.683	0.000754	4.33013e-05	39.846	0.000625667	4.49926e-05	42.566	0.000622333	5.03322e-06	38.934	0.0005995	8.95824e-06	54.794	0.000783	0.000120403	42.566	0.000835	4.74658e-05	89.2011	0.00214	3e-05	38.299	0.000651667	0.00010322	75.5298	0.01525	0.00016	73.4944	0.00768	9e-05				42.566	0.000916667	5.65892e-05	89.1997	0.00717235	0.00159506	75.5288	0.00808
69.8631	0.00345	0.00011	57.736	5.69298e-05	0.00079	64.107	0.000993333	7.39211e-05	57.736	0.000757667	4.45571e-05	39.873	0.000626	4.55302e-05	42.597	0.000622333	5.03322e-06	38.96	0.0006	9.53502e-06	54.842	0.000786333	0.000120106	42.597	0.000835	4.71593e-05	89.2903	0.00216	4e-05	38.324	0.000652333	0.00010366	75.6	0.0156	0.00017	73.5617	0.00781	0.0001				42.597	0.000918	5.60268e-05	89.2889	0.00677001	0.00159045	75.5989	0.00834
69.9323	0.00352	0.00012	57.788	5.61456e-05	0.000791667	64.168	0.000999667	7.29475e-05	57.788	0.000761333	4.60036e-05	39.901	0.000626667	4.66083e-05	42.628	0.000622667	5.1316e-06	38.987	0.0006005	1.01119e-05	54.89	0.000790333	0.000120093	42.628	0.000835	4.68722e-05	89.3795	0.00218	5e-05	38.35	0.000653	0.000104747	75.6702	0.01595	0.00017	73.6291	0.00795	0.0001				42.628	0.000919667	5.55188e-05	89.3781	0.0064002	0.00159179	75.6691	0.00861
70.0014	0.0036	0.00012	57.84	5.49939e-05	0.000793667	64.229	0.001006	7.1861e-05	57.84	0.000764667	4.78156e-05	39.928	0.000627	4.71487e-05	42.66	0.000622667	5.1316e-06	39.013	0.000601	1.06888e-05	54.939	0.000794333	0.000119224	42.66	0.000835	4.66047e-05	89.4687	0.00219	6e-05	38.375	0.000653667	0.000105187	75.7404	0.01631	0.00018	73.6964	0.00809	0.00011				42.66	0.000921333	5.45008e-05	89.4672	0.00606193	0.00159864	75.7393	0.00889
70.0706	0.00368	0.00012	57.893	5.46168e-05	0.000796	64.29	0.00101267	7.04367e-05	57.893	0.000768	4.9e-05	39.956	0.000627333	4.769e-05	42.691	0.000622667	4.16333e-06	39.039	0.0006015	1.12953e-05	54.987	0.000798	0.000119512	42.691	0.000834333	4.61988e-05	89.5578	0.00221	7e-05	38.401	0.000654333	0.000106275	75.8105	0.01668	0.00019	73.7638	0.00823	0.00011				42.691	0.000923	5.45069e-05	89.5564	0.00575407	0.00161055	75.8095	0.00918
70.1397	0.00376	0.00012	57.945	5.33042e-05	0.000798333	64.352	0.001019	6.87241e-05	57.945	0.000771667	5.08953e-05	39.983	0.000628	4.8775e-05	42.723	0.000622667	4.16333e-06	39.066	0.000603	1.18427e-05	55.035	0.000801667	0.000118938	42.723	0.000834333	4.59601e-05	89.647	0.00223	8e-05	38.426	0.000655	0.000106715	75.8807	0.01706	0.00019	73.8311	0.00837	0.00012				42.723	0.000924667	5.40123e-05	89.6456	0.00547539	0.00162709	75.8797	0.00948
70.2089	0.00384	0.00012	57.997	5.1643e-05	0.000801	64.413	0.00102567	6.74117e-05	57.997	0.000775333	5.19359e-05	40.011	0.000628333	4.93187e-05	42.754	0.000622667	4.16333e-06	39.092	0.0006035	1.24197e-05	55.084	0.000805333	0.000118361	42.754	0.000834333	4.5742e-05	89.7361	0.00225	9e-05	38.451	0.000655667	0.000106819	75.9509	0.01744	0.0002	73.8985	0.00852	0.00012				42.754	0.000926333	5.30503e-05	89.7347	0.00522448	0.00164783	75.9498	0.00979
70.278	0.00392	0.00012	58.05	5.01431e-05	0.000803667	64.474	0.00103333	6.52712e-05	58.05	0.000778667	5.35288e-05	40.039	0.000628667	4.98631e-05	42.785	0.000623	3.4641e-06	39.118	0.000604	1.29968e-05	55.132	0.000809	0.000117796	42.785	0.000833667	4.517e-05	89.8253	0.00226	0.0001	38.477	0.000656333	0.000107258	76.0211	0.01783	0.00021	73.9659	0.00867	0.00013				42.785	0.000928333	5.25959e-05	89.8239	0.00499979	0.00167238	76.02	0.01011
70.3472	0.00401	0.00012	58.102	4.8645e-05	0.000806333	64.535	0.00104	6.32218e-05	58.102	0.000782333	5.47753e-05	40.066	0.00063	5.04083e-05	42.817	0.000623	3.4641e-06	39.144	0.0006045	1.38684e-05	55.18	0.000812667	0.000117219	42.817	0.000833667	4.50037e-05	89.9145	0.00228	0.00011	38.502	0.000656667	0.000107802	76.0912	0.01823	0.00021	74.0332	0.00882	0.00013				42.817	0.000930333	5.21568e-05	89.9131	0.00479962	0.00170037	76.0902	0.01044
70.4163	0.00409	0.00013	58.154	4.71487e-05	0.000809	64.596	0.00104733	6.09617e-05	58.154	0.000785667	5.65892e-05	40.094	0.000630333	5.09542e-05	42.848	0.000623	2.64575e-06	39.171	0.0006045	1.47281e-05	55.229	0.000816667	0.000116363	42.848	0.000833667	4.4859e-05	90.0036	0.0023	0.00012	38.528	0.000657333	0.000108242	76.1614	0.01864	0.00022	74.1006	0.00897	0.00013				42.848	0.000932	5.2259e-05	90.0022	0.00462215	0.00173147	76.1604	0.01078
70.4855	0.00418	0.00013	58.207	4.50814e-05	0.000812333	64.657	0.001054	5.90254e-05	58.207	0.000789333	5.80115e-05	40.121	0.000630667	5.15008e-05	42.879	0.000623333	2.08167e-06	39.197	0.000605	1.53052e-05	55.277	0.000820333	0.000115786	42.879	0.000833333	4.41626e-05	90.0928	0.00232	0.00012	38.553	0.000658333	0.000108242	76.2316	0.01906	0.00022	74.1679	0.00913	0.00014				42.879	0.000934	5.18556e-05	90.0914	0.00446544	0.00176539	76.2305	0.01114
70.5546	0.00428	0.00013	58.259	4.3589e-05	0.000815	64.719	0.001061	5.66657e-05	58.259	0.000792667	5.90113e-05	40.149	0.000631	5.20481e-05	42.911	0.000623	2e-06	39.223	0.0006055	1.58824e-05	55.325	0.000823333	0.000114932	42.911	0.000833667	4.37302e-05	90.182	0.00233	0.00013	38.578	0.000658667	0.000108786	76.3018	0.01949	0.00022	74.2353	0.0093	0.00014				42.911	0.000936	5.14684e-05	90.1806	0.00432745	0.00180182	76.3007	0.01151
70.6237	0.00437	0.00013	58.311	4.20991e-05	0.000818667	64.78	0.00106833	5.37153e-05	58.311	0.000795333	6.05833e-05	40.176	0.000631333	5.25959e-05	42.942	0.000623333	1.52753e-06	39.25	0.000606	1.64595e-05	55.374	0.000827333	0.00011408	42.942	0.000833333	4.30852e-05	90.2711	0.00235	0.00013	38.604	0.000659333	0.000109226	76.372	0.01992	0.00023	74.3026	0.00946	0.00014				42.942	0.000938333	5.15493e-05	90.2697	0.00420604	0.00184048	76.3709	0.01189
70.6929	0.00446	0.00013	58.364	4.00375e-05	0.000822	64.841	0.00107533	5.14036e-05	58.364	0.000798667	6.17441e-05	40.204	0.000632333	5.35755e-05	42.973	0.000623333	1.52753e-06	39.276	0.0006065	1.70367e-05	55.422	0.000830667	0.000112926	42.973	0.000833333	4.30387e-05	90.3603	0.00237	0.00013	38.629	0.000660333	0.000109226	76.4421	0.02037	0.00023	74.37	0.00963	0.00015				42.973	0.000940333	5.11892e-05	90.3589	0.00409896	0.00188107	76.4411	0.01228
70.762	0.00456	0.00013	58.416	3.80832e-05	0.000825333	64.902	0.00108233	4.91664e-05	58.416	0.000801667	6.29153e-05	40.232	0.000633	5.36936e-05	43.005	0.000623667	2.08167e-06	39.302	0.000606	1.76139e-05	55.47	0.000834	0.000111772	43.005	0.000833	4.24382e-05	90.4495	0.00239	0.00014	38.655	0.000660333	0.000109226	76.5123	0.02082	0.00024	74.4373	0.0098	0.00015				43.005	0.000942333	5.08462e-05	90.4481	0.00400388	0.00192321	76.5112	0.01269
70.8312	0.00466	0.00013	58.468	3.60185e-05	0.000828667	64.963	0.00108933	4.60471e-05	58.468	0.000805	6.42106e-05	40.259	0.000633333	5.42433e-05	43.036	0.000623667	2.51661e-06	39.329	0.0006065	1.81911e-05	55.519	0.000837333	0.000110618	43.036	0.000833	4.24382e-05	90.5386	0.00241	0.00014	38.68	0.000661333	0.000109226	76.5825	0.02128	0.00024	74.5047	0.00998	0.00015				43.036	0.000944333	5.05206e-05	90.5372	0.00391842	0.00196649	76.5814	0.01311
70.9003	0.00476	0.00013	58.521	3.42977e-05	0.000831667	65.024	0.00109633	4.39811e-05	58.521	0.000807667	6.50333e-05	40.287	0.000633667	5.47936e-05	43.067	0.000624	2.64575e-06	39.355	0.000607	1.87683e-05	55.567	0.000841	0.00010916	43.067	0.000832333	4.2194e-05	90.6278	0.00243	0.00013	38.706	0.000662	0.000109668	76.6527	0.02174	0.00025	74.572	0.01015	0.00016				43.067	0.000947	5.07642e-05	90.6264	0.00384014	0.00201046	76.6516	0.01354
70.9695	0.00487	0.00014	58.573	3.25781e-05	0.000835667	65.086	0.001103	4.15812e-05	58.573	0.000810333	6.68905e-05	40.314	0.000634333	5.52208e-05	43.099	0.000624	3.4641e-06	39.381	0.0006065	1.93455e-05	55.615	0.000844333	0.000108006	43.099	0.000832333	4.22532e-05	90.717	0.00245	0.00013	38.731	0.000662667	0.000109125	76.7228	0.02222	0.00025	74.6394	0.01034	0.00016				43.099	0.000949	5.04777e-05	90.7156	0.00376666	0.00205469	76.7218	0.01399
71.0386	0.00497	0.00014	58.625	3.14325e-05	0.000839	65.147	0.00111033	3.92088e-05	58.625	0.000813	6.78159e-05	40.342	0.000634667	5.57704e-05	43.13	0.000624	4.3589e-06	39.407	0.000607	1.99228e-05	55.664	0.000847333	0.000106275	43.13	0.000832333	4.15251e-05	90.8061	0.00247	0.00013	38.756	0.000662667	0.000109125	76.793	0.0227	0.00026	74.7067	0.01052	0.00016				43.13	0.000951667	5.07674e-05	90.8047	0.00369567	0.00209881	76.7919	0.01445
71.1078	0.00508	0.00014	58.678	2.99388e-05	0.000842667	65.208	0.001117	3.70405e-05	58.678	0.000815667	6.8792e-05	40.369	0.000635333	5.58957e-05	43.161	0.000624333	4.72582e-06	39.434	0.0006065	2.07926e-05	55.712	0.000851	0.000104819	43.161	0.000832	4.10731e-05	90.8953	0.0025	0.00012	38.782	0.000663667	0.000109125	76.8632	0.02319	0.00027	74.7741	0.01071	0.00017				43.161	0.000953667	5.05206e-05	90.8939	0.00362507	0.00214252	76.8621	0.01493
71.1769	0.00519	0.00014	58.73	2.85715e-05	0.000846333	65.269	0.001124	3.5e-05	58.73	0.000817667	6.92556e-05	40.397	0.000636	5.63205e-05	43.193	0.000624333	5.68624e-06	39.46	0.0006065	2.1362e-05	55.76	0.000854	0.000103087	43.193	0.000832	4.12189e-05	90.9845	0.00252	0.00011	38.807	0.000664333	0.000108583	76.9334	0.02368	0.00028	74.8414	0.0109	0.00017				43.193	0.000956333	5.0856e-05	90.983	0.00355293	0.00218564	76.9323	0.01542
71.2461	0.00531	0.00014	58.782	2.7074e-05	0.00085	65.33	0.001131	3.30454e-05	58.782	0.00082	7.01498e-05	40.424	0.000636333	5.68712e-05	43.224	0.000624667	6.1101e-06	39.486	0.0006065	2.19469e-05	55.809	0.000857333	0.000101056	43.224	0.000831667	4.08207e-05	91.0736	0.00254	0.0001	38.833	0.000664667	0.000108487	77.0036	0.02419	0.00029	74.9088	0.0111	0.00017				43.224	0.000958	5.12152e-05	91.0722	0.00347759	0.00222809	77.0025	0.01592
71.3152	0.00543	0.00015	58.835	2.59294e-05	0.000853333	65.392	0.001138	3.11929e-05	58.835	0.000821667	7.12484e-05	40.452	0.000637	5.7e-05	43.255	0.000624667	7.0946e-06	39.513	0.0006065	2.2809e-05	55.857	0.000860667	9.90269e-05	43.255	0.000831333	4.04516e-05	91.1628	0.00257	9e-05	38.858	0.000665333	0.000107946	77.0737	0.02469	0.0003	74.9761	0.01129	0.00018				43.255	0.000960667	5.15978e-05	91.1614	0.00339762	0.00226992	77.0726	0.01644
71.3844	0.00555	0.00015	58.887	2.53574e-05	0.000857	65.453	0.001145	2.94618e-05	58.887	0.000823667	7.18215e-05	40.48	0.000637333	5.75529e-05	43.287	0.000625	7.54983e-06	39.539	0.000606	2.33862e-05	55.905	0.000864	9.7e-05	43.287	0.000831	4.01123e-05	91.252	0.00259	8e-05	38.883	0.000666	0.000108042	77.1439	0.02521	0.00031	75.0435	0.0115	0.00018				43.287	0.000962667	5.14328e-05	91.2505	0.00331188	0.00231128	77.1428	0.01698
71.4535	0.00567	0.00015	58.939	2.50067e-05	0.000860333	65.514	0.001152	2.81603e-05	58.939	0.000825333	7.30023e-05	40.507	0.000638	5.79741e-05	43.318	0.000625	8.544e-06	39.565	0.0006055	2.39635e-05	55.954	0.000867	9.5268e-05	43.318	0.000830667	3.98037e-05	91.3411	0.00262	7e-05	38.909	0.000666333	0.000107946	77.2141	0.02573	0.00032	75.1108	0.0117	0.00019				43.318	0.000965333	5.18588e-05	91.3397	0.0032195	0.00235242	77.213	0.01753
71.5226	0.00579	0.00015	58.992	2.46644e-05	0.000864667	65.575	0.00115967	2.70617e-05	58.992	0.000827	7.34302e-05	40.535	0.000638667	5.81062e-05	43.349	0.000626	9.53939e-06	39.592	0.000605	2.45408e-05	56.002	0.000869667	9.29534e-05	43.349	0.000830667	4.00791e-05	91.4303	0.00264	6e-05	38.934	0.000667	0.000107406	77.2843	0.02625	0.00033	75.1782	0.01191	0.00019				43.349	0.000967667	5.28804e-05	91.4289	0.00311988	0.00239363	77.2832	0.01809
71.5918	0.00592	0.00016	59.044	2.43311e-05	0.000868	65.636	0.00116733	2.60832e-05	59.044	0.000828333	7.44468e-05	40.562	0.000639	5.866e-05	43.381	0.000626333	1.00167e-05	39.618	0.0006045	2.51181e-05	56.05	0.000872667	9.03567e-05	43.381	0.000830333	3.98288e-05	91.5195	0.00267	5e-05	38.96	0.000667333	0.000106327	77.3544	0.02678	0.00034	75.2456	0.01212	0.0002				43.381	0.00097	5.30189e-05	91.518	0.00301264	0.00243528	77.3533	0.01867
71.6609	0.00605	0.00016	59.096	2.45832e-05	0.000871667	65.697	0.001175	2.44336e-05	59.096	0.000829333	7.51421e-05	40.59	0.000639333	5.85263e-05	43.412	0.000626333	1.10151e-05	39.644	0.000604	2.56953e-05	56.099	0.000876	8.83403e-05	43.412	0.00083	3.96106e-05	91.6086	0.00269	5e-05	38.985	0.000668	0.000105788	77.4246	0.02732	0.00036	75.3129	0.01233	0.0002				43.412	0.000972	5.38424e-05	91.6072	0.00285707	0.00247332	77.4235	0.01926
71.7301	0.00619	0.00016	59.149	2.54231e-05	0.000875667	65.759	0.00118267	2.37557e-05	59.149	0.000831	7.56241e-05	40.617	0.00064	5.866e-05	43.443	0.000626667	1.15036e-05	39.67	0.0006035	2.62726e-05	56.147	0.000879333	8.54712e-05	43.443	0.000829333	3.9879e-05	91.6978	0.00272	5e-05	39.011	0.000668333	0.000105699	77.4948	0.02785	0.00037	75.3803	0.01255	0.00021				43.443	0.000974667	5.43538e-05	91.6964	0.00268861	0.00251155	77.4937	0.01987
71.7992	0.00632	0.00016	59.201	2.5697e-05	0.000879333	65.82	0.001191	2.3388e-05	59.201	0.000832	7.64461e-05	40.645	0.000640333	5.92143e-05	43.475	0.000627333	1.25033e-05	39.697	0.000603	2.68499e-05	56.195	0.000882333	8.28875e-05	43.475	0.000829	3.97366e-05	91.787	0.00275	5e-05	39.036	0.000669	0.000105162	77.565	0.02839	0.00039	75.4476	0.01277	0.00021				43.475	0.000977	5.54617e-05	91.7855	0.00251244	0.00255263	77.5639	0.02049
71.8684	0.00647	0.00017	59.253	2.68514e-05	0.000883	65.881	0.0012	2.16564e-05	59.253	0.000833	7.72075e-05	40.673	0.000640333	5.92143e-05	43.506	0.000627333	1.35031e-05	39.723	0.0006025	2.77248e-05	56.244	0.000885	8.06164e-05	43.506	0.000828667	3.96274e-05	91.8761	0.00277	6e-05	39.061	0.000669	0.000104173	77.6351	0.02894	0.0004	75.515	0.013	0.00022				43.506	0.000979333	5.57165e-05	91.8747	0.00233223	0.0025983	77.634	0.02112
71.9375	0.00661	0.00017	59.306	2.80416e-05	0.000886667	65.942	0.00120867	2.11266e-05	59.306	0.000833667	7.86215e-05	40.7	0.000641333	5.92143e-05	43.537	0.000627667	1.40119e-05	39.749	0.0006015	2.82961e-05	56.292	0.000888	7.72075e-05	43.537	0.000828333	3.95517e-05	91.9653	0.0028	6e-05	39.087	0.000669667	0.000103636	77.7053	0.02948	0.00042	75.5823	0.01322	0.00023				43.537	0.000981667	5.68712e-05	91.9639	0.00215021	0.0026495	77.7042	0.02177
72.0067	0.00676	0.00017	59.358	2.98385e-05	0.000890667	66.003	0.001218	2.00749e-05	59.358	0.000834333	7.91981e-05	40.728	0.000641667	5.9769e-05	43.569	0.000628667	1.50111e-05	39.776	0.0006005	2.85818e-05	56.34	0.000891	7.46458e-05	43.569	0.000827667	3.95264e-05	92.0545	0.00283	7e-05	39.112	0.00067	0.000103552	77.7755	0.03003	0.00044	75.6497	0.01345	0.00023				43.569	0.000983667	5.77437e-05	92.053	0.00196766	0.00270661	77.7744	0.02242
72.0758	0.0069	0.00017	59.41	3.10859e-05	0.000894333	66.064	0.00122767	1.87172e-05	59.41	0.000835	7.97308e-05	40.755	0.000642	5.93549e-05	43.6	0.000629	1.55242e-05	39.802	0.0006	2.91705e-05	56.389	0.000894	7.12671e-05	43.6	0.000827333	3.95011e-05	92.1436	0.00285	8e-05	39.138	0.000670333	0.000102481	77.8457	0.03057	0.00046	75.717	0.01369	0.00024				43.6	0.000986	5.89237e-05	92.1422	0.00178525	0.00276969	77.8446	0.02309
72.145	0.00706	0.00018	59.463	3.32866e-05	0.000898	66.126	0.001238	1.77764e-05	59.463	0.000835333	8.08847e-05	40.783	0.000642333	5.9911e-05	43.631	0.000629333	1.60416e-05	39.828	0.0005985	2.97363e-05	56.437	0.000896667	6.90604e-05	43.631	0.000827	3.95095e-05	92.2328	0.00288	9e-05	39.163	0.000671	0.000101946	77.9159	0.03112	0.00047	75.7844	0.01392	0.00025				43.631	0.000988667	5.95427e-05	92.2314	0.00160331	0.00283863	77.9147	0.02378
72.2141	0.00721	0.00018	59.515	3.55293e-05	0.000901667	66.187	0.00124867	1.65025e-05	59.515	0.000836	8.14616e-05	40.81	0.000643	5.93549e-05	43.663	0.000630333	1.70392e-05	39.854	0.000598	3.03246e-05	56.485	0.000899667	6.57292e-05	43.663	0.000826333	3.95264e-05	92.322	0.0029	0.0001	39.188	0.000671333	0.000100878	77.986	0.03166	0.00049	75.8517	0.01416	0.00026				43.663	0.000991	6.07536e-05	92.3205	0.00142197	0.00291322	77.9849	0.02447
72.2832	0.00737	0.00018	59.567	3.79868e-05	0.000905	66.248	0.00125967	1.51767e-05	59.567	0.000836333	8.26156e-05	40.838	0.000643	5.93549e-05	43.694	0.000630667	1.75594e-05	39.881	0.0005965	3.09017e-05	56.534	0.000902333	6.26445e-05	43.694	0.000825667	4.0104e-05	92.4111	0.00293	0.00011	39.214	0.000671333	0.000100271	78.0562	0.03221	0.00051	75.9191	0.0144	0.00026				43.694	0.000993	6.17333e-05	92.4097	0.00124126	0.00299323	78.0551	0.02517
72.3524	0.00754	0.00018	59.62	4.12351e-05	0.000908667	66.309	0.00127133	1.40475e-05	59.62	0.000837	8.31925e-05	40.865	0.000643333	5.9911e-05	43.725	0.000631	1.80831e-05	39.907	0.000595	3.11823e-05	56.582	0.000905	5.97327e-05	43.725	0.000825333	4.02036e-05	92.5003	0.00295	0.00012	39.239	0.000672	9.97397e-05	78.1264	0.03275	0.00054	75.9864	0.01465	0.00027				43.725	0.000994667	6.32166e-05	92.4988	0.00106115	0.00307837	78.1253	0.02589
72.4215	0.0077	0.00019	59.672	4.35584e-05	0.000912333	66.37	0.00128333	1.30128e-05	59.672	0.000837	8.40773e-05	40.893	0.000643667	5.95007e-05	43.757	0.000632333	1.861e-05	39.933	0.000594	3.17648e-05	56.63	0.000907333	5.61278e-05	43.757	0.000824667	4.02658e-05	92.5894	0.00298	0.00013	39.265	0.000672333	9.86779e-05	78.1966	0.03328	0.00056	76.0538	0.0149	0.00028				43.757	0.000997	6.4467e-05	92.588	0.000881581	0.00316837	78.1954	0.02661
72.4907	0.00787	0.00019	59.724	4.68722e-05	0.000916	66.431	0.00129567	1.16762e-05	59.724	0.000837333	8.52311e-05	40.921	0.000643667	5.95007e-05	43.788	0.000632667	1.91398e-05	39.96	0.000593	3.26331e-05	56.678	0.000909667	5.35008e-05	43.788	0.000824333	4.04145e-05	92.6786	0.003	0.00014	39.29	0.000672667	9.76183e-05	78.2667	0.03381	0.00059	76.1211	0.01515	0.00029				43.788	0.000999333	6.57292e-05	92.6772	0.000702454	0.00326297	78.2656	0.02734
72.5598	0.00804	0.00019	59.777	5.02129e-05	0.000919667	66.493	0.00130833	1.07858e-05	59.777	0.000837333	8.61181e-05	40.948	0.000644	5.90931e-05	43.819	0.000633667	2.01329e-05	39.986	0.0005915	3.32102e-05	56.727	0.000912667	5.0362e-05	43.819	0.000823667	4.0501e-05	92.7678	0.00303	0.00014	39.315	0.000673	9.75551e-05	78.3369	0.03434	0.00061	76.1885	0.01541	0.00029				43.819	0.00100167	6.70025e-05	92.7663	0.000523663	0.00336192	78.3358	0.02807
72.629	0.00822	0.00019	59.829	5.30283e-05	0.000923	66.554	0.00132133	1.06927e-05	59.829	0.000838	8.67468e-05	40.976	0.000644333	5.96518e-05	43.851	0.000634333	2.02073e-05	40.012	0.00059	3.37873e-05	56.775	0.000915	4.68722e-05	43.851	0.000822667	4.1138e-05	92.8569	0.00305	0.00015	39.341	0.000673	9.65609e-05	78.4071	0.03486	0.00064	76.2558	0.01567	0.0003				43.851	0.00100333	6.85006e-05	92.8555	0.000345089	0.00346498	78.406	0.02881
72.6981	0.0084	0.00019	59.881	5.64122e-05	0.000926667	66.615	0.00133533	1.09697e-05	59.881	0.000837667	8.73861e-05	41.003	0.000644667	5.92481e-05	43.882	0.000635	2.0664e-05	40.039	0.0005885	3.43645e-05	56.823	0.000917	4.38634e-05	43.882	0.000822333	4.13562e-05	92.9461	0.00308	0.00016	39.366	0.000673333	9.55057e-05	78.4773	0.03537	0.00068	76.3232	0.01593	0.00031				43.882	0.00100567	6.97878e-05	92.9447	0.000166601	0.00357193	78.4762	0.02956
72.7673	0.00858	0.00019	59.934	5.98108e-05	0.000930333	66.676	0.001349	1.253e-05	59.934	0.000838	8.86115e-05	41.031	0.000644667	5.92481e-05	43.913	0.000636333	2.11975e-05	40.065	0.000587	3.46603e-05	56.872	0.000919667	4.10406e-05	43.913	0.000821667	4.14769e-05	93.0353	0.0031	0.00017	39.392	0.000673333	9.49228e-05	78.5474	0.03587	0.00071	76.3905	0.0162	0.00032				43.913	0.00100733	7.12905e-05	93.0338	-1.1939e-05	0.00368256	78.5463	0.0303
72.8364	0.00877	0.00019	59.986	6.23244e-05	0.000933667	66.737	0.00136367	1.35769e-05	59.986	0.000838333	8.903e-05	41.058	0.000644667	5.92481e-05	43.945	0.000636667	2.17332e-05	40.091	0.000585	3.49416e-05	56.92	0.000921667	3.82143e-05	43.945	0.000820667	4.11866e-05	93.1244	0.00313	0.00018	39.417	0.000673667	9.3874e-05	78.6176	0.03636	0.00075	76.4579	0.01647	0.00033				43.945	0.001009	7.29589e-05	93.123	-0.000190682	0.00379667	78.6165	0.03106
72.9056	0.00896	0.0002	60.038	6.57368e-05	0.000937333	66.799	0.00137867	1.58219e-05	60.038	0.000838333	9.00463e-05	41.086	0.000645	5.88473e-05	43.976	0.000638	2.22711e-05	40.117	0.0005835	3.55188e-05	56.968	0.000923667	3.55293e-05	43.976	0.00082	4.20357e-05	93.2136	0.00315	0.00019	39.443	0.000674	9.28278e-05	78.6878	0.03684	0.00079	76.5252	0.01674	0.00034				43.976	0.001011	7.38986e-05	93.2122	-0.000369783	0.00391408	78.6867	0.03181
72.9747	0.00915	0.0002	60.091	6.86246e-05	0.000940667	66.86	0.00139367	1.79536e-05	60.091	0.000838667	9.05115e-05	41.114	0.000645	5.88473e-05	44.008	0.000639	2.22711e-05	40.144	0.000582	3.6396e-05	57.017	0.000925667	3.25013e-05	44.008	0.000819333	4.2194e-05	93.3028	0.00318	0.0002	39.468	0.000674	9.22605e-05	78.758	0.03731	0.00084	76.5926	0.01702	0.00035				44.008	0.00101267	7.54078e-05	93.3013	-0.000549404	0.00403463	78.7569	0.03256
73.0439	0.00935	0.0002	60.143	7.15984e-05	0.000944667	66.921	0.00140967	2.04287e-05	60.143	0.000838667	9.15715e-05	41.141	0.000645	5.78878e-05	44.039	0.00064	2.22711e-05	40.17	0.00058	3.69685e-05	57.065	0.000927333	3.00888e-05	44.039	0.000818667	4.23596e-05	93.3919	0.0032	0.00021	39.493	0.000674333	9.12213e-05	78.8282	0.03777	0.00089	76.66	0.0173	0.00035				44.039	0.00101467	7.72938e-05	93.3905	-0.000729711	0.00415816	78.827	0.03331
73.113	0.00955	0.0002	60.195	7.40428e-05	0.000948333	66.982	0.00142533	2.40901e-05	60.195	0.000839	9.20815e-05	41.169	0.000645	5.78878e-05	44.07	0.000641333	2.28108e-05	40.196	0.000578	3.72503e-05	57.113	0.000929	2.78388e-05	44.07	0.000817667	4.30968e-05	93.4811	0.00323	0.00022	39.519	0.000674667	9.0185e-05	78.8983	0.03821	0.00094	76.7273	0.01758	0.00036				44.07	0.00101633	7.88057e-05	93.4797	-0.000910869	0.00428451	78.8972	0.03406
73.1822	0.00975	0.0002	60.248	7.64918e-05	0.000952	67.043	0.001442	2.68887e-05	60.248	0.000839667	9.29857e-05	41.196	0.000645	5.78878e-05	44.102	0.000642333	2.28108e-05	40.223	0.0005765	3.78275e-05	57.162	0.000930667	2.57941e-05	44.102	0.000817	4.32782e-05	93.5703	0.00326	0.00022	39.544	0.000674667	8.96344e-05	78.9685	0.03863	0.001	76.7947	0.01787	0.00038				44.102	0.001018	8.03181e-05	93.5688	-0.00109304	0.00441355	78.9674	0.03481
73.2513	0.00996	0.0002	60.3	7.89451e-05	0.000955667	67.104	0.00145867	2.97714e-05	60.3	0.00084	9.35468e-05	41.224	0.000645333	5.7492e-05	44.133	0.000643667	2.33524e-05	40.249	0.000575	3.8422e-05	57.21	0.000932333	2.40069e-05	44.133	0.000816333	4.34665e-05	93.6594	0.00328	0.00023	39.57	0.000675	8.86059e-05	79.0387	0.03904	0.00106	76.862	0.01816	0.00039				44.133	0.00101967	8.18311e-05	93.658	-0.0012764	0.00454514	79.0376	0.03555
73.3204	0.01017	0.0002	60.352	8.09341e-05	0.000958667	67.166	0.00147567	3.32315e-05	60.352	0.000840667	9.37781e-05	41.251	0.000645	5.69298e-05	44.164	0.000645	2.32594e-05	40.275	0.0005725	3.89818e-05	57.258	0.000933333	2.19621e-05	44.164	0.000815333	4.42305e-05	93.7486	0.00331	0.00024	39.595	0.000674667	8.80928e-05	79.1089	0.03942	0.00113	76.9294	0.01845	0.0004				44.164	0.00102133	8.33447e-05	93.7472	-0.00146109	0.00467916	79.1077	0.03628
73.3896	0.01039	0.0002	60.405	8.29237e-05	0.000962667	67.227	0.00149267	3.66924e-05	60.405	0.000841	9.43981e-05	41.279	0.000645	5.69298e-05	44.196	0.000646	2.32594e-05	40.302	0.000571	3.95759e-05	57.307	0.000934333	2.11266e-05	44.196	0.000814667	4.44335e-05	93.8378	0.00334	0.00025	39.62	0.000675	8.70689e-05	79.179	0.03979	0.0012	76.9967	0.01875	0.00041				44.196	0.001023	8.48587e-05	93.8363	-0.00164728	0.0048155	79.1779	0.03701
73.4587	0.01061	0.0002	60.457	8.4388e-05	0.000966333	67.288	0.00151067	4.01539e-05	60.457	0.000842	9.48841e-05	41.307	0.000645	5.67098e-05	44.227	0.000647333	2.37978e-05	40.328	0.0005685	4.01362e-05	57.355	0.000935667	2.00333e-05	44.227	0.000814	4.4643e-05	93.9269	0.00336	0.00026	39.646	0.000675	8.6539e-05	79.2492	0.04014	0.00127	77.0641	0.01905	0.00042				44.227	0.00102433	8.69387e-05	93.9255	-0.00183509	0.00495404	79.2481	0.03772
73.5279	0.01083	0.0002	60.509	8.59089e-05	0.000969667	67.349	0.00152833	4.39242e-05	60.509	0.000842333	9.48543e-05	41.334	0.000644667	5.61456e-05	44.258	0.000649	2.32594e-05	40.354	0.000567	4.10122e-05	57.403	0.000936667	1.88768e-05	44.258	0.000813	4.54313e-05	94.0161	0.00339	0.00027	39.671	0.000675333	8.55239e-05	79.3194	0.04046	0.00135	77.1314	0.01935	0.00043				44.258	0.00102567	8.807e-05	94.0146	-0.00202466	0.00509469	79.3183	0.03843
73.597	0.01105	0.0002	60.562	8.69042e-05	0.000973667	67.41	0.00154633	4.73849e-05	60.562	0.000843667	9.48701e-05	41.362	0.000644667	5.61456e-05	44.29	0.00065	2.32594e-05	40.38	0.000565	4.15853e-05	57.452	0.000937333	1.85562e-05	44.29	0.000812333	4.56545e-05	94.1053	0.00342	0.00028	39.697	0.000675	8.45044e-05	79.3896	0.04077	0.00143	77.1988	0.01966	0.00045				44.29	0.00102733	8.95842e-05	94.1038	-0.00221608	0.00523736	79.3884	0.03912
73.6662	0.01128	0.0002	60.614	8.743e-05	0.000977	67.471	0.00156467	5.058e-05	60.614	0.000845	9.49316e-05	41.389	0.000644	5.57584e-05	44.321	0.000651667	2.2723e-05	40.407	0.000563	4.21663e-05	57.5	0.000938	1.85203e-05	44.321	0.000811667	4.58839e-05	94.1944	0.00345	0.00029	39.722	0.000675	8.4e-05	79.4598	0.04105	0.00151	77.2661	0.01996	0.00046				44.321	0.00102833	9.12816e-05	94.193	-0.00240945	0.00538195	79.4586	0.0398
73.7353	0.01152	0.0002	60.666	8.79564e-05	0.000981333	67.533	0.00158333	5.44181e-05	60.666	0.000846	9.49368e-05	41.417	0.000644	5.57584e-05	44.352	0.000653	2.32594e-05	40.433	0.000561	4.27395e-05	57.548	0.000938333	1.88768e-05	44.352	0.000810667	4.6694e-05	94.2836	0.00347	0.0003	39.748	0.000675333	8.3002e-05	79.5299	0.0413	0.00159	77.3335	0.02027	0.00047				44.352	0.00103	9.27955e-05	94.2821	-0.00260481	0.00552838	79.5288	0.04047
73.8045	0.01176	0.0002	60.719	8.84835e-05	0.000984667	67.594	0.00160167	5.76223e-05	60.719	0.000847	9.4652e-05	41.444	0.000644	5.48088e-05	44.384	0.000654667	2.2723e-05	40.459	0.000559	4.33205e-05	57.597	0.000938667	1.89033e-05	44.384	0.00081	4.69361e-05	94.3728	0.0035	0.00032	39.773	0.000675	8.25045e-05	79.6001	0.04153	0.00167	77.4008	0.02058	0.00049				44.384	0.001031	9.44934e-05	94.3713	-0.00280222	0.00567659	79.599	0.04111
73.8736	0.012	0.0002	60.771	8.80814e-05	0.000988667	67.655	0.001621	6.0918e-05	60.771	0.000848667	9.43204e-05	41.472	0.000643667	5.49939e-05	44.415	0.000656	2.26495e-05	40.486	0.000557	4.38938e-05	57.645	0.000939333	1.97315e-05	44.415	0.000809333	4.7184e-05	94.4619	0.00353	0.00033	39.798	0.000675	8.20183e-05	79.6703	0.04173	0.00176	77.4682	0.0209	0.0005				44.415	0.00103233	9.5626e-05	94.4605	-0.0030017	0.00582648	79.6691	0.04174
73.9428	0.01224	0.0002	60.823	8.76888e-05	0.000991667	67.716	0.00164	6.4467e-05	60.823	0.000850667	9.35165e-05	41.499	0.000643333	5.44273e-05	44.446	0.000657667	2.21209e-05	40.512	0.000555	4.44747e-05	57.693	0.000939667	2.02073e-05	44.446	0.000808333	4.80139e-05	94.5511	0.00356	0.00034	39.824	0.000675333	8.10329e-05	79.7405	0.0419	0.00185	77.5355	0.02121	0.00051				44.446	0.00103333	9.73259e-05	94.5496	-0.00320326	0.005978	79.7393	0.04235
74.0119	0.01249	0.0002	60.876	8.67717e-05	0.000995333	67.777	0.00165933	6.77963e-05	60.876	0.000852	9.28278e-05	41.527	0.000642667	5.40494e-05	44.478	0.000659	2.16564e-05	40.538	0.000553	4.50481e-05	57.742	0.00094	1.9975e-05	44.478	0.000807667	4.82735e-05	94.6403	0.00358	0.00035	39.849	0.000675333	8.05626e-05	79.8106	0.04204	0.00193	77.6029	0.02153	0.00053				44.478	0.00103467	9.84598e-05	94.6388	-0.00340688	0.00613107	79.8095	0.04294
74.0811	0.01274	0.0002	60.928	8.6031e-05	0.000999333	67.838	0.001679	7.07884e-05	60.928	0.000854	9.21466e-05	41.555	0.000642333	5.34821e-05	44.509	0.000660333	2.15948e-05	40.565	0.000551	4.56289e-05	57.79	0.00094	2.1e-05	44.509	0.000806667	4.91155e-05	94.7294	0.00361	0.00036	39.875	0.000675	7.96178e-05	79.8808	0.04216	0.00202	77.6702	0.02184	0.00055				44.509	0.00103567	0.000100162	94.728	-0.00361255	0.00628562	79.8797	0.0435
74.1502	0.013	0.0002	60.98	8.42457e-05	0.00100267	67.9	0.00169867	7.37857e-05	60.98	0.000856	9.05373e-05	41.582	0.000642	5.36749e-05	44.54	0.000662	2.10713e-05	40.591	0.000549	4.62025e-05	57.838	0.00094	2.13776e-05	44.54	0.000806	4.93862e-05	94.8186	0.00364	0.00037	39.9	0.000675	7.91707e-05	79.951	0.04224	0.00211	77.7376	0.02216	0.00056				44.54	0.001037	0.000101297	94.8171	-0.00382023	0.0064416	79.9498	0.04404
74.2194	0.01326	0.0002	61.033	8.30321e-05	0.00100633	67.961	0.00171867	7.65789e-05	61.033	0.000858667	8.95005e-05	41.61	0.000641333	5.33042e-05	44.572	0.000664	2.05183e-05	40.617	0.000547	4.67832e-05	57.887	0.000940333	2.21886e-05	44.572	0.000805	5.02394e-05	94.9078	0.00367	0.00039	39.925	0.000674667	7.86914e-05	80.0212	0.0423	0.00219	77.8049	0.02248	0.00058				44.572	0.00103767	0.000102627	94.9063	-0.00402988	0.00659894	80.02	0.04456
74.2885	0.01352	0.00019	61.085	8.08764e-05	0.00101	68.022	0.00173833	7.95885e-05	61.085	0.000860667	8.80303e-05	41.637	0.000641	5.27352e-05	44.603	0.000665667	2.00083e-05	40.643	0.000545	4.76401e-05	57.935	0.000940667	2.23681e-05	44.603	0.000804333	5.05206e-05	94.9969	0.0037	0.0004	39.951	0.000675	7.77367e-05	80.0913	0.04232	0.00228	77.8723	0.0228	0.00059				44.603	0.001039	0.000103764	94.9955	-0.00424145	0.0067576	80.0902	0.04504
74.3576	0.01378	0.00019	61.137	7.89071e-05	0.00101333	68.083	0.00175867	8.20325e-05	61.137	0.000863	8.61568e-05	41.665	0.000640333	5.23673e-05	44.634	0.000667333	1.95021e-05	40.67	0.0005435	4.82312e-05	57.983	0.000940667	2.2723e-05	44.634	0.000803667	5.08068e-05				39.976	0.000675	7.73111e-05	80.1615	0.04232	0.00236	77.9397	0.02311	0.00061				44.634	0.00103967	0.000105102				80.1604	0.0455
74.4268	0.01405	0.00019	61.19	7.59013e-05	0.001017	68.144	0.00177933	8.41091e-05	61.19	0.000865333	8.4388e-05	41.692	0.000640333	5.23673e-05	44.666	0.000669	1.9e-05	40.696	0.000541	4.87946e-05	58.032	0.000940333	2.25906e-05	44.666	0.000803	5.19711e-05				40.002	0.000675	7.6896e-05	80.2317	0.04228	0.00244	78.007	0.02343	0.00063				44.666	0.001041	0.00010624				80.2305	0.04593
74.4959	0.01433	0.00019	61.242	7.38941e-05	0.00102033	68.206	0.0018	8.61858e-05	61.242	0.000868	8.26559e-05	41.72	0.000639667	5.20032e-05	44.697	0.000670667	1.90351e-05	40.722	0.0005395	4.96689e-05	58.08	0.000940667	2.30072e-05	44.697	0.000802333	5.22717e-05				40.027	0.000675	7.64918e-05	80.3019	0.04221	0.00252	78.0744	0.02374	0.00065				44.697	0.00104167	0.000107584				80.3007	0.04632
74.5651	0.0146	0.00019	61.294	7.12905e-05	0.00102367	68.267	0.001821	8.80682e-05	61.294	0.000870333	8.10946e-05	41.748	0.000639	5.1643e-05	44.728	0.000672333	1.85562e-05	40.749	0.0005375	5.02427e-05	58.128	0.000940667	2.35018e-05	44.728	0.000801333	5.31539e-05				40.053	0.000674667	7.60285e-05	80.3721	0.04211	0.00259	78.1417	0.02406	0.00067				44.728	0.00104267	0.000108362				80.3709	0.04668
74.6342	0.01488	0.00019	61.347	6.8486e-05	0.00102633	68.328	0.00184233	9.03401e-05	61.347	0.000873	7.92275e-05	41.775	0.000638333	5.12868e-05	44.76	0.000673667	1.76163e-05	40.775	0.0005355	5.05264e-05	58.177	0.000940667	2.3029e-05	44.76	0.000800667	5.34634e-05				40.078	0.000674333	7.5182e-05	80.4422	0.04197	0.00267	78.2091	0.02437	0.00068				44.76	0.00104333	0.000109715				80.4411	0.04701
74.7034	0.01516	0.00019	61.399	6.58863e-05	0.00103	68.389	0.001864	9.14768e-05	61.399	0.000875667	7.75263e-05	41.803	0.000638	5.07149e-05	44.791	0.000675667	1.72434e-05	40.801	0.000534	5.14004e-05	58.225	0.000940667	2.35867e-05	44.791	0.0008	5.46168e-05				40.103	0.000674333	7.48086e-05	80.5124	0.04181	0.00274	78.2764	0.02468	0.0007				44.791	0.00104433	0.0001105				80.5112	0.04731
74.7725	0.01544	0.00018	61.452	6.2963e-05	0.00103333	68.45	0.00188567	9.35539e-05	61.452	0.000879	7.54387e-05	41.83	0.000637333	5.0362e-05	44.822	0.000677667	1.69214e-05	40.827	0.000532	5.22582e-05	58.273	0.000940667	2.31805e-05	44.822	0.000799667	5.52479e-05				40.129	0.000674333	7.44468e-05	80.5826	0.04161	0.00281	78.3438	0.02499	0.00072				44.822	0.001045	0.000111732				80.5814	0.04756
74.8417	0.01573	0.00018	61.504	6.04511e-05	0.00103567	68.511	0.00190733	9.45216e-05	61.504	0.000881667	7.40968e-05	41.858	0.000636667	5.00133e-05	44.854	0.000679	1.60935e-05	40.854	0.0005305	5.28354e-05	58.322	0.000941	2.32594e-05	44.854	0.000798667	5.61456e-05				40.154	0.000674333	7.40968e-05	80.6528	0.04138	0.00287	78.4111	0.02529	0.00074				44.854	0.001046	0.00011253				80.6516	0.04778
74.9108	0.01602	0.00018	61.556	5.84038e-05	0.001039	68.573	0.00192967	9.58662e-05	61.556	0.000884667	7.26108e-05	41.885	0.000635667	5.00133e-05	44.885	0.000681	1.58745e-05	40.88	0.000529	5.37091e-05	58.37	0.000941	2.29129e-05	44.885	0.000798333	5.68008e-05				40.18	0.000674	7.36546e-05	80.7229	0.04112	0.00293	78.4785	0.02559	0.00076				44.885	0.00104667	0.000112988				80.7218	0.04796
74.98	0.01631	0.00017	61.609	5.68712e-05	0.00104133	68.634	0.001952	9.72163e-05	61.609	0.000887333	7.0812e-05	41.913	0.000635	4.96689e-05	44.916	0.000682667	1.53731e-05	40.906	0.000527	5.45672e-05	58.418	0.000941333	2.3029e-05	44.916	0.000797333	5.7709e-05				40.205	0.000674	7.33212e-05	80.7931	0.04083	0.00299	78.5458	0.02589	0.00078				44.916	0.00104733	0.000114369				80.7919	0.04811
75.0491	0.01661	0.00017	61.661	5.58301e-05	0.001044	68.695	0.001975	9.8e-05	61.661	0.000890333	6.98665e-05	41.94	0.000634667	4.90951e-05	44.948	0.000684333	1.50444e-05	40.933	0.0005255	5.51445e-05	58.466	0.000942	2.23383e-05	44.948	0.000796667	5.8046e-05				40.23	0.000674	7.3e-05	80.8633	0.04051	0.00304	78.6132	0.02618	0.00079				44.948	0.001048	0.000114843				80.8621	0.04821
75.1182	0.0169	0.00017	61.713	5.55068e-05	0.001046	68.756	0.001998	9.8656e-05	61.713	0.000893667	6.89662e-05	41.968	0.000634	4.87545e-05	44.979	0.000686	1.47309e-05	40.959	0.000524	5.57218e-05	58.515	0.000942333	2.25019e-05	44.979	0.000796	5.93043e-05				40.256	0.000673667	7.25695e-05	80.9335	0.04016	0.00309	78.6805	0.02646	0.00081				44.979	0.001049	0.000115572				80.9323	0.04827
75.1874	0.0172	0.00016	61.766	5.55098e-05	0.00104833	68.817	0.002021	9.94535e-05	61.766	0.000896333	6.80759e-05	41.996	0.000633333	4.84183e-05	45.01	0.000687667	1.45717e-05	40.985	0.0005225	5.62991e-05	58.563	0.000942667	2.17332e-05	45.01	0.000795333	5.96518e-05				40.281	0.000673667	7.22657e-05	81.0036	0.03978	0.00314	78.7479	0.02675	0.00083				45.01	0.00104967	0.00011607				81.0025	0.0483
75.2565	0.0175	0.00016	61.818	5.68624e-05	0.00105033	68.878	0.002045	0.000100145	61.818	0.000899	6.75056e-05	42.023	0.000632667	4.89932e-05	45.042	0.000689333	1.45717e-05	41.012	0.000521	5.68763e-05	58.611	0.000943667	2.15716e-05	45.042	0.000794667	6.09289e-05				40.307	0.000673667	7.19745e-05	81.0738	0.03937	0.00318	78.8152	0.02702	0.00085				45.042	0.00105033	0.000116578				81.0726	0.04828
75.3257	0.0178	0.00015	61.87	5.90028e-05	0.00105233	68.94	0.002069	0.000100955	61.87	0.000902	6.78159e-05	42.051	0.000632	4.86621e-05	45.073	0.000691	1.53948e-05	41.038	0.0005195	5.74536e-05	58.66	0.000944333	2.12211e-05	45.073	0.000794333	6.16468e-05				40.332	0.000673333	7.15565e-05	81.144	0.03894	0.00322	78.8826	0.02729	0.00087				45.073	0.001051	0.000117094				81.1428	0.04822
75.3948	0.0181	0.00015	61.923	6.15386e-05	0.001054	69.001	0.00209333	0.000101436	61.923	0.000904333	6.83398e-05	42.078	0.000631	4.77598e-05	45.104	0.000692667	1.56312e-05	41.064	0.000518	5.83181e-05	58.708	0.000945	2.08087e-05	45.104	0.000793333	6.25806e-05				40.358	0.000673333	7.12835e-05	81.2142	0.03847	0.00326	78.9499	0.02755	0.00089				45.104	0.001052	0.000117886				81.213	0.04812
75.464	0.01841	0.00014	61.975	6.47868e-05	0.00105567	69.062	0.002118	0.000101602	61.975	0.000907	6.87677e-05	42.106	0.00063	4.77598e-05	45.136	0.000694	1.55242e-05	41.09	0.000517	5.91854e-05	58.756	0.000946333	2.02073e-05	45.136	0.000793	6.33167e-05				40.383	0.000673667	7.14306e-05	81.2844	0.03798	0.00329	79.0173	0.0278	0.0009				45.136	0.00105233	0.00011812				81.2832	0.04798
75.5331	0.01871	0.00014	62.027	6.86464e-05	0.00105733	69.123	0.00214333	0.000102109	62.027	0.000909333	7.00095e-05	42.133	0.000629333	4.74377e-05	45.167	0.000695667	1.60104e-05	41.117	0.0005155	5.97571e-05	58.805	0.000947	1.99249e-05	45.167	0.000792333	6.46323e-05				40.408	0.000673333	7.10235e-05	81.3545	0.03747	0.00332	79.0846	0.02805	0.00092				45.167	0.00105333	0.000118095				81.3534	0.04779
75.6023	0.01901	0.00013	62.08	7.3187e-05	0.00105833	69.184	0.002169	0.000102367	62.08	0.000912	7.10845e-05	42.161	0.000628667	4.71204e-05	45.198	0.000696667	1.71561e-05	41.143	0.000515	6.034e-05	58.853	0.000948333	1.93993e-05	45.198	0.000791667	6.50103e-05				40.434	0.000673333	7.07766e-05	81.4247	0.03693	0.00334	79.152	0.02828	0.00094				45.198	0.00105367	0.000118361				81.4235	0.04757
75.6714	0.01932	0.00013	62.132	7.78224e-05	0.00105967	69.246	0.00219467	0.000102627	62.132	0.000914	7.2519e-05	42.189	0.000628	4.68081e-05	45.23	0.000698333	1.78979e-05	41.169	0.0005135	6.12046e-05	58.901	0.000949667	1.89297e-05	45.23	0.000790667	6.61614e-05				40.459	0.000673333	7.05431e-05	81.4949	0.03637	0.00336	79.2193	0.02851	0.00096				45.23	0.00105467	0.000119224				81.4937	0.0473
75.7406	0.01962	0.00012	62.184	8.30682e-05	0.00106067	69.307	0.00222133	0.00010289	62.184	0.000916	7.46391e-05	42.216	0.000627	4.68081e-05	45.261	0.0007	1.8735e-05	41.196	0.0005125	6.17792e-05	58.95	0.000951333	1.89033e-05	45.261	0.000790333	6.69428e-05				40.485	0.000673	7.01498e-05	81.5651	0.03578	0.00337	79.2867	0.02873	0.00098				45.261	0.00105533	0.000118951				81.5639	0.047
75.8097	0.01993	0.00012	62.237	8.84835e-05	0.00106133	69.368	0.00224767	0.000103467	62.237	0.000918	7.6e-05	42.244	0.000626333	4.65009e-05	45.293	0.000701333	2.00333e-05	41.222	0.0005115	6.23592e-05	58.998	0.000952667	1.85831e-05	45.293	0.00079	6.77348e-05				40.51	0.000673	6.99357e-05	81.6352	0.03517	0.00338	79.354	0.02893	0.00099				45.293	0.001056	0.000119578				81.6341	0.04666
75.8789	0.02023	0.00011	62.289	9.36287e-05	0.00106233	69.429	0.00227467	0.000103467	62.289	0.000920333	7.87041e-05	42.271	0.000625333	4.65009e-05	45.324	0.000702667	2.12211e-05	41.248	0.0005105	6.32212e-05	59.046	0.000954	1.83303e-05	45.324	0.000789	6.8695e-05				40.535	0.000673333	7.01166e-05	81.7054	0.03455	0.00339	79.4214	0.02913	0.00101				45.324	0.00105667	0.00011935				81.7042	0.04627
75.948	0.02054	0.0001	62.341	9.95105e-05	0.00106333	69.49	0.00230233	0.00010378	62.341	0.000922	8.1074e-05	42.299	0.000624667	4.61988e-05	45.355	0.000704	2.26053e-05	41.275	0.00051	6.38037e-05	59.095	0.000955667	1.861e-05	45.355	0.000788667	6.95006e-05				40.561	0.000672667	7.03017e-05	81.7756	0.0339	0.00339	79.4888	0.02931	0.00103				45.355	0.00105733	0.00011914				81.7744	0.04585
76.0172	0.02084	0.0001	62.394	0.000105025	0.00106367	69.551	0.00233033	0.000104673	62.394	0.000923333	8.34286e-05	42.326	0.000624	4.59021e-05	45.387	0.000705333	2.39653e-05	41.301	0.0005085	6.43758e-05	59.143	0.000957	1.85203e-05	45.387	0.000788333	7.0316e-05				40.586	0.000672667	7.01166e-05	81.8458	0.03324	0.00339	79.5561	0.02948	0.00104				45.387	0.00105833	0.000119274				81.8446	0.04539
76.0863	0.02114	9e-05	62.446	0.000110183	0.00106433	69.613	0.002359	0.00010499	62.446	0.000925333	8.55823e-05	42.354	0.000623	4.59021e-05	45.418	0.000706333	2.5697e-05	41.327	0.000508	6.49532e-05	59.191	0.000958667	1.90088e-05	45.418	0.000788	7.11407e-05				40.612	0.000672333	6.97448e-05	81.916	0.03255	0.00338	79.6235	0.02964	0.00106				45.418	0.00105833	0.000119442				81.9148	0.0449
76.1554	0.02144	9e-05	62.498	0.000115941	0.00106467	69.674	0.002388	0.000105958	62.498	0.000927	8.8476e-05	42.381	0.000622333	4.56107e-05	45.449	0.000707333	2.65769e-05	41.353	0.0005075	6.5823e-05	59.24	0.000960333	1.861e-05	45.449	0.000787333	7.25282e-05				40.637	0.000673	6.93758e-05	81.9861	0.03186	0.00337	79.6908	0.02978	0.00108				45.449	0.00105933	0.000119643				81.9849	0.04436
76.2246	0.02173	8e-05	62.551	0.000120797	0.001065	69.735	0.00241733	0.000106702	62.551	0.000928333	9.03678e-05	42.409	0.000621667	4.53248e-05	45.481	0.000708667	2.81129e-05	41.38	0.0005065	6.66852e-05	59.288	0.000962	1.93132e-05	45.481	0.000786667	7.29475e-05				40.662	0.000672667	6.90097e-05	82.0563	0.03115	0.00336	79.7582	0.02992	0.00109				45.481	0.00105967	0.000119304				82.0551	0.0438
76.2937	0.02203	7e-05	62.603	0.000125739	0.00106533	69.796	0.002447	0.00010714	62.603	0.000929667	9.32541e-05	42.437	0.000620667	4.53248e-05	45.512	0.000709667	2.99388e-05	41.406	0.000506	6.72625e-05	59.336	0.000963667	2.0108e-05	45.512	0.000786	7.36682e-05				40.688	0.000672667	6.88573e-05	82.1265	0.03042	0.00334	79.8255	0.03003	0.00111				45.512	0.00106067	0.000119571				82.1253	0.0432
76.3629	0.02232	7e-05	62.655	0.000130757	0.00106567	69.857	0.00247767	0.000108519	62.655	0.000931333	9.56574e-05	42.464	0.000619667	4.53468e-05	45.543	0.000710667	3.17857e-05	41.432	0.0005055	6.78399e-05	59.385	0.000965333	2.00333e-05	45.543	0.000785667	7.45274e-05				40.713	0.000673	6.90724e-05	82.1967	0.02969	0.00331	79.8929	0.03014	0.00113				45.543	0.00106133	0.000118732				82.1955	0.04257
76.432	0.02261	6e-05	62.708	0.000135192	0.001066	69.918	0.00250867	0.000109715	62.708	0.000933	9.82293e-05	42.492	0.000618667	4.53468e-05	45.575	0.000711333	3.30807e-05	41.459	0.000505	6.87071e-05	59.433	0.000967	2.1e-05	45.575	0.000785333	7.53945e-05				40.739	0.000672667	6.87192e-05	82.2668	0.02895	0.00328	79.9602	0.03022	0.00114				45.575	0.001062	0.000118874				82.2656	0.04191
76.5012	0.02289	6e-05	62.76	0.000139775	0.001066	69.98	0.00253967	0.000110961	62.76	0.000934667	0.000100828	42.519	0.000617667	4.45009e-05	45.606	0.000712333	3.49619e-05	41.485	0.000505	6.95719e-05	59.481	0.000969	2.17025e-05	45.606	0.000785	7.62693e-05				40.764	0.000672667	6.85954e-05	82.337	0.02819	0.00325	80.0276	0.0303	0.00116				45.606	0.00106233	0.000118686				82.3358	0.04123
76.5703	0.02317	5e-05	62.812	0.000143429	0.001066	70.041	0.00257167	0.000112256	62.812	0.000936	0.000103286	42.547	0.000616667	4.45009e-05	45.637	0.000713	3.62905e-05	41.511	0.0005045	6.98594e-05	59.53	0.000971	2.25167e-05	45.637	0.000784667	7.71514e-05				40.79	0.000672667	6.85954e-05	82.4072	0.02743	0.00321	80.0949	0.03035	0.00117				45.637	0.00106333	0.000119098				82.406	0.04051
76.6395	0.02345	5e-05	62.865	0.000147001	0.00106633	70.102	0.002604	0.000114162	62.865	0.000938	0.00010547	42.574	0.000616	4.4238e-05	45.669	0.000713667	3.8371e-05	41.538	0.0005045	7.01492e-05	59.578	0.000973	2.34307e-05	45.669	0.000784	7.79487e-05				40.815	0.000672667	6.8486e-05	82.4774	0.02667	0.00317	80.1623	0.03039	0.00119				45.669	0.00106367	0.000118255				82.4762	0.03977
76.7086	0.02372	4e-05	62.917	0.000150048	0.00106633	70.163	0.00263667	0.000115941	62.917	0.000939333	0.000108103	42.602	0.000615	4.4238e-05	45.7	0.000714	4.01123e-05	41.564	0.000504	7.10164e-05	59.626	0.000974667	2.46644e-05	45.7	0.000783667	7.7861e-05				40.84	0.000672667	6.8486e-05	82.5475	0.0259	0.00312	80.2296	0.03041	0.0012				45.7	0.00106433	0.000118593				82.5463	0.039
76.7778	0.02399	4e-05	62.969	0.00015271	0.00106667	70.224	0.00267033	0.000117781	62.969	0.000941333	0.000110428	42.63	0.000614333	4.39811e-05	45.731	0.000714667	4.14769e-05	41.59	0.000504	7.15914e-05	59.675	0.000976333	2.51462e-05	45.731	0.000783333	7.87676e-05				40.866	0.000672667	6.8391e-05	82.6177	0.02512	0.00306	80.297	0.03042	0.00122				45.731	0.00106533	0.000118429				82.6165	0.03822
76.8469	0.02425	4e-05	63.022	0.000155406	0.001067	70.285	0.00270433	0.000119968	63.022	0.000943333	0.000112095	42.657	0.000613667	4.37302e-05	45.763	0.000715	4.3e-05	41.616	0.000504	7.21711e-05	59.723	0.000978333	2.62742e-05	45.763	0.000783	7.96806e-05				40.891	0.000672333	6.80612e-05	82.6879	0.02435	0.003	80.3643	0.03041	0.00123				45.763	0.00106567	0.00011845				82.6867	0.03741
76.9161	0.02451	4e-05	63.074	0.000157572	0.001067	70.347	0.002739	0.000121897	63.074	0.000945333	0.000114548	42.685	0.000612667	4.37302e-05	45.794	0.000715667	4.53468e-05	41.643	0.000504	7.27461e-05	59.771	0.000980667	2.73191e-05	45.794	0.000782667	8.00021e-05				40.917	0.000672667	6.83106e-05	82.7581	0.02357	0.00294	80.4317	0.03038	0.00124				45.794	0.00106633	0.000118277				82.7569	0.03659
76.9852	0.02476	4e-05	63.126	0.000159765	0.001067	70.408	0.00277367	0.00012388	63.126	0.000947333	0.000116372	42.712	0.000611667	4.38216e-05	45.825	0.000716	4.68722e-05	41.669	0.000504	7.33258e-05	59.82	0.000982333	2.9023e-05	45.825	0.000782333	8.09341e-05				40.942	0.000672667	6.74117e-05	82.8283	0.0228	0.00287	80.499	0.03033	0.00126				45.825	0.001067	0.000117847				82.827	0.03574
77.0543	0.025	4e-05	63.179	0.00016142	0.00106767	70.469	0.00280933	0.000125596	63.179	0.000949667	0.000118391	42.74	0.000610667	4.38216e-05	45.857	0.000716	4.81352e-05	41.695	0.000504	7.39008e-05	59.868	0.000984	2.98161e-05	45.857	0.000782	8.08764e-05				40.967	0.000673	6.76683e-05	82.8984	0.02203	0.00279	80.5664	0.03027	0.00127				45.857	0.00106733	0.000118361				82.8972	0.03489
77.1235	0.02524	4e-05	63.231	0.000162715	0.00106767	70.53	0.002845	0.00012733	63.231	0.000952333	0.000119918	42.767	0.00061	4.3589e-05	45.888	0.000716333	4.96622e-05	41.722	0.000504	7.41906e-05	59.916	0.000986	3.11929e-05	45.888	0.000781333	8.177e-05				40.993	0.000672667	6.73523e-05	82.9686	0.02126	0.00272	80.6338	0.03019	0.00128				45.888	0.001068	0.000118419				82.9674	0.03402
77.1926	0.02548	5e-05	63.283	0.000163476	0.00106833	70.591	0.00288167	0.000129083	63.283	0.000955333	0.000121952	42.795	0.000609	4.3589e-05	45.919	0.000716333	5.16172e-05	41.748	0.0005045	7.44782e-05	59.965	0.000987667	3.2532e-05	45.919	0.000781333	8.2203e-05				41.018	0.000672667	6.73078e-05	83.0388	0.0205	0.00263	80.7011	0.03008	0.00129				45.919	0.00106867	0.000118564				83.0376	0.03314
77.2618	0.0257	5e-05	63.336	0.000164265	0.001069	70.653	0.00291833	0.000130852	63.336	0.000958	0.0001236	42.822	0.000608	4.27902e-05	45.951	0.000716667	5.34634e-05	41.774	0.0005045	7.50578e-05	60.013	0.000989667	3.40049e-05	45.951	0.000781	8.26136e-05				41.044	0.000672667	6.73078e-05	83.109	0.01975	0.00254	80.7685	0.02997	0.0013				45.951	0.00106933	0.000118361				83.1077	0.03225
77.3309	0.02592	6e-05	63.388	0.000164512	0.00106933	70.714	0.00295567	0.000131743	63.388	0.000960667	0.000125301	42.85	0.000607	4.27902e-05	45.982	0.000716333	5.48847e-05	41.8	0.0005045	7.59227e-05	60.061	0.000991667	3.5019e-05	45.982	0.000780667	8.25853e-05				41.069	0.000673	6.67008e-05	83.1791	0.019	0.00245	80.8358	0.02983	0.00131				45.982	0.00107	0.000118655				83.1779	0.03135
77.4001	0.02613	7e-05	63.44	0.000164786	0.00107067	70.775	0.00299333	0.000133178	63.44	0.000964333	0.000127052	42.878	0.000606	4.29302e-05	46.013	0.000716333	5.68536e-05	41.827	0.000505	7.62102e-05	60.11	0.000993333	3.66379e-05	46.013	0.000780333	8.30321e-05				41.095	0.000673	6.67008e-05	83.2493	0.01827	0.00235	80.9032	0.02967	0.00131				46.013	0.00107033	0.000119542				83.2481	0.03044
77.4692	0.02633	8e-05	63.493	0.000164734	0.00107133	70.836	0.00303133	0.000133538	63.493	0.000968	0.000127855	42.905	0.000605333	4.27239e-05	46.045	0.000716333	5.78389e-05	41.853	0.000505	7.65e-05	60.158	0.000995667	3.82797e-05	46.045	0.00078	8.30181e-05				41.12	0.000673	6.66858e-05	83.3195	0.01754	0.00225	80.9705	0.0295	0.00132				46.045	0.00107033	0.0001195				83.3183	0.02953
77.5384	0.02653	9e-05	63.545	0.000164147	0.00107267	70.897	0.00307	0.000133989	63.545	0.000971333	0.00012967	42.933	0.000604333	4.27239e-05	46.076	0.000716	5.92706e-05	41.879	0.0005055	7.70773e-05	60.206	0.000997333	4.00541e-05	46.076	0.00078	8.35045e-05				41.145	0.000672667	6.63953e-05	83.3897	0.01683	0.00215	81.0379	0.02931	0.00132				46.076	0.001071	0.00012005				83.3885	0.02862
77.6075	0.02671	9e-05	63.597	0.000163022	0.00107367	70.958	0.003109	0.000133989	63.597	0.000975	0.000130572	42.96	0.000603667	4.25245e-05	46.107	0.000715667	6.07069e-05	41.906	0.000506	7.73649e-05	60.255	0.000999333	4.13562e-05	46.107	0.000779667	8.4002e-05				41.171	0.000673	6.66858e-05	83.4598	0.01613	0.00204	81.1052	0.0291	0.00133				46.107	0.00107167	0.000120683				83.4586	0.02771
77.6767	0.02689	0.0001	63.65	0.000162508	0.001075	71.02	0.003149	0.000133989	63.65	0.000979333	0.00013202	42.988	0.000602667	4.25245e-05	46.139	0.000715667	6.26844e-05	41.932	0.000506	7.73671e-05	60.303	0.001001	4.32666e-05	46.139	0.000779	8.40179e-05				41.196	0.000673	6.58255e-05	83.53	0.01544	0.00193	81.1726	0.02887	0.00133				46.139	0.00107233	0.000121397				83.5288	0.02679
77.7458	0.02706	0.00011	63.702	0.000161135	0.00107633	71.081	0.00318933	0.000132549	63.702	0.000983	0.000133	43.015	0.000602	4.2332e-05	46.17	0.000715	6.35925e-05	41.958	0.000507	7.76547e-05	60.351	0.00100267	4.52364e-05	46.17	0.000779333	8.40496e-05				41.222	0.000673	6.58483e-05	83.6002	0.01477	0.00182	81.2399	0.02862	0.00133				46.17	0.00107233	0.000121726				83.599	0.02588
77.815	0.02721	0.00012	63.754	0.00016039	0.001078	71.142	0.00323033	0.000131561	63.754	0.000987333	0.000134031	43.043	0.000601333	4.21466e-05	46.201	0.000714333	6.51178e-05	41.985	0.0005075	7.79423e-05	60.399	0.00100433	4.63069e-05	46.201	0.000778667	8.40972e-05				41.247	0.000673	6.58483e-05	83.6704	0.01411	0.0017	81.3073	0.02836	0.00133				46.201	0.001073	0.000122609				83.6692	0.02498
77.8841	0.02736	0.00013	63.807	0.000158547	0.00108	71.203	0.00327167	0.000130124	63.807	0.000991333	0.000135079	43.071	0.0006	4.25323e-05	46.233	0.000714	6.65658e-05	42.011	0.0005075	7.8232e-05	60.448	0.00100633	4.85833e-05	46.233	0.000779	8.41606e-05				41.272	0.000673333	6.53095e-05	83.7406	0.01347	0.00159	81.3746	0.02808	0.00133				46.233	0.00107333	0.000123662				83.7393	0.02408
77.9532	0.0275	0.00014	63.859	0.000157042	0.00108167	71.264	0.00331367	0.000127798	63.859	0.000995667	0.000135663	43.098	0.000599333	4.23596e-05	46.264	0.000713667	6.80172e-05	42.037	0.000508	7.88094e-05	60.496	0.001008	5.07149e-05	46.264	0.000778333	8.42397e-05				41.298	0.000673	6.50461e-05	83.8107	0.01285	0.00147	81.442	0.02778	0.00133				46.264	0.00107367	0.000125149				83.8095	0.02318
78.0224	0.02763	0.00015	63.911	0.00015532	0.00108367	71.325	0.003356	0.000125383	63.911	0.001	0.000136275	43.126	0.000598667	4.2194e-05	46.295	0.000712667	6.90097e-05	42.063	0.0005085	7.88094e-05	60.544	0.00100967	5.19647e-05	46.295	0.000778333	8.38113e-05				41.323	0.000673333	6.53631e-05	83.8809	0.01224	0.00136	81.5093	0.02747	0.00132				46.295	0.001074	0.000125714				83.8797	0.02229
78.0915	0.02775	0.00016	63.964	0.00015308	0.00108533	71.387	0.00339933	0.000121989	63.964	0.001004	0.000136396	43.153	0.000597667	4.2194e-05	46.327	0.000712333	7.04651e-05	42.09	0.000509	7.88094e-05	60.593	0.00101167	5.44181e-05	46.327	0.000778333	8.39782e-05				41.349	0.000673	6.51076e-05	83.9511	0.01165	0.00124	81.5767	0.02714	0.00132				46.327	0.00107433	0.000127029				83.9499	0.02142
78.1607	0.02785	0.00017	64.016	0.000151216	0.00108767	71.448	0.00344333	0.000118711	64.016	0.00100833	0.000137063	43.181	0.000597	4.20357e-05	46.358	0.000711	7.19236e-05	42.116	0.0005095	7.90991e-05	60.641	0.00101367	5.60387e-05	46.358	0.000778	8.40417e-05				41.374	0.000673333	6.46091e-05	84.0213	0.01108	0.00113	81.644	0.0268	0.00131				46.358	0.00107467	0.000128442				84.02	0.02055
78.2298	0.02795	0.00019	64.068	0.000149439	0.00109	71.509	0.003488	0.000114904	64.068	0.00101233	0.000137231	43.208	0.000596333	4.18848e-05	46.389	0.000710333	7.28583e-05	42.142	0.0005105	7.9097e-05	60.689	0.001015	5.80259e-05	46.389	0.000777667	8.37218e-05				41.4	0.000673333	6.46091e-05	84.0914	0.01053	0.00101	81.7114	0.02644	0.0013				46.389	0.001075	0.000129225				84.0902	0.0197
78.299	0.02803	0.0002	64.121	0.000147751	0.00109233	71.57	0.00353367	0.000111114	64.121	0.001017	0.00013689	43.236	0.000595667	4.17413e-05	46.421	0.000709667	7.43797e-05	42.169	0.0005105	7.93867e-05	60.738	0.00101667	6.03517e-05	46.421	0.000777667	8.33447e-05				41.425	0.000673333	6.47019e-05	84.1616	0.01	0.00091	81.7787	0.02607	0.0013				46.421	0.001075	0.000131195				84.1604	0.01885
78.3681	0.0281	0.00021	64.173	0.000145363	0.00109467	71.631	0.00357967	0.000106237	64.173	0.001021	0.000137099	43.264	0.000594667	4.17413e-05	46.452	0.000709	7.53193e-05	42.195	0.000511	7.93867e-05	60.786	0.00101867	6.21638e-05	46.452	0.000777667	8.36082e-05				41.45	0.000673	6.4467e-05	84.2318	0.00949	0.0008	81.8461	0.02568	0.00129				46.452	0.00107533	0.0001321				84.2306	0.01802
78.4373	0.02816	0.00022	64.225	0.000143309	0.00109767	71.692	0.00362667	0.000102065	64.225	0.00102467	0.000136793	43.291	0.000594	4.16053e-05	46.483	0.000708	7.63151e-05	42.221	0.0005115	7.93867e-05	60.834	0.00102033	6.46091e-05	46.483	0.000777333	8.33627e-05				41.476	0.000673333	6.40104e-05	84.302	0.009	0.0007	81.9134	0.02528	0.00128				46.483	0.00107567	0.000133829				84.3007	0.01721
78.5064	0.02821	0.00023	64.278	0.000141737	0.00110033	71.754	0.003674	9.68143e-05	64.278	0.00102867	0.00013642	43.319	0.000593	4.19047e-05	46.515	0.000707333	7.72615e-05	42.248	0.000512	7.93867e-05	60.883	0.00102233	6.65307e-05	46.515	0.000777667	8.25974e-05				41.501	0.000673333	6.40104e-05	84.3722	0.00852	0.00061	81.9808	0.02487	0.00127				46.515	0.00107567	0.00013522				84.3709	0.01641
78.5756	0.02824	0.00023	64.33	0.000139737	0.00110267	71.815	0.00372267	9.11939e-05	64.33	0.00103233	0.000136141	43.346	0.000592333	4.17892e-05	46.546	0.000706333	7.82581e-05	42.274	0.0005125	7.93867e-05	60.931	0.001024	6.82862e-05	46.546	0.000777333	8.24035e-05				41.527	0.000673333	6.41431e-05	84.4423	0.00807	0.00053	82.0481	0.02445	0.00126				46.546	0.001076	0.000137088				84.4411	0.01563
78.6447	0.02826	0.00024	64.382	0.000138037	0.00110567	71.876	0.003772	8.60174e-05	64.382	0.001036	0.000135244	43.374	0.000592	4.22256e-05	46.578	0.000705	7.87337e-05	42.3	0.000513	7.93867e-05	60.979	0.00102533	7.05148e-05	46.578	0.000777333	8.21056e-05				41.552	0.000673	6.39296e-05	84.5125	0.00764	0.00046	82.1155	0.02401	0.00124				46.578	0.001076	0.000138568				84.5113	0.01487
78.7139	0.02827	0.00025	64.435	0.000136873	0.00110833	71.937	0.00382167	7.97517e-05	64.435	0.00103933	0.000134448	43.401	0.000591333	4.21228e-05	46.609	0.000704	7.97308e-05	42.326	0.0005135	7.90991e-05	61.028	0.001027	7.23809e-05	46.609	0.000777333	8.15434e-05				41.577	0.000673333	6.35164e-05	84.5827	0.00723	0.00042	82.1829	0.02357	0.00123				46.609	0.00107633	0.000139747				84.5814	0.01413
78.783	0.02826	0.00026	64.487	0.000135308	0.00111167	71.998	0.00387233	7.42989e-05	64.487	0.00104267	0.000133665	43.429	0.000590333	4.21228e-05	46.64	0.000703333	8.06866e-05	42.353	0.0005145	7.9097e-05	61.076	0.00102867	7.43124e-05	46.64	0.000777333	8.12794e-05				41.603	0.000673333	6.35164e-05	84.6529	0.00684	0.0004	82.2502	0.02311	0.00122				46.64	0.001076	0.000141552				84.6516	0.0134
78.8521	0.02824	0.00027	64.539	0.000134005	0.00111467	72.06	0.00392367	6.85006e-05	64.539	0.00104567	0.000132349	43.456	0.000589667	4.20278e-05	46.672	0.000702	8.11665e-05	42.379	0.0005145	7.88094e-05	61.124	0.00103067	7.64613e-05	46.672	0.000777667	8.06246e-05				41.628	0.000673333	6.36894e-05	84.723	0.00647	0.00041	82.3176	0.02265	0.0012				46.672	0.00107633	0.00014283				84.7218	0.0127
78.9213	0.02821	0.00028	64.592	0.000132217	0.00111767	72.121	0.003976	6.26418e-05	64.592	0.00104867	0.000131043	43.484	0.000589	4.19404e-05	46.703	0.000701	8.21645e-05	42.405	0.000515	7.88094e-05	61.173	0.00103233	7.84942e-05	46.703	0.000777333	8.05564e-05				41.654	0.000673	6.3498e-05	84.7932	0.00613	0.00044	82.3849	0.02217	0.00119				46.703	0.00107633	0.000144462				84.792	0.01202
78.9904	0.02817	0.00028	64.644	0.000131145	0.001121	72.182	0.00402867	5.66598e-05	64.644	0.00105133	0.000129516	43.512	0.000588333	4.18609e-05	46.734	0.0007	8.31625e-05	42.432	0.0005155	7.88094e-05	61.221	0.00103367	8.01582e-05	46.734	0.000777667	7.99521e-05				41.679	0.000673	6.36946e-05	84.8634	0.0058	0.00048	82.4523	0.02169	0.00117				46.734	0.00107633	0.000146124				84.8621	0.01135
79.0596	0.02811	0.00029	64.696	0.000130288	0.001124	72.243	0.004082	5.10979e-05	64.696	0.001054	0.000128651	43.539	0.000588333	4.18609e-05	46.766	0.000699	8.36122e-05	42.458	0.000516	7.8232e-05	61.269	0.001035	8.21645e-05	46.766	0.000778	7.93725e-05				41.705	0.000673333	6.31295e-05	84.9336	0.00549	0.00054	82.5196	0.02121	0.00115				46.766	0.00107633	0.000147815				84.9323	0.01072
79.1287	0.02804	0.0003	64.749	0.000129554	0.00112733	72.304	0.00413633	4.48813e-05	64.749	0.00105633	0.000126263	43.567	0.000587667	4.17892e-05	46.797	0.000697667	8.40972e-05	42.484	0.0005165	7.79423e-05	61.318	0.00103667	8.43465e-05	46.797	0.000777667	7.93872e-05				41.73	0.000673333	6.3343e-05	85.0037	0.0052	0.0006	82.587	0.02071	0.00114				46.797	0.00107667	0.000149246				85.0025	0.0101
79.1979	0.02795	0.0003	64.801	0.000129005	0.00113067	72.365	0.00419167	3.9879e-05	64.801	0.00105833	0.000124981	43.594	0.000587	4.17253e-05	46.828	0.000696667	8.5096e-05	42.511	0.0005165	7.76547e-05	61.366	0.001038	8.6122e-05	46.828	0.000778	7.88606e-05				41.755	0.000673333	6.35715e-05	85.0739	0.00493	0.00067	82.6543	0.02021	0.00112				46.828	0.00107667	0.000150998				85.0727	0.00951
79.267	0.02785	0.00031	64.853	0.00012813	0.00113433	72.427	0.00424667	3.55012e-05	64.853	0.00106033	0.00012303	43.622	0.000587	4.21426e-05	46.86	0.000695667	8.5096e-05	42.537	0.000517	7.70773e-05	61.414	0.00103933	8.7306e-05	46.86	0.000778333	7.83603e-05				41.781	0.000673	6.34114e-05	85.1441	0.00468	0.00073	82.7217	0.01971	0.0011				46.86	0.00107667	0.000151896				85.1428	0.00894
79.3362	0.02774	0.00031	64.906	0.0001279	0.00113833	72.488	0.00430333	3.11341e-05	64.906	0.00106233	0.00012108	43.649	0.000586333	4.20991e-05	46.891	0.000694333	8.55823e-05	42.563	0.0005175	7.70773e-05	61.463	0.00104067	8.91422e-05	46.891	0.000778667	7.78867e-05				41.806	0.000673333	6.38148e-05	85.2143	0.00445	0.0008	82.789	0.0192	0.00108				46.891	0.00107667	0.000153692				85.213	0.00839
79.4053	0.02761	0.00032	64.958	0.000127354	0.001142	72.549	0.00436067	2.85715e-05	64.958	0.001064	0.000118579	43.677	0.000585667	4.20634e-05	46.922	0.000693667	8.65583e-05	42.589	0.000518	7.67898e-05	61.511	0.00104233	9.04728e-05	46.922	0.000779	7.74403e-05				41.832	0.000673	6.36632e-05	85.2845	0.00424	0.00086	82.8564	0.01869	0.00106				46.922	0.00107667	0.000154623				85.2832	0.00787
79.4745	0.02747	0.00032	65.01	0.000126982	0.00114567	72.61	0.00441867	2.65016e-05	65.01	0.001065	0.000116632	43.705	0.000585667	4.20634e-05	46.954	0.000692333	8.70479e-05	42.616	0.000518	7.59227e-05	61.559	0.00104367	9.17842e-05	46.954	0.000779333	7.70216e-05				41.857	0.000673	6.39296e-05	85.3546	0.00405	0.00092	82.9237	0.01818	0.00104				46.954	0.001076	0.000156144				85.3534	0.00738
79.5436	0.02731	0.00033	65.063	0.000127222	0.00114967	72.671	0.004477	2.6e-05	65.063	0.00106667	0.000114133	43.732	0.000585	4.20357e-05	46.985	0.000691333	8.70479e-05	42.642	0.0005185	7.56329e-05	61.608	0.00104467	9.36607e-05	46.985	0.000779667	7.66312e-05				41.882	0.000673	6.42106e-05	85.4248	0.00387	0.00098	82.9911	0.01767	0.00102				46.985	0.00107633	0.000157678				85.4235	0.0069
79.6128	0.02714	0.00033	65.115	0.000126635	0.00115367	72.732	0.00453633	2.66521e-05	65.115	0.001068	0.000111772	43.76	0.000584667	4.25245e-05	47.016	0.00069	8.75386e-05	42.668	0.0005185	7.53453e-05	61.656	0.001046	9.45992e-05	47.016	0.00078	7.62693e-05				41.908	0.000673333	6.36579e-05	85.495	0.00371	0.00103	83.0584	0.01715	0.001				47.016	0.00107633	0.000158648				85.4937	0.00645
79.6819	0.02696	0.00033	65.167	0.000126621	0.001158	72.794	0.00459633	2.8589e-05	65.167	0.001069	0.000109138	43.787	0.000584667	4.2004e-05	47.048	0.000689667	8.80303e-05	42.695	0.000519	7.4768e-05	61.704	0.00104767	9.55214e-05	47.048	0.000780333	7.50622e-05				41.933	0.000673333	6.39557e-05	85.5652	0.00357	0.00109	83.1258	0.01664	0.00098				47.048	0.00107633	0.000159632				85.5639	0.00603
79.7511	0.02677	0.00034	65.22	0.000126184	0.00116267	72.855	0.00465733	3.10859e-05	65.22	0.00107033	0.000106782	43.815	0.000584333	4.2501e-05	47.079	0.000688333	8.85231e-05	42.721	0.0005195	7.41906e-05	61.753	0.001049	9.65039e-05	47.079	0.000780667	7.47685e-05				41.959	0.000673333	6.42677e-05	85.6353	0.00344	0.00113	83.1931	0.01613	0.00095				47.079	0.00107567	0.000160295				85.6341	0.00563
79.8202	0.02656	0.00034	65.272	0.000125491	0.001167	72.916	0.004719	3.35112e-05	65.272	0.00107167	0.000103732	43.842	0.000584	4.2e-05	47.11	0.000687	8.90169e-05	42.747	0.00052	7.36133e-05	61.801	0.00105	9.75038e-05	47.11	0.000781	7.4505e-05				41.984	0.000673	6.41561e-05	85.7055	0.00333	0.00118	83.2605	0.01561	0.00093				47.11	0.001076	0.000160963				85.7042	0.00525
79.8893	0.02634	0.00034	65.324	0.000125694	0.001172	72.977	0.00478167	3.72201e-05	65.324	0.00107267	0.000100828	43.87	0.000584	4.25088e-05	47.142	0.000686333	8.90075e-05	42.773	0.0005195	7.3036e-05	61.849	0.00105167	9.80272e-05	47.142	0.000781667	7.39617e-05				42.009	0.000673333	6.45936e-05	85.7757	0.00323	0.00121	83.3279	0.0151	0.0009				47.142	0.00107567	0.000162211				85.7744	0.0049
79.9585	0.02611	0.00035	65.377	0.000125644	0.00117667	73.038	0.00484533	4.0501e-05	65.377	0.00107333	9.76337e-05	43.897	0.000583667	4.20159e-05	47.173	0.000685333	9.00074e-05	42.8	0.00052	7.24586e-05	61.898	0.00105267	9.80833e-05	47.173	0.000782333	7.34938e-05				42.035	0.000673333	6.49333e-05	85.8459	0.00314	0.00125	83.3952	0.0146	0.00088				47.173	0.00107567	0.000162316				85.8446	0.00456
80.0276	0.02586	0.00035	65.429	0.000125383	0.001182	73.1	0.00490933	4.37531e-05	65.429	0.00107433	9.4733e-05	43.925	0.000583667	4.2548e-05	47.204	0.000684667	9.00019e-05	42.826	0.0005205	7.15938e-05	61.946	0.001054	9.91363e-05	47.204	0.000782667	7.24178e-05				42.06	0.000673	6.48383e-05	85.916	0.00306	0.00128	83.4626	0.0141	0.00085				47.204	0.00107533	0.000163574				85.9148	0.00425
80.0968	0.02561	0.00035	65.482	0.000124781	0.00118767	73.161	0.00497533	4.70354e-05	65.482	0.00107567	9.16861e-05	43.953	0.000583667	4.2548e-05	47.236	0.000683667	9.00019e-05	42.852	0.0005205	7.07266e-05	61.994	0.00105533	9.92035e-05	47.236	0.000783333	7.2037e-05				42.086	0.000673333	6.52865e-05	85.9862	0.003	0.0013	83.5299	0.0136	0.00082				47.236	0.001075	0.000163918				85.9849	0.00396
80.1659	0.02534	0.00036	65.534	0.000124275	0.00119333	73.222	0.00504167	5.02129e-05	65.534	0.00107667	8.80814e-05	43.98	0.000583667	4.20991e-05	47.267	0.000682667	9.05005e-05	42.879	0.000521	6.98618e-05	62.043	0.00105633	9.93294e-05	47.267	0.000784	7.15821e-05				42.111	0.000673333	6.56531e-05	86.0564	0.00295	0.00132	83.5973	0.01311	0.0008				47.267	0.001075	0.000164037				86.0551	0.00369
80.2351	0.02506	0.00036	65.586	0.000124146	0.00119933	73.283	0.00510933	5.42433e-05	65.586	0.001078	8.4788e-05	44.008	0.000583667	4.20991e-05	47.298	0.000682333	9.10018e-05	42.905	0.000521	6.89946e-05	62.091	0.00105767	9.943e-05	47.298	0.000784667	7.1143e-05				42.137	0.000673	6.55744e-05	86.1266	0.00291	0.00134	83.6646	0.01262	0.00077				47.298	0.001075	0.000164958				86.1253	0.00344
80.3042	0.02477	0.00036	65.639	0.000123569	0.00120567	73.344	0.00517867	5.77264e-05	65.639	0.001079	8.1185e-05	44.035	0.000584	4.21426e-05	47.33	0.000681	9.15041e-05	42.931	0.0005205	6.84172e-05	62.139	0.00105933	9.90774e-05	47.33	0.000785333	6.99452e-05				42.162	0.000673333	6.60328e-05	86.1968	0.00287	0.00135	83.732	0.01214	0.00074				47.33	0.001075	0.000164958				86.1955	0.0032
80.3734	0.02447	0.00037	65.691	0.000123387	0.00121233	73.405	0.00524867	6.06658e-05	65.691	0.00108033	7.71838e-05	44.063	0.000583667	4.26654e-05	47.361	0.000680667	9.20072e-05	42.958	0.000521	6.75524e-05	62.188	0.00106067	9.8612e-05	47.361	0.000786	6.95485e-05				42.187	0.000673333	6.64254e-05	86.2669	0.00285	0.00135	83.7993	0.01167	0.00071				47.361	0.00107467	0.000165307				86.2656	0.00298
80.4425	0.02416	0.00037	65.743	0.000122153	0.00121867	73.467	0.00532033	6.47019e-05	65.743	0.001082	7.37496e-05	44.09	0.000583667	4.22532e-05	47.392	0.00068	9.20163e-05	42.984	0.000521	6.63978e-05	62.236	0.00106167	9.82157e-05	47.392	0.000787	6.89855e-05				42.213	0.000673667	6.68905e-05	86.3371	0.00283	0.00136	83.8667	0.0112	0.00068				47.392	0.001074	0.000165085				86.3358	0.00278
80.5117	0.02383	0.00037	65.796	0.000121939	0.001226	73.528	0.005393	6.80882e-05	65.796	0.00108367	6.95869e-05	44.118	0.000584	4.23202e-05	47.424	0.000679667	9.25221e-05	43.01	0.000521	6.55305e-05	62.284	0.001063	9.73704e-05	47.424	0.000787333	6.80686e-05				42.238	0.000673333	6.68306e-05	86.4073	0.00282	0.00135	83.934	0.01074	0.00065				47.424	0.001074	0.000165085				86.406	0.0026
80.5808	0.0235	0.00038	65.848	0.000121503	0.001233	73.589	0.005468	7.20278e-05	65.848	0.00108533	6.61614e-05	44.146	0.000584333	4.17892e-05	47.455	0.000678667	9.30448e-05	43.036	0.0005215	6.46658e-05	62.332	0.00106433	9.69141e-05	47.455	0.000788333	6.75747e-05				42.264	0.000673667	6.73003e-05	86.4775	0.00281	0.00135	84.0014	0.0103	0.00062				47.455	0.001074	0.000165085				86.4762	0.00242
80.65	0.02316	0.00038	65.9	0.000120604	0.00124033	73.65	0.005544	7.53459e-05	65.9	0.00108733	6.16144e-05	44.173	0.000584667	4.18609e-05	47.486	0.000678333	9.35539e-05	43.063	0.0005215	6.35112e-05	62.381	0.001066	9.60052e-05	47.486	0.000788667	6.67108e-05				42.289	0.000674	6.77717e-05	86.5476	0.00281	0.00134	84.0687	0.00986	0.00059				47.486	0.00107367	0.000165437				86.5464	0.00226
80.7191	0.02281	0.00038	65.953	0.000119634	0.00124833	73.711	0.005622	7.93032e-05	65.953	0.00108933	5.70731e-05	44.201	0.000585	4.19404e-05	47.518	0.000677667	9.35753e-05	43.089	0.0005215	6.23565e-05	62.429	0.001067	9.50158e-05	47.518	0.00079	6.58711e-05				42.314	0.000674	6.81982e-05	86.6178	0.00282	0.00132	84.1361	0.00943	0.00056				47.518	0.001073	0.000165085				86.6165	0.00211
80.7882	0.02246	0.00038	66.005	0.000118585	0.00125633	73.772	0.00570133	8.31885e-05	66.005	0.00109167	5.31068e-05	44.228	0.000585	4.15812e-05	47.549	0.000677333	9.40868e-05	43.115	0.0005215	6.12019e-05	62.477	0.00106867	9.41134e-05	47.549	0.000790667	6.56074e-05				42.34	0.000674	6.81982e-05	86.688	0.00282	0.0013	84.2034	0.00901	0.00053				47.549	0.001073	0.000165085				86.6867	0.00197
80.8574	0.02209	0.00039	66.057	0.000117887	0.00126433	73.834	0.005782	8.76185e-05	66.057	0.00109367	4.85833e-05	44.256	0.000585333	4.16813e-05	47.58	0.000676667	9.51122e-05	43.142	0.0005215	6.00472e-05	62.526	0.00106967	9.31254e-05	47.58	0.000791667	6.42677e-05				42.365	0.000674333	6.86756e-05	86.7582	0.00283	0.00128	84.2708	0.0086	0.00051				47.58	0.00107267	0.000164512				86.7569	0.00184
80.9265	0.02172	0.00039	66.11	0.000116923	0.001273	73.895	0.00586467	9.10622e-05	66.11	0.001096	4.4643e-05	44.283	0.000586	4.12432e-05	47.612	0.000676333	9.5626e-05	43.168	0.0005215	5.88926e-05	62.574	0.00107133	9.15988e-05	47.612	0.000792667	6.36108e-05				42.391	0.000674667	6.91544e-05	86.8284	0.00284	0.00126	84.3381	0.0082	0.00048				47.612	0.00107233	0.000164734				86.8271	0.00172
80.9957	0.02134	0.00039	66.162	0.000116529	0.001282	73.956	0.00594933	9.55057e-05	66.162	0.001099	4.01497e-05	44.311	0.000586333	4.13562e-05	47.643	0.000676333	9.61735e-05	43.194	0.0005215	5.77379e-05	62.622	0.001072	9.00722e-05	47.643	0.000793333	6.27721e-05				42.416	0.000675	6.96348e-05	86.8985	0.00286	0.00123	84.4055	0.00782	0.00045				47.643	0.00107233	0.000163812				86.8972	0.0016
81.0648	0.02096	0.00039	66.214	0.000115846	0.00129067	74.017	0.00603567	9.943e-05	66.214	0.00110167	3.51046e-05	44.338	0.000587	4.09268e-05	47.674	0.000675667	9.62098e-05	43.221	0.0005215	5.65833e-05	62.671	0.00107367	8.85457e-05	47.674	0.000794333	6.21477e-05				42.442	0.000675333	7.01166e-05	86.9687	0.00287	0.00121	84.4728	0.00744	0.00043				47.674	0.00107167	0.000163464				86.9674	0.0015
81.134	0.02057	0.0004	66.267	0.000115235	0.0013	74.078	0.00612367	0.000103413	66.267	0.00110467	3.06649e-05	44.366	0.000587333	4.10528e-05	47.706	0.000675667	9.67695e-05	43.247	0.0005215	5.51445e-05	62.719	0.00107467	8.69329e-05	47.706	0.000795333	6.09289e-05				42.467	0.000675333	7.01166e-05	87.0389	0.00289	0.00117	84.5402	0.00708	0.0004				47.706	0.00107133	0.000162891				87.0376	0.00139
81.2031	0.02017	0.0004	66.319	0.000114328	0.001309	74.139	0.00621333	0.000107449	66.319	0.001108	2.59808e-05	44.394	0.000588	4.06325e-05	47.737	0.000675	9.7811e-05	43.273	0.000522	5.34127e-05	62.767	0.00107533	8.54069e-05	47.737	0.000796333	6.03352e-05				42.492	0.000675667	7.05998e-05	87.1091	0.00291	0.00114	84.6075	0.00673	0.00038				47.737	0.001071	0.000163117				87.1078	0.00129
81.2723	0.01977	0.0004	66.371	0.000113562	0.00131867	74.201	0.006305	0.000111906	66.371	0.001111	2.17025e-05	44.421	0.000588667	4.02161e-05	47.768	0.000675333	9.88551e-05	43.299	0.0005215	5.19647e-05	62.816	0.00107667	8.33447e-05	47.768	0.000797	5.92284e-05				42.518	0.000676	7.10845e-05	87.1792	0.00292	0.00111	84.6749	0.00639	0.00035				47.768	0.001071	0.000162197				87.1779	0.0012
81.3414	0.01936	0.0004	66.424	0.0001135	0.00132833	74.262	0.00639867	0.000115941	66.424	0.00111467	1.70098e-05	44.449	0.000589	4.03609e-05	47.8	0.000675	9.93781e-05	43.326	0.0005215	5.08101e-05	62.864	0.00107767	8.17394e-05	47.8	0.000798667	5.81406e-05				42.543	0.000676333	7.15705e-05	87.2494	0.00294	0.00107	84.7422	0.00607	0.00033				47.8	0.00107033	0.000161853				87.2481	0.0011
81.4106	0.01896	0.0004	66.476	0.000113119	0.001338	74.323	0.006494	0.000119453	66.476	0.00111867	1.32035e-05	44.476	0.000589667	3.99541e-05	47.831	0.000675	9.9955e-05	43.352	0.0005215	4.93719e-05	62.912	0.00107867	8.01395e-05	47.831	0.000799333	5.70731e-05				42.569	0.000676667	7.20578e-05	87.3196	0.00296	0.00104	84.8096	0.00576	0.00031				47.831	0.00107	0.000161168				87.3183	0.00101
81.4797	0.01854	0.00041	66.528	0.000112429	0.00134833	74.384	0.00659133	0.000123541	66.528	0.00112233	9.60902e-06	44.504	0.000590333	3.95517e-05	47.863	0.000675	0.000100539	43.378	0.000522	4.79236e-05	62.961	0.00107967	7.85451e-05	47.863	0.000800333	5.65361e-05				42.594	0.000677	7.20833e-05	87.3898	0.00297	0.001	84.877	0.00545	0.00029				47.863	0.00106967	0.000160594				87.3885	0.00092
81.5489	0.01813	0.00041	66.581	0.000112394	0.00135833	74.445	0.00669067	0.000127052	66.581	0.00112633	8.32666e-06	44.531	0.000591	3.89358e-05	47.894	0.000675	0.000101129	43.405	0.000522	4.64857e-05	63.009	0.00108033	7.64286e-05	47.894	0.000801333	5.50121e-05				42.619	0.000677667	7.20578e-05	87.4599	0.00299	0.00096	84.9443	0.00517	0.00028				47.894	0.00106933	0.000160827				87.4586	0.00084
81.618	0.01771	0.00041	66.633	0.000112527	0.00136933	74.507	0.00679167	0.000130619	66.633	0.00113033	9.71253e-06	44.559	0.000591667	3.8553e-05	47.925	0.000675	0.000102122	43.431	0.0005215	4.4754e-05	63.057	0.001081	7.43236e-05	47.925	0.000802	5.4e-05				42.645	0.000678333	7.25695e-05	87.5301	0.003	0.00092	85.0117	0.00489	0.00026				47.925	0.001069	0.00016015				87.5288	0.00075
81.6871	0.0173	0.00041	66.685	0.000112398	0.00137967	74.568	0.00689433	0.000133661	66.685	0.001135	1.3e-05	44.587	0.000592333	3.8175e-05	47.957	0.000675	0.000102718	43.457	0.000522	4.33051e-05	63.106	0.00108167	7.3228e-05	47.957	0.000803333	5.30031e-05				42.67	0.000678667	7.30571e-05	87.6003	0.00301	0.00088	85.079	0.00463	0.00025				47.957	0.00106867	0.000159575				87.599	0.00066
81.7563	0.01688	0.00042	66.738	0.000112882	0.00139067	74.629	0.00699933	0.000137231	66.738	0.00113933	1.66533e-05	44.614	0.000593	3.78021e-05	47.988	0.000675333	0.00010378	43.484	0.000522	4.21505e-05	63.154	0.00108233	7.11501e-05	47.988	0.000804	5.20288e-05				42.696	0.000679333	7.35686e-05	87.6705	0.00303	0.00084	85.1464	0.00438	0.00024				47.988	0.00106833	0.000158904				87.6692	0.00057
[truncated: 2,058 more rows]
[truncated: 136 more columns]

## Sheet: Fig.S7
	R2M2					HREX
d	free, 27°C	free, 70°C	MHET-bound, 27°C	MHET-bound, 70°C		R4M6	R4M9	R4M10
[truncated: 200 more rows]

## Sheet: Fig.S8
Figure S8a
[truncated: 12 more rows]

[truncated: 13 more sheets: Fig.S9, Fig.S10, Fig.S11, Fig.S12, Fig.S13, Fig.S14, Fig.S15, Fig.S16, Fig.S17, Fig.S19, Fig.S20, Fig.S21, Fig.S22]
