# Supplementary material for: Computational engineering of the polyester hydrolase PHL7 for efficient poly(ethylene terephthalate) degradation in biocatalytic recycling processes
Source: Nat Commun. 2026 May 15;17:4370. doi: 10.1038/s41467-026-70868-4 (PMC13179365; doi:10.1038/s41467-026-70868-4)
Supplement: Supplementary file 4 — Source Data [file 41467_2026_70868_MOESM4_ESM.zip › Source_Data_Main_Figures.xlsx]

## Sheet: Data for Figure 2
PET film weight loss data for 70°C (gravimetric measurements) for Figure 2a and 2c											Tm values for Figure 2a
		Replicate	0.1 M			1.0 M					Name	Tm (°C)	SD
			% weight loss	mean	SD	% weight loss	mean	SD			PHL7	79.09	0.05
t=14h	PHL7	1	1.29808	1	0.260504	82.39	81.6967	2.01207			PHL7-L210T	80.45	0.05
		2	1.03846			83.74					PHL7-Q175E	80.16	0.05
		3	0.663462			78.96					PHL7-D233K	80	0.1
	PHL7-L210T	1	-			96.69	91.8633	4.39429			PHL7-Q95G/L210T	83.15	0.18
		2	-			92.84					PHL7-L93F/Q95Y	81.35	0
		3	-			86.06					PHL7-L210T/Q175E	81.34	0.17
	PHL7-Q175E	1	-			91.61	89.5067	4.35647			PHL7-L210T/Q175E/D233K	80.98	0.28
		2	-			93.47					PHL7-L93F/Q95G/L210T	82.57	0.04
		3	-			83.44					PHL7-Q95G/L210T/D233K	83.56	0.21
	PHL7-Q95G/L210T	1	4.3	2.8	1.07861	81.96	78.7	5.17169			PHL7-L93F/Q95G/L210T/D233K	83.76	0.03
		2	1.81			82.74					PHL7-L93F/Q95Y/Q175E/D233K	81.98	0.06
		3	2.29			71.4					PHL7-L210T/L93F	81.16	0.01
	PHL7-L93F/Q95Y	1	6.44	4.68333	1.24634	85.02	81.9667	2.45842			PHL7-L210T/Q95Y	81.37	0.16
		2	3.93			81.88					PHL7-L210T/L93F/Q95Y	82.05	0.03
		3	3.68			79					PHL7-L93F/Q95G	80.18	0.05
	PHL7-L210T/Q175E	1	4.37	4.48667	0.131233	97.37	95.08	1.65269			PHL7-L93F/Q95G/L210T/Q175E/D233K	84.35	0.05
		2	4.42			93.53
		3	4.67			94.34
	PHL7-L210T/Q175E/D233K	1	5.05	5.66667	0.458863	96.43	96.7467	0.440782
		2	5.8			96.44
		3	6.15			97.37
	PHL7-L93F/Q95G/L210T	1	3.02	1.93333	0.851717	76.43	74.34	2.03029
		2	1.84			75
		3	0.94			71.59
	PHL7-Q95G/L210T/D233K	1	4.25	3.77	0.5002	76.84	68.01	7.40461
		2	3.98			68.47
		3	3.08			58.72
	PHL7-L93F/Q95G/L210T/D233K	1	4.42	3.94333	0.460893	65.86	66.22	0.256645
		2	4.09			66.44
		3	3.32			66.36
	PHL7-L93F/Q95Y/Q175E/D233K	1	16.33	12.5267	2.71603	83.33	83.1333	2.18855
		2	11.09			85.71
		3	10.16			80.36
	PHL7-L93F/L210T	1	4.04	4.12333	0.169771	-
		2	3.97			-
		3	4.36			-
	PHL7-Q95Y/L210T	1	9.26	6.23667	2.21185	90.58	94.49	2.77598
		2	4.03			96.14
		3	5.42			96.75
	PHL7-L93F/Q95Y/L210T	1	12.14	9.51667	1.99674	90.35	93.8533	2.52925
		2	9.11			94.98
		3	7.3			96.23
	PHL7-L93F/Q95G	1	1.1	0.933333	0.201384	82.81	81.83	1.45003
		2	1.05			79.78
		3	0.65			82.9
	PHL7-L93F/Q95G/L210T/Q175E/D233K	1	5.87	5.45333	0.370435	85.81	82.9433	2.94706
		2	4.97			78.89
		3	5.52			84.13
		Replicate	1.0 M
			% weight loss	mean	SD
t=12h	PHL7	1	66.5188	66.7611	1.31632
		2	65.2838
		3	68.4807
	PHL7-L210T/L93F	1	85.2	85.08	0.148997
		2	85.17
		3	84.87

## Sheet: Data for Figure 3
PET film weight loss data for 70°C (gravimetric measurements) for Figure 3a and 3c												Tm values for Figure 3a
		Replicate	0.1 M			1.0 M						Name	Tm (°C)	SD
			% weight loss	mean	SD	% weight loss	mean	SD				PHL7	79.09	0.05
t= 24h	PHL7	1	-			134.667	126.963	6.44657				R1M1	86.24	0.06
		2	-			118.889						R1M2	84.73	0.04
		3	-			127.333						R1M3	83.53	0.04
	R1M1	1	-			70.75	70.47	0.848096				R1M4	86.37	0.02
		2	-			71.34						R1M5	83.12	0.06
		3	-			69.32						R1M6	91.38	0.02
	R1M2	1	-			65.4	67.42	1.75552				R1M7	89.14	0.07
		2	-			67.18						R1M8	89.93	0.05
		3	-			69.68						R2M1	85.63	0.05
	R1M3	1	-			45.65	46.2067	0.434383				R2M2	>95	-
		2	-			46.71
		3	-			46.26
	R1M4	1	-			45.26	44.74	0.370945
		2	-			44.54
		3	-			44.42
	R1M5	1	-			44.49	43.8667	0.571217
		2	-			44
		3	-			43.11
	R1M6	1	-			52.09	52.8933	1.00473
		2	-			54.31
		3	-			52.28
	R1M7	1	-			56.57	53.14	2.46586
		2	-			50.88
		3	-			51.97
	R1M8	1	-			59.96	54.92	3.6939
		2	-			51.21
		3	-			53.59
		Replicate	0.1 M			1.0 M
			% weight loss	mean	SD	% weight loss	mean	SD
t= 16h	PHL7	1	0.44	0.44	0.359258	99.51	98.8667	0.462913
		2	0			98.65
		3	0.88			98.44
	R2M1	1	14.22	11.85	1.88801	42.73	43.6133	1.01187
		2	11.73			45.03
		3	9.6			43.08
	R2M2	1	31.7	30.7133	1.51715	42.58	45.7667	2.27926
		2	28.57			46.94
		3	31.87			47.78

## Sheet: Data for Figure 4
PET film weight loss data for 70°C (gravimetric measurements) for Figure 4e											Tm values for Figure 4e
		Replicate	0.1 M			1.0 M					Name	Tm (°C)	SD
			% weight loss	mean	SD	% weight loss	mean	SD			PHL7	79.09	0.05
t= 16h	PHL7	1	0.44	0.44	0.359258	99.51	98.8667	0.462913			R2M2-Q6E	>95	-
		2	0			98.65					R2M2-Q6E+P198D	>95	-
		3	0.88			98.44					R2M2-Q6E+P198D+S196D	>95	-
	R2M2 Q6E	1	16.055	16.0732	1.85057	48.9559	50.3443	1.56263			R2M2-Q6E+P198D+S196D+K148E	>95	-
		2	13.8158			52.5275
		3	18.3486			49.5495
	GK2 E6Q/P198D	1	9.26724	9.1971	1.21443	46.9163	48.8233	1.36071
		2	7.67591			49.5536
		3	10.6481			50
	R2M2 Q6E/S196D/P198D	1	9.09091	10.4445	1.74153	51.7544	52.1825	0.855808
		2	9.33941			51.4161
		3	12.9032			53.3769
	R2M2 Q6E/S196D/P198D/K148E	1	5.84416	6.1318	0.641905	-
		2	5.52995			-
		3	7.02128			-
		Replicate	1.0 M
			% weight loss	mean	SD
t=12h	PHL7	1	66.5188	66.7611	1.31632
		2	65.2838
		3	68.4807
	R2M2 Q6E/S196D/P198D/K148E	1	33.6323	34.6434	0.741169
		2	35.3881
		3	34.9099

## Sheet: Data for Figure 5
Figure 5a																								Figure 5f						Figure 5h						Figure 5j						Figure 5k
residue 154, phi	WT, 27°C	R2M2, 27°C	WT, 70°C	R2M2, 70°C		residue 154, psi	WT, 27°C	R2M2, 27°C	WT, 70°C	R2M2, 70°C		residue 155, phi	WT, 27°C	R2M2, 27°C	WT, 70°C	R2M2, 70°C		residue 155, psi	WT, 27°C	R2M2, 27°C	WT, 70°C	R2M2, 70°C		d	WT, 27°C	R2M2, 27°C	WT, 70°C	R2M2, 70°C			WT, 27°C	R2M2, 27°C	WT, 70°C	R2M2, 70°C		theta	WT, 27°C	R2M2, 27°C	WT, 70°C	R2M2, 70°C		d	WT, 27°C	R2M2, 27°C	WT, 70°C	R2M2, 70°C
10	1.55496e-05	0.00034238	2.33244e-05	0.000529462		10	1.55493e-05	0	4.27631e-05	0		-120	0	0	0	0		110	0.000311199	1.55495e-05	0.000580409	0.000163383		1.25	0	0	0	0		free	0	0	37	94		mean	173.586	150.087	173.082	147.727		mean	2.57409	2.59535	2.60521	2.63742
11.029	1.9437e-05	0.000462992	3.8874e-05	0.0005645		11.029	1.55493e-05	0	5.05382e-05	3.88768e-06		-118.983	0	0	0	0		111.029	0.000299529	4.66486e-05	0.000627154	0.000229515		1.3125	0	0	0	0		MHET-bound	20	0	16	35		iqr	35.6619	37.8951	37.2222	39.765		iqr	0.27373	0.28274	0.30588	0.32431
12.058	7.7748e-06	0.00051357	1.9437e-05	0.00072801		12.058	3.10986e-05	0	5.83134e-05	0		-117.966	0	0	0	0		112.058	0.000509588	3.10991e-05	0.000720642	0.000252855		1.375	0	0	0	0								whishi	245.75	225.913	248.449	227.342		whishi	3.10582	3.14431	3.19935	3.2653
13.087	4.27614e-05	0.000859841	6.21984e-05	0.000957703		13.087	5.83099e-05	0	0.000104964	0		-116.95	0	0	0	3.93381e-06		113.087	0.000591278	3.10991e-05	0.000934887	0.000369557		1.4375	0.00168991	0.000493847	0.000447993	6.40113e-05								whislo	103.13	74.5205	99.6105	68.4035		whislo	2.03049	2.03689	2.01387	2.01938
14.1159	6.21984e-05	0.000933765	5.8311e-05	0.00129251		14.1159	6.99718e-05	0	0.000155502	0		-115.933	0	0	0	0		114.116	0.000832457	6.9973e-05	0.00129716	0.00047459		1.5	0.0219688	0.00510309	0.00870386	0.00217638								q1	156.618	131.232	155.428	127.937		q1	2.42151	2.4375	2.43469	2.45455
15.1449	0.00010496	0.00135396	0.00010496	0.00160396		15.1449	0.00011662	0	0.000322667	3.88768e-06		-114.916	0	0	0	3.93381e-06		115.145	0.00114755	8.16351e-05	0.00163216	0.000602962		1.5625	0.128298	0.0344047	0.0546551	0.0156828								med	175.556	150.598	175.523	148.175		med	2.54521	2.56552	2.57249	2.60019
16.1739	0.000112735	0.00174692	0.000202145	0.00196602		16.1739	0.000182704	7.77465e-06	0.000450957	0		-113.899	0	0	0	3.93381e-06		116.174	0.00148208	0.00016327	0.00203728	0.000676874		1.625	0.376782	0.0971233	0.196669	0.0528733								q3	192.28	169.127	192.65	167.702		q3	2.69524	2.72024	2.74057	2.77886
17.2029	0.000167158	0.0022994	0.000303217	0.00247212		17.2029	0.000268225	0	0.000552033	3.88768e-06		-112.882	0	0	1.18015e-05	2.75366e-05		117.203	0.00192554	0.000217694	0.00271117	0.000828587		1.6875	0.710709	0.210708	0.421817	0.116629
18.2319	0.000198257	0.00290245	0.000353754	0.00327021		18.2319	0.000489803	3.88732e-06	0.000816387	2.33261e-05		-111.866	0	3.93381e-06	3.93382e-06	3.93381e-06		118.232	0.00240401	0.000299329	0.00306565	0.00106977		1.75	0.997452	0.303552	0.676533	0.19261														alpha	WT, 27°C	R2M2, 27°C	WT, 70°C	R2M2, 70°C
19.2609	0.000326542	0.00374284	0.000462601	0.00393982		19.2609	0.000695831	1.1662e-05	0.00122847	3.11015e-05		-110.849	0	0	3.93382e-06	1.18014e-05		119.261	0.00312366	0.00035764	0.00363827	0.00144322		1.8125	1.21221	0.420429	0.899058	0.253357														mean	138.01	135.445	141.598	136.006
20.2899	0.000396515	0.00461824	0.000586998	0.00499096		20.2899	0.00118175	1.55493e-05	0.00182715	5.44275e-05		-109.832	0	0	1.57353e-05	4.32719e-05		120.29	0.00404947	0.000548121	0.00479519	0.00166884		1.875	1.27757	0.476727	1.07505	0.311095														iqr	16.8068	17.7231	20.5993	20.1229
21.3188	0.000656971	0.00606558	0.000723057	0.00578515		21.3188	0.00174152	3.49859e-05	0.00244527	7.3866e-05		-108.815	0	0	7.86764e-06	4.72057e-05		121.319	0.00476912	0.000707504	0.00544182	0.00204618		1.9375	1.24783	0.506688	1.1187	0.356927														whishi	171.692	170.906	179.951	176.27
22.3478	0.000800805	0.0077269	0.00101072	0.00676621		22.3478	0.00240625	5.83099e-05	0.00348714	0.000124406		-107.798	0	0	7.86764e-06	3.93381e-05		122.348	0.00608005	0.000948522	0.00671561	0.00245853		2	1.15644	0.523314	1.13816	0.378883														whislo	104.483	100.023	100.42	95.7861
23.3768	0.00118954	0.00911977	0.00131005	0.00872055		23.3768	0.00342473	7.77465e-05	0.00455233	0.000159395		-106.782	0	0	3.93382e-06	8.65437e-05		123.377	0.00727427	0.0012945	0.00811404	0.00302648		2.0625	1.05477	0.528581	1.11192	0.393669														q1	129.677	126.606	131.318	125.966
24.4058	0.00162105	0.011283	0.00168324	0.0100987		24.4058	0.00505741	0.000151606	0.00608403	0.00026825		-105.765	0	3.93381e-06	3.93382e-06	6.68747e-05		124.406	0.00878748	0.00161715	0.00961765	0.00367612		2.125	0.947634	0.534343	1.04248	0.421706														med	138.134	135.467	141.538	135.978
25.4348	0.00186207	0.0135629	0.00211086	0.012201		25.4348	0.00665899	0.000198254	0.00824551	0.000396544		-104.748	3.93381e-06	1.9669e-05	3.14706e-05	0.000102279		125.435	0.0103901	0.00213417	0.0111018	0.00482759		2.1875	0.822243	0.524137	0.956593	0.423371														q3	146.484	144.329	151.918	146.089
26.4638	0.00275617	0.0159518	0.00293499	0.0149028		26.4638	0.00848214	0.000388732	0.0104148	0.000482073		-103.731	7.86761e-06	3.93381e-06	3.14706e-05	0.000129816		126.464	0.012483	0.00296996	0.0131274	0.00545778		2.25	0.739369	0.517388	0.85573	0.431436
27.4928	0.00365027	0.0190644	0.003763	0.0165262		27.4928	0.0113899	0.000575324	0.0124635	0.000820301		-102.714	3.93381e-06	2.75366e-05	3.54044e-05	0.000184889		127.493	0.0149337	0.00382908	0.0145842	0.00659757		2.3125	0.656834	0.506029	0.792243	0.449039
28.5217	0.00487091	0.0220835	0.00432668	0.0189867		28.5217	0.0144919	0.000843549	0.0155619	0.00118963		-101.697	7.86761e-06	5.90071e-05	4.3272e-05	0.000212426		128.522	0.0167658	0.00487867	0.0170929	0.00782684		2.375	0.575651	0.512614	0.705653	0.446095
29.5507	0.00605268	0.0254957	0.00617708	0.0223659		29.5507	0.01794	0.00121673	0.0189635	0.00163671		-100.681	1.18014e-05	3.54043e-05	8.26102e-05	0.000326506		129.551	0.0199284	0.006041	0.0193015	0.00911056		2.4375	0.512178	0.497304	0.644918	0.469075
30.5797	0.00806247	0.0291101	0.00748325	0.025165		30.5797	0.0226942	0.0018698	0.0229755	0.00249589		-99.6639	2.75366e-05	0.000102279	7.47426e-05	0.000405182		130.58	0.0230909	0.00787196	0.020774	0.0109973		2.5	0.455059	0.53138	0.575223	0.486678
31.6087	0.0101422	0.0323005	0.00929866	0.0290542		31.6087	0.0267059	0.00295825	0.0269097	0.0034095		-98.6471	4.72057e-05	0.000133749	0.000125882	0.000566468		131.609	0.0251526	0.00957852	0.0241824	0.0125961		2.5625	0.407403	0.523808	0.525816	0.51081
32.6377	0.0128751	0.0356387	0.0111646	0.0314212		32.6377	0.031464	0.00399617	0.0304979	0.00451749		-97.6303	3.93381e-05	0.000145551	0.000169154	0.000680548		132.638	0.0285369	0.0114717	0.0260132	0.0151052		2.625	0.364074	0.536648	0.475704	0.558946
33.6667	0.0152542	0.0394321	0.0137886	0.0347537		33.6667	0.0362337	0.0055511	0.0350774	0.00608811		-96.6134	7.86761e-05	0.000263565	0.000208493	0.000845768		133.667	0.0308709	0.0138819	0.0288335	0.0168479		2.6875	0.326423	0.565949	0.419577	0.606123
34.6957	0.0185818	0.0424124	0.0163621	0.0371363		34.6957	0.0414194	0.00772411	0.0388056	0.00788422		-95.5966	0.000106213	0.000389447	0.000275367	0.00118408		134.696	0.0341541	0.0169412	0.0316771	0.0193298		2.75	0.300534	0.619614	0.375354	0.645234
35.7246	0.0219366	0.0447429	0.0197519	0.0398615		35.7246	0.0453962	0.0102353	0.041834	0.0105706		-94.5798	0.000145551	0.000420917	0.000405184	0.00150271		135.725	0.0372583	0.0191143	0.0324756	0.0218778		2.8125	0.275928	0.633606	0.339963	0.698939
36.7536	0.026306	0.0471785	0.0229629	0.0415939		36.7536	0.0483972	0.0132402	0.0449946	0.0128216		-93.563	0.00019669	0.000684482	0.000420919	0.0016876		136.754	0.0395145	0.0228501	0.0351751	0.0246242		2.875	0.242401	0.64052	0.295419	0.733313
37.7826	0.0298241	0.0491977	0.0268075	0.0435171		37.7826	0.0514954	0.0167466	0.0471716	0.0163982		-92.5462	0.000271433	0.00100705	0.00066875	0.00234848		137.783	0.0411716	0.0258239	0.0368268	0.0269855		2.9375	0.220837	0.662414	0.268796	0.782346
38.8116	0.0350061	0.0489059	0.0303256	0.0448836		38.8116	0.0533302	0.0207972	0.0488549	0.0199321		-91.5294	0.000310771	0.00125882	0.000841838	0.00286774		138.812	0.0429182	0.0293925	0.0385992	0.0300898		3	0.184673	0.669163	0.224252	0.785034
39.8406	0.0391617	0.0491588	0.0343607	0.0459075		39.8406	0.0545236	0.0253531	0.0493525	0.0227041		-90.5126	0.000472057	0.00174268	0.00107787	0.00357976		139.841	0.0437623	0.0332449	0.0392263	0.0314163		3.0625	0.168045	0.628174	0.191485	0.791819
40.8696	0.0435117	0.0483184	0.0376845	0.0460048		40.8696	0.0543254	0.0295398	0.0497646	0.0270933		-89.4958	0.000597938	0.00226194	0.00132963	0.00429178		140.87	0.043949	0.0361799	0.0399625	0.0342482		3.125	0.138167	0.61912	0.148286	0.760326
41.8986	0.0463728	0.0465521	0.0411754	0.0451249		41.8986	0.053163	0.0350442	0.0483962	0.0310315		-88.479	0.000735622	0.0030251	0.00181743	0.00537358		141.899	0.0441669	0.039663	0.0402313	0.0364189		3.1875	0.113697	0.571217	0.12627	0.727936
42.9275	0.0497704	0.0435951	0.0444447	0.0433808		42.9275	0.0503836	0.0397207	0.0472416	0.0351563		-87.4622	0.001129	0.00375678	0.00204952	0.00649471		142.928	0.0433344	0.042668	0.0401612	0.038928		3.25	0.0934858	0.506358	0.0928625	0.652019
43.9565	0.0524994	0.040646	0.0470026	0.0413915		43.9565	0.0469433	0.044506	0.0445903	0.0392734		-86.4454	0.00145944	0.00519262	0.00270254	0.00786368		143.957	0.0422297	0.0457429	0.0398301	0.0400289		3.3125	0.0701651	0.445944	0.0733428	0.575205
44.9855	0.0532457	0.0371327	0.0491601	0.0393437		44.9855	0.0434719	0.0478219	0.0417524	0.04278		-85.4286	0.00199051	0.00658912	0.00323753	0.00978337		144.986	0.0399501	0.0468935	0.0383109	0.0408419		3.375	0.0538067	0.375489	0.0520312	0.485269
46.0145	0.0540465	0.0338995	0.0500231	0.0368365		46.0145	0.0393669	0.0516548	0.0385879	0.0450893		-84.4118	0.00271826	0.00826886	0.00390235	0.0112625		146.014	0.0389115	0.0487595	0.0370917	0.0421646		3.4375	0.041031	0.316227	0.0390394	0.400262
47.0435	0.0530591	0.0291724	0.0507889	0.0327955		47.0435	0.0351764	0.0541077	0.0347081	0.0485105		-83.395	0.00315491	0.0103184	0.00494481	0.0136464		147.043	0.0359084	0.0478809	0.0348713	0.0430476		3.5	0.0310267	0.246101	0.0266236	0.311287
48.0725	0.0508356	0.0255774	0.0495955	0.0298873		48.0725	0.0308265	0.0553244	0.0313609	0.0500111		-82.3782	0.00389053	0.0121948	0.0061761	0.0154166		148.072	0.0330376	0.0490549	0.0326782	0.0425652		3.5625	0.0231856	0.189144	0.0182397	0.236394
49.1014	0.0484992	0.0213404	0.0478539	0.0258113		49.1014	0.0265815	0.0558142	0.0276017	0.0502755		-81.3613	0.00518869	0.0148383	0.00728937	0.0180994		149.101	0.0299295	0.047259	0.0306955	0.0409781		3.625	0.0150064	0.146673	0.0120958	0.181728
50.1304	0.045502	0.0179555	0.0457081	0.022833		50.1304	0.0222238	0.0551728	0.0244061	0.0511969		-80.3445	0.00599905	0.0182175	0.00872915	0.0205502		150.13	0.0265375	0.044911	0.0280934	0.0402467		3.6875	0.011897	0.118523	0.00742388	0.126806
51.1594	0.0411054	0.0144734	0.0423455	0.0190295		51.1594	0.0186125	0.0516781	0.0210317	0.0496029		-79.3277	0.00750177	0.0208374	0.00993683	0.0230718		151.159	0.0237639	0.0433444	0.0258457	0.0384418		3.75	0.00838195	0.0813202	0.00575991	0.0870553
52.1884	0.0363783	0.0115981	0.0398653	0.0165963		52.1884	0.0147874	0.049334	0.0176067	0.0478651		-78.3109	0.00915397	0.0245469	0.0120257	0.0266515		152.188	0.0202435	0.0399468	0.0238903	0.0361661		3.8125	0.0055429	0.0595909	0.00307195	0.0542816
53.2174	0.0319467	0.00921314	0.0355658	0.0139023		53.2174	0.0120313	0.0451007	0.0149826	0.0453498		-77.2941	0.0115929	0.0278199	0.013434	0.0288309		153.217	0.0174427	0.0369302	0.0203416	0.0341588		3.875	0.00310943	0.0391786	0.00191997	0.033862
54.2464	0.0264849	0.00673478	0.0313052	0.0109318		54.2464	0.00942287	0.0413611	0.0120825	0.042368		-76.2773	0.0133985	0.0318992	0.0157746	0.031793		154.246	0.0144241	0.0330467	0.0179304	0.0304126		3.9375	0.00223068	0.0294662	0.000831987	0.0220199
55.2754	0.0225119	0.00517461	0.0275695	0.00870497		55.2754	0.00756473	0.0366614	0.00981997	0.0395494		-75.2605	0.015452	0.0358173	0.0177494	0.0347276		155.275	0.0118178	0.0289649	0.0150478	0.0276701		4	0.00135193	0.0158031	0.000767988	0.0142105
56.3043	0.0181347	0.00375062	0.0234916	0.00703094		56.3043	0.00549668	0.0317206	0.00772458	0.0350552		-74.2437	0.0182293	0.038213	0.020035	0.0370722		156.304	0.00970551	0.0252175	0.0129014	0.0249471		4.0625	0.00135193	0.0121816	0.000383994	0.0085135
57.3333	0.0149626	0.00277017	0.0198957	0.00535301		57.3333	0.00419831	0.0275145	0.00628618	0.0309615		-73.2269	0.0204479	0.041836	0.0224385	0.039637		157.333	0.00776052	0.0213107	0.0111524	0.0212826		4.125	0.00101395	0.0100416	0.000127998	0.00576101
58.3623	0.0113473	0.00185975	0.0163621	0.00414226		58.3623	0.0032187	0.0235494	0.00487888	0.0274393		-72.2101	0.0228987	0.0443497	0.0242913	0.0406913		158.362	0.00620842	0.0176682	0.00894765	0.0188785		4.1875	0.000540771	0.00740771	0	0.00313655
59.3913	0.00844732	0.00129949	0.0129917	0.00311837		59.3913	0.00224687	0.019561	0.00364264	0.0237421		-71.1933	0.026801	0.045821	0.0269899	0.0421979		159.391	0.00474967	0.014531	0.00724148	0.0159493		4.25
60.4203	0.00647252	0.000925983	0.010356	0.00226578		60.4203	0.00166377	0.0154443	0.00286513	0.0198116		-70.1765	0.0295035	0.0486179	0.0288585	0.0438344		160.42	0.00374995	0.0116971	0.0060495	0.0135141
61.4493	0.00473486	0.000610838	0.00818298	0.00170907		61.4493	0.00119341	0.0122762	0.0022198	0.0164954		-69.1597	0.031911	0.0481026	0.0313958	0.0439878		161.449	0.00264908	0.00868831	0.00475624	0.0109817
62.4783	0.0033937	0.000365724	0.00610711	0.00109007		62.4783	0.000820225	0.0099049	0.00162889	0.0137896		-68.1429	0.0341533	0.0484842	0.0329143	0.0438619		162.478	0.00199556	0.00695842	0.00370839	0.00875657
63.5072	0.00218472	0.000233441	0.00480094	0.000934344		63.5072	0.000590873	0.00729262	0.00127512	0.0108233		-67.1261	0.035892	0.0475282	0.0352156	0.0426031		163.507	0.00161045	0.00529073	0.00288257	0.0072122
64.5362	0.00147333	0.00017119	0.00325376	0.000529462		64.5362	0.000400394	0.00546169	0.000847487	0.00882115		-66.1092	0.0389604	0.0472057	0.0362069	0.0420602		164.536	0.00102696	0.00397291	0.00225542	0.00566395
65.5652	0.00104182	0.000101158	0.00242963	0.000377631		65.5652	0.000283775	0.00414	0.000695873	0.0069745		-65.0924	0.0396882	0.0443143	0.03745	0.0395033		165.565	0.000680747	0.00281058	0.00165163	0.00451249
66.5942	0.000668633	4.27975e-05	0.00162882	0.000218014		66.5942	0.000171042	0.00289606	0.000497607	0.00558271		-64.0756	0.040711	0.041899	0.0377568	0.0372138		166.594	0.000501808	0.00208364	0.00123483	0.00331046
67.6232	0.000392628	5.05789e-05	0.00123231	0.000167403		67.6232	9.32958e-05	0.00242958	0.000279904	0.0036933		-63.0588	0.0411594	0.0384293	0.0381148	0.0354161		167.623	0.000346209	0.00142278	0.00101279	0.00241185
68.6522	0.000303217	1.55627e-05	0.000894102	0.000124579		68.6522	8.94085e-05	0.00156659	0.000237141	0.00305961		-62.042	0.0411319	0.0348575	0.0387206	0.032568		168.652	0.000233399	0.000816351	0.000712852	0.00167273
69.6812	0.000151609	1.94534e-05	0.000536461	8.17551e-05		69.6812	3.49859e-05	0.0010107	0.00019049	0.00233261		-61.0252	0.0412735	0.0316907	0.0376034	0.0294288		169.681	0.000167269	0.000590883	0.000401222	0.00118258
70.7101	0.000128284	1.16721e-05	0.000377078	4.67172e-05		70.7101	1.94366e-05	0.000688056	0.000101076	0.00178445		-60.0084	0.0408722	0.0277137	0.0366042	0.0261834		170.71	0.00012448	0.000373189	0.000288257	0.000883048
71.7391	6.21984e-05	0	0.00019437	4.28241e-05		71.7391	2.72113e-05	0.000552	7.38636e-05	0.00124017		-58.9916	0.0390273	0.0236736	0.0359984	0.0225289		171.739	5.44598e-05	0.000303216	0.000264885	0.000583512
72.7681	3.10992e-05	7.78137e-06	0.000159383	2.72517e-05		72.7681	7.77465e-06	0.000310986	4.66507e-05	0.000979696		-57.9748	0.0371902	0.0205817	0.0348458	0.0204007		172.768	3.88998e-05	0.000147721	0.000155815	0.000439579
73.7971	3.10992e-05	3.89069e-06	0.000132172	1.16793e-05		73.7971	7.77465e-06	0.000206028	3.88756e-05	0.000664794		-56.958	0.0356954	0.0167187	0.0323399	0.0170806		173.797	2.33399e-05	0.000124396	9.73841e-05	0.000248965
74.8261	1.55496e-05	0	8.55228e-05	7.7862e-06		74.8261	0	0.000182704	2.33253e-05	0.000548163		-55.9412	0.0332525	0.0139571	0.0305619	0.01474		174.826	1.167e-05	6.60856e-05	8.95934e-05	0.000159493
75.8551	7.7748e-06	0	4.27614e-05	7.7862e-06		75.8551	0	7.77465e-05	2.33253e-05	0.000283801		-54.9244	0.0313013	0.0113176	0.0288428	0.0122617		175.855	1.167e-05	1.94369e-05	6.62212e-05	0.000112812
76.8841	3.8874e-06	0	7.7748e-06	3.8931e-06		76.8841	3.88732e-06	6.60845e-05	3.88756e-06	0.000190496		-53.9076	0.0285988	0.00908709	0.0262307	0.00989352		176.884	1.167e-05	1.94369e-05	3.11629e-05	7.78016e-05
77.913	3.8874e-06	0	1.16622e-05	0		77.913	3.88732e-06	3.88732e-05	1.16627e-05	0.000143844		-52.8908	0.0261283	0.00733261	0.0246061	0.00830426		177.913	3.88998e-06	1.55495e-05	1.94768e-05	3.89008e-05
78.942	3.8874e-06	0	0	3.8931e-06		78.942	0	3.49859e-05	3.88756e-06	0.000120518		-51.8739	0.0235832	0.00533031	0.0222772	0.00646718		178.942	0	3.88739e-06	7.79073e-06	1.55603e-05
79.971	0	0	7.7748e-06	0		79.971	0	7.77465e-06	0	4.66522e-05		-50.8571	0.0204676	0.00397314	0.0202474	0.00528703		179.971	0	0	0	0
												-49.8403	0.018182	0.00298969	0.0176904	0.0041777
												-48.8235	0.0162466	0.00226194	0.0161444	0.00319425
												-47.8067	0.013906	0.00154205	0.014264	0.00234455
												-46.7899	0.012301	0.00119588	0.012364	0.0016286
												-45.7731	0.0104285	0.000861503	0.0106331	0.00118801
												-44.7563	0.0085757	0.000546799	0.00876062	0.000908709
												-43.7395	0.00747816	0.000393381	0.00812334	0.000649078
												-42.7227	0.00606986	0.000346175	0.00650654	0.000389447
												-41.7059	0.00496446	0.000173087	0.00580632	0.000342241
												-40.6891	0.00401248	9.04775e-05	0.00497235	0.000204558
												-39.6723	0.00333587	6.29409e-05	0.00398103	0.000169154
												-38.6555	0.00265532	3.54043e-05	0.00343816	7.47423e-05
												-37.6387	0.00216753	1.18014e-05	0.00279695	3.93381e-05
												-36.6218	0.00173481	3.93381e-06	0.00237603	4.32719e-05
												-35.605	0.00138863	1.9669e-05	0.00178202	3.54043e-05
												-34.5882	0.00110933	1.18014e-05	0.00140831	1.57352e-05
												-33.5714	0.00101099	0	0.00126276	3.93381e-06
												-32.5546	0.000719886	0	0.000975588	1.18014e-05
												-31.5378	0.000574336	0	0.00088511	0
												-30.521	0.00047599	0	0.000660882	0
												-29.5042	0.000385513	0	0.000538934	3.93381e-06
												-28.4874	0.000216359	3.93381e-06	0.000373713	3.93381e-06
												-27.4706	0.000208492	0	0.000314706	0
												-26.4538	0.000184889	0	0.000283235	0
												-25.437	0.000149485	0	0.000200625	0
												-24.4202	0.000118014	0	0.00013375	0
												-23.4034	7.86761e-05	0	0.000114081	0
												-22.3866	4.72057e-05	0	0.000118015	0
												-21.3697	4.32719e-05	0	8.26102e-05	0
												-20.3529	2.36028e-05	0	8.26102e-05	0
												-19.3361	2.36028e-05	0	3.93382e-05	0
												-18.3193	2.36028e-05	0	3.14706e-05	0
												-17.3025	1.57352e-05	0	4.3272e-05	0
												-16.2857	1.9669e-05	0	2.75367e-05	0
												-15.2689	7.86761e-06	0	1.57353e-05	0
												-14.2521	3.93381e-06	0	1.18015e-05	0
												-13.2353	3.93381e-06	0	0	0
												-12.2185	3.93381e-06	0	1.18015e-05	0
												-11.2017	0	0	0	0
												-10.1849	0	0	3.93382e-06	0
												-9.16807	0	0	7.86764e-06	0
												-8.15126	0	0	3.93382e-06	0
												-7.13445	0	0	0	0
												-6.11765	0	0	0	0
												-5.10084	3.93381e-06	0	0	0
												-4.08403	0	0	0	0
												-3.06723	0	0	0	0
												-2.05042	0	0	0	0
												-1.03361	0	0	3.93382e-06	0
												-0.0168067	0	0	0	0

## Sheet: Data for Figure 6
PET film weight loss data for 70°C (gravimetric measurements) for Figure 6a and 6c												Tm values for Figure 6a
		Replicate	0.1 M			1.0 M						Name	Tm (°C)	SD
			% weight loss	mean	SD	% weight loss	mean	SD				PHL7	79.09	0.05
t= 16h	PHL7	1	0.440529	0.439241	0.461385	99.5089	98.8682	0.461385				R3M1	>95	-
		2	0			98.6547						R3M2	87.45	0.03
		3	0.877193			98.441						R3M3	>95	-
	R3M1	1	11.1597	11.3118	0.560372	50.4566	49.8193	0.669774				R3M4	>95	-
		2	10.7143			50.1075						R3M5	>95	-
		3	12.0614			48.8938						R3M6	88.4	0.08
	R3M2	1	36.4865	33.5772	2.23351	76.8559	78.5786	1.36135				R3M7	85.69	0.08
		2	31.0573			78.6957						R3M8	>95	-
		3	33.1878			80.1843						R3M9	86.85	0.03
	R3M3	1	27.0563	28.4183	1.2926	42.1739	41.8613	0.532904				R4M1	>95	-
		2	28.0435			42.2989						R4M2	>95	-
		3	30.1552			41.1111						R4M3	>95	-
	R3M4	1	50.5695	49.2511	1.62851	65.5702	64.6605	1.14641				R4M4	87.33	0.05
		2	46.9565			65.368						R4M5	88.24	0.02
		3	50.2273			63.0435						R4M6	89.64	0.09
	R3M5	1	46.3203	47.6039	0.975677	53.4216	53.1561	0.278387				R4M7	>95	-
		2	47.807			53.2751						R4M8	>95	-
		3	48.6842			52.7716						R4M9	>95	-
	R3M6	1	46.085	46.4234	0.396528	97.1491	97.3553	0.492769				R4M10	91.29	0.04
		2	46.9799			98.0349						R4M11	>95	-
		3	46.2054			96.882						R4M12	88.92	0.05
	R3M7	1	45.8333	47.5765	1.30678	64.9485	66.5485	1.80572				R4M13	>95	-
		2	48.9796			69.0722						R4M14	>95	-
		3	47.9167			65.625						R4M15	89.37	0.13
	R3M8	1	48.366	50.1372	2.01406	64.0625	63.6728	1.25534
		2	49.0909			64.978
		3	52.9545			61.978
	R3M9	1	50.3356	50.2602	0.105577	-
		2	50.1109			-
		3	50.3341			-
	R4M1	1	44.4201	45.86	1.36052	60.9977	64.2796	3.28189
		2	47.6852			-
		3	45.4746			67.5615
	R4M2	1	42.8889	45.7801	2.04456	47.1239	51.377	3.13904
		2	47.191			52.4017
		3	47.2603			54.6053
	R4M3	1	10.1351	11.7009	1.25821	72.7876	77.8329	3.67418
		2	11.7517			81.4318
		3	13.2159			79.2793
	R4M4	1	49.2239	49.3384	0.500077	-
		2	50			-
		3	48.7912			-
	R4M5	1	20.9551	23.2835	1.69816	-
		2	23.9386			-
		3	24.957			-
	R4M6	1	49.2239	48.6543	0.65801	-
		2	49.0066			-
		3	47.7322			-
	R4M7	1	39.5034	39.4573	0.426771	-
		2	38.913			-
		3	39.9554			-
	R4M8	1	46.8547	46.9944	0.763202	-
		2	46.1373			-
		3	47.9911			-
	R4M9	1	52.5346	50.7407	1.43427	-
		2	50.6637			-
		3	49.0239			-
	R4M10	1	48.7356	48.675	1.49603	-
		2	46.8132			-
		3	50.4762			-
	R4M11	1	3.61174	4.14591	0.749658	-
		2	5.20607			-
		3	3.61991			-
	R4M12	1	45.5914	45.8557	0.239192	-
		2	45.805			-
		3	46.1707			-
	R4M13	1	52.0179	52.2938	0.679902	-
		2	51.634			-
		3	53.2294			-
	R4M14	1	48.0726	48.1507	0.737898	-
		2	47.2885			-
		3	49.0909			-
	R4M15	1	51.5695	50.6315	0.699575	-
		2	50.4348			-
		3	49.8901			-
		Replicate	1.0 M
			% weight loss	mean	SD
t= 12h	PHL7	1	66.5188	66.7611	1.31632
		2	65.2838
		3	68.4807
	R4M4	1	80.744	81.485	1.53644
		2	83.6245
		3	80.0866
	R4M5	1	81.3212	80.7515	0.7181
		2	79.7386
		3	81.1947
	R4M6	1	89.1068	88.9725	0.161989
		2	89.0661
		3	88.7446
	R4M7	1	47.1239	51.377	3.13904
		2	52.4017
		3	54.6053
	R4M8	1	65.5914	67.3235	1.27488
		2	67.756
		3	68.623
	R4M9	1	77.4336	78.7407	0.963988
		2	79.0588
		3	79.7297
	R4M10	1	89.5178	90.0817	1.02022
		2	89.2135
		3	91.5138
	R4M11	1	64.7558	65.5135	0.539574
		2	65.814
		3	65.9708
	R4M12	1	92.8241	91.7255	2.83899
		2	87.8319
		3	94.5205
	R4M13	1	55.3097	56.7572	1.06684
		2	57.1125
		3	57.8495
	R4M14	1	58.8106	60.1686	0.972541
		2	60.6593
		3	61.036
	R4M15	1	83.9817	87.111	2.21814
		2	88.8651
		3	88.4861
		Replicate	1.0 M
			% weight loss	mean	SD
t= 14h	PHL7	1	66.5188	66.5188	0
		2	66.5188
		3	66.5188
	R3M9	1	84.0355	84.9968	1.84992
		2	83.3703
		3	87.5847

## Sheet: Data for Figure 7
Catalytic rates in µm/h measured by impedance spectroscopy at 70 ºC from figure 7a											Bioreactor data for Figure 7d
	Replicate	0.1 M			1.0 M						PET degradation data for R4M6							PET degradation data for R4M9							PET degradation data for R4M10							PET degradation data for R4M12				PET degradation data for ICCG
		catalytic rate	mean	SD	catalytic rate	mean	SD				Replicate 1			Replicate 2				Replicate 1			Replicate 2				Replicate 1			Replicate 2				Replicate 1				Replicate 1			Replicate 2			Replicate 3			Replicate 4			Replicate 5
PHL7	1	2.3127	2.1547	0.389628	15.7641	15.6931	0.0692404				time in h_1	PET g/L scale_1	Rate (scale) [g/L/h]_1	time in h_2	PET g/L scale_2	Rate (scale) [g/L/h]_2		time in h_1	PET g/L scale_1	Rate (scale) [g/L/h]_1	time in h_2	PET g/L scale_2	Rate (scale) [g/L/h]_2		time in h_1	PET g/L scale_1	Rate (scale) [g/L/h]_1	time in h_2	PET g/L scale_2	Rate (scale) [g/L/h]_2		time in h_1	PET g/L scale_1	Rate (scale) [g/L/h]_1		time in h_1	PET g/L scale_1	Rate (scale) [g/L/h]_1	time in h_2	PET g/L scale_2	Rate (scale) [g/L/h]_2	time in h_3	PET g/L scale_3	Rate (scale) [g/L/h]_3	time in h_4	PET g/L scale_4	Rate (scale) [g/L/h]_4	time in h_5	PET g/L scale_5
	2	1.61855			15.7159						4.16667e-06	0.0081097		0	0			0	0.0486582		0	0			0	0		0	0			0	0.0162194			0	0		0	0.0324388		0	0		0	0		0	0
	3	2.53286			15.5992						0.00278639	0.0081097		0.00278222	0.0648776			0.00278194	0.729873		0.00278194	-0.0081097			0.00278194	0.081097		0.00278222	0			0.00278194	0.0567679			0.00277778	-0.0324388		0.00278194	0.0243291		0.00278639	0		0.00277778	0		0.00278222	0.0081097
R4M6	1	14.18	14.596	0.338339	21.5407	20.9154	0.45099				0.00556861	0		0.00556417	0.0567679			0.00556417	0.713654		0.00556417	0			0.00556417	0		0.00556444	0			0.00556417	0.0648776			0.00556	-0.0243291		0.00555972	0.0243291		0.00557306	0		0.00555972	0		0.00556	0
	2	14.5991			20.4937						0.00835056	0		0.00834194	0.0648776			0.00834639	-0.0405485		0.00834194	0			0.00834611	0		0.00835083	0			0.00834639	0.0486582			0.00834222	-0.0324388		0.00834194	0.0243291		0.008355	0.0081097		0.00834194	0.0081097		0.00834222	0
	3	15.0088			20.7119						0.0111328	0		0.0111242	0.0648776			0.0111283	0.0324388		0.0111283	0			0.0111283	0.0648776		0.0111331	0			0.0111242	0.0486582			0.0111242	-0.0324388		0.0111239	0.0243291		0.0111372	0		0.0111239	0		0.01112	0
R4M9	1	11.8459	12.5145	0.472929	19.8043	19.333	0.352586				0.0139147	0		0.0139064	0.0648776			0.0139106	0.0486582		0.0139106	0			0.0139106	0.0648776		0.013915	0			0.0139106	0.0567679			0.0139064	-0.0324388		0.0139061	0.0243291		0.0139192	0		0.0139017	0		0.0138978	0
	2	12.8644			19.2383						0.0166969	0		0.0166883	0.0567679			0.0166969	0.0486582		0.0166928	0			0.0166969	0.0648776		0.0167014	0			0.0166925	0.0486582			0.0166886	-0.0324388		0.0166883	0.0243291		0.0167014	0		0.0166839	0		0.0166797	0
	3	12.8331			18.9563						0.0194833	0		0.0194661	0.0567679			0.0194833	0.0405485		0.0194747	0			0.0194792	0.0567679		0.0194836	0			0.0194747	0.0567679			0.0194706	-0.0405485		0.0194661	0.0324388		0.0194792	0		0.0194617	0		0.0194619	0
R4M10	1	11.9913	11.7857	0.183673	15.8545	16.6317	0.647953				0.0222611	0		0.0222483	0.0567679			0.02227	0.0486582		0.0222569	0			0.0222611	0.129755		0.0222658	0			0.0222569	0.0486582			0.0222528	-0.0324388		0.0222481	0		0.0222569	0.0081097		0.0222481	0		0.0222442	-0.0081097
	2	11.5454			16.5999						0.0250433	0		0.0250261	0.121646			0.0250519	0.0243291		0.0250433	0.0567679			0.0250433	0.202743		0.0250436	0			0.0250389	0.113536			0.0250347	0.0486582		0.0250258	0		0.0250392	0.0567679		0.0250303	0.0648776		0.0250219	0
	3	11.8202			17.4407						0.0278297	0		0.0278083	0.121646			0.0278342	0.0567679		0.0278297	0.0567679			0.0278253	0.194633		0.02783	0			0.0278211	0.113536			0.0278125	0.113536		0.0278036	0		0.0278256	0.0567679		0.0278125	0.0567679		0.0278039	-0.0081097
R4M12	1	13.3461	14.0688	0.511657	20.3064	20.3711	0.194999				0.0306119	0		0.0305903	0.121646			0.0306206	0.0648776		0.0306119	0.0567679			0.0306075	0.202743		0.0306122	0			0.0306033	0.113536			0.0305903	0.178414		0.0305858	0		0.0306033	0.0648776		0.0305944	0.0648776		0.0305861	-0.0081097
	2	14.4			20.6357						0.0333939	-0.0324388		0.0333681	0.121646			0.0333983	0.0973165		0.0333942	0.0486582			0.0333939	0.26762		0.03339	0			0.0333897	0.113536			0.0333725	0.235181		0.0333681	0		0.0333811	0.0648776		0.0333767	0.0648776		0.0333681	-0.0081097
	3	14.4604			20.1714						0.0361761	0.0486582		0.0361503	0.121646			0.0361847	0.0648776		0.0361806	0.0486582			0.0361761	0.26762		0.0361719	0.0081097			0.0361761	0.113536			0.0361547	0.243291		0.0361458	0.0405485		0.0361589	0.0648776		0.0361586	0.0648776		0.0361458	0
R4M15	1	15.0754	14.9143	0.118512	17.2372	17.9985	0.540368				0.0389583	0.113536		0.0389281	0.121646			0.0389669	0.0648776		0.0389625	0.0567679			0.0389583	0.26762		0.0389542	0			0.0389625	0.113536			0.0389367	0.235181		0.0389278	0.0324388		0.0389411	0.0567679		0.0389408	0.0648776		0.0389281	0
	2	14.7937			18.4362						0.0417403	0.170304		0.04171	0.121646			0.0417533	0.121646		0.0417447	0.0567679			0.0417403	0.389266		0.0417361	0			0.0417492	0.218962			0.0417144	0.243291		0.0417056	0.0324388		0.0417231	0.0567679		0.0417231	0.0648776		0.0417103	0
	3	14.8739			18.3223						0.0445225	0.227072		0.0444922	0.227072			0.0445356	0.162194		0.0445269	0.0567679			0.0445225	0.348717		0.0445183	0			0.0445311	0.332498			0.0444967	0.235181		0.0444833	0.0324388		0.0445008	0.0648776		0.0445008	0.0648776		0.0444881	0
HotPETase	1	4.15042	3.3519	0.566464	2.86908	3.00836	0.610699				0.0473047	0.227072		0.0472744	0.340608			0.0473175	0.218962		0.0473089	0.0567679			0.0473044	0.332498		0.0473047	0			0.0473133	0.340608			0.0472789	0.202743		0.0472656	0.0324388		0.0472786	0.0648776		0.0472828	0.0648776		0.0472658	0
	2	3.00836			3.81616						0.0500867	0.227072		0.0500564	0.356827			0.0500997	0.27573		0.0500911	0.0567679			0.0500867	0.332498		0.0500869	0			0.0500953	0.502802			0.0500567	0.202743		0.0500433	0.0243291		0.0500564	0.0648776		0.050065	0.0648776		0.0500436	0
	3	2.89694			2.33983						0.0528689	0.227072		0.0528386	0.356827			0.0528819	0.324388		0.0528733	0.0567679			0.0528689	0.332498		0.0528692	0			0.0528775	0.510911			0.0528344	0.202743		0.0528211	0.0243291		0.0528386	0.0567679		0.0528472	0.0648776		0.05283	0
ICCG	1	15.2222	14.4404	0.603774	12.7879	12.2632	0.568737				0.0556508	0.227072		0.0556208	0.356827			0.0556639	0.373046		0.0556553	0.0486582			0.0556508	0.332498		0.0556511	-0.0162194			0.0556597	0.55957			0.0556164	0.210852		0.0556031	0.0324388		0.0556206	0.0486582		0.055625	0.0648776		0.0556122	0
	2	13.7522			12.5288						0.0584331	0.227072		0.0584028	0.356827			0.0584461	0.446034		0.0584375	0.0486582			0.0584331	0.332498		0.0584333	-0.0243291			0.0584417	0.55957			0.0583942	0.210852		0.0583808	0.0324388		0.0584028	0.0486582		0.0584069	0.0648776		0.05839	0.0567679
	3	14.3468			11.4729						0.0612194	0.235181		0.0611806	0.356827			0.0612283	0.494692		0.0612194	0.0486582			0.0612194	0.324388		0.0612153	-0.0243291			0.0612239	0.55957			0.0611719	0.210852		0.0611586	-0.0081097		0.061185	0.0486582		0.0611892	0.0648776		0.0611719	0.113536
LCC-A2	1	14.1709	13.9401	1.0211	14.9788	15.9939	0.882826				0.0640017	0.227072		0.0639583	0.356827			0.0640103	0.55146		0.0640017	0.0486582			0.0640058	0.324388		0.0639975	-0.0243291			0.0640061	0.55957			0.0639497	0.210852		0.0639364	-0.0081097		0.0639669	0.0486582		0.0639711	0.0648776		0.0639542	0.170304
	2	12.5902			15.872						0.0667839	0.235181		0.0667406	0.356827			0.0667925	0.608228		0.0667839	0.0486582			0.0667881	0.324388		0.0667797	-0.0324388			0.0667881	0.55957			0.0667319	0.259511		0.0667186	0		0.0667492	0.0567679		0.0667489	0.0648776		0.0667361	0.235181
	3	15.0592			17.1309						0.0695658	0.227072		0.0695183	0.413595			0.0695744	0.656886		0.0695703	0.0486582			0.0695658	0.397376		0.0695661	-0.0324388			0.16	1.0867			0.0695139	0.356827		0.0695008	0		0.0695314	0.0567679		0.0695311	0.0648776		0.0695183	0.235181
TurboPETase	1	14.2612	14.9377	0.506881	23.1638	23.1138	0.102911				0.0723481	0.227072		0.0723003	0.470363			0.0723567	0.721764		0.0723525	0.0486582			0.0723481	0.462253		0.0723525	-0.0324388			0.162786	1.0867			0.0722917	0.356827		0.0722828	0.0567679		0.0723133	0.0567679		0.0723133	0.0648776		0.0723006	0.243291
	2	15.4812			22.9704						0.07513	0.227072		0.0750781	0.527131			0.0751389	0.770422		0.0751389	0.105426			0.07513	0.462253		0.0751303	0			0.165569	1.0867			0.0750739	0.356827		0.0750606	0.113536		0.0750956	0.0567679		0.0750953	0.0567679		0.0750825	0.235181
	3	15.0707			23.2072						0.0779122	0.227072		0.0778558	0.592008			0.0779208	0.8353		0.0779208	0.105426			0.0779167	0.462253		0.0779167	0			0.168351	1.0867			0.0778517	0.348717		0.0778383	0.194633		0.0778775	0.0567679		0.0778775	0.0648776		0.0778647	0.235181
R4M10- H185Y	1	15.6325	15.9619	0.235345	20.224	20.5463	0.26579				0.0806944	0.227072		0.0806336	0.656886			0.0807031	0.883958		0.0807031	0.105426			0.0806986	0.462253		0.0806989	0			0.171141	1.0867			0.0806294	0.348717		0.0806161	0.251401		0.0806597	0.0567679		0.0806597	0.0648776		0.0806425	0.235181
	2	16.0853			20.875						0.0834764	0.227072		0.0834114	0.705544			0.0834853	0.940726		0.0834853	0.162194			0.083485	0.462253		0.0834767	0			0.173924	1.07859			0.0834117	0.356827		0.0833983	0.259511		0.0834419	0.0486582		0.0834417	0.0648776		0.0834247	0.235181
	3	16.1679			20.5398						0.0862586	0.227072		0.0861936	0.762312			0.0862672	0.940726		0.0862631	0.218962			0.0862672	0.462253		0.0862631	0			0.17671	1.0867			0.0861936	0.356827		0.0861806	0.218962		0.0862197	0.113536		0.0862239	0.0648776		0.0862067	0.243291
											0.0890408	0.227072		0.0889714	0.762312			0.0890494	0.932616		0.089045	0.28384			0.0890494	0.462253		0.0890453	0			0.179492	1.07859			0.0889714	0.356827		0.0889625	0.218962		0.0890017	0.170304		0.0890017	0.0648776		0.0889889	0.235181
											0.0918228	0.28384		0.0917492	0.762312			0.0918314	0.924506		0.0918272	0.28384			0.0918358	0.527131		0.0918275	0			0.182274	1.07859			0.0917536	0.324388		0.0917447	0.218962		0.0917839	0.170304		0.0917836	0.0648776		0.0917708	0.235181
Catalytic rates in µm/h measured by impedance spectroscopy at 65 ºC from figure 7a											0.094605	0.356827		0.0945314	0.762312			0.0946136	0.924506		0.0946094	0.28384			0.0946181	0.527131		0.0946094	0			0.185056	1.07859			0.0945358	0.316278		0.0945225	0.210852		0.0945617	0.227072		0.0945614	0.0648776		0.0945531	0.243291
											0.0973869	0.340608		0.0973133	0.762312			0.0974	0.924506		0.0973958	0.28384			0.0974044	0.527131		0.0973917	0.0648776			0.187839	1.07859			0.0973178	0.316278		0.0973044	0.210852		0.0973439	0.291949		0.0973392	0.0648776		0.0973353	0.243291
											0.100174	0.397376		0.100091	0.762312			0.100182	0.924506		0.100178	0.28384			0.100191	0.535241		0.100174	0.113536			0.190621	1.07859			0.1001	0.316278		0.100087	0.186523		0.100126	0.356827		0.100121	0.0648776		0.100117	0.235181
	Replicate	0.1 M			1.0 M						0.102956	0.454143		0.102873	0.762312			0.102969	0.924506		0.102956	0.28384			0.102969	0.527131		0.102956	0.178414			0.193403	1.07859			0.102882	0.316278		0.102869	0.178414		0.102904	0.413595		0.102899	0.0648776		0.102895	0.235181
		catalytic rate	mean	SD	catalytic rate	mean	SD				0.105738	0.454143		0.105656	0.762312			0.105751	0.924506		0.105742	0.28384			0.105755	0.527131		0.105738	0.235181			0.196185	1.07859			0.10566	0.316278		0.105651	0.186523		0.105686	0.413595		0.105677	0.0648776		0.105677	0.235181
PHL7	1	3.41492	2.98616	0.514612	10.771	10.4821	0.259951				0.108524	0.486582		0.108433	0.762312			0.108537	0.924506		0.108524	0.28384			0.108537	0.519021		0.10852	0.28384			0.198971	1.07859			0.108442	0.381156		0.108438	0.243291		0.108468	0.413595		0.108455	0.0648776		0.108459	0.235181
	2	3.28105			10.1407						0.111306	0.454143		0.111215	0.762312			0.111319	0.916397		0.111306	0.28384			0.111319	0.519021		0.111302	0.348717			0.201753	1.07859			0.11122	0.470363		0.111219	0.316278		0.11125	0.413595		0.111237	0.0729873		0.111241	0.235181
	3	2.2625			10.5345						0.114088	0.454143		0.113993	0.762312			0.114097	0.916397		0.114089	0.28384			0.114101	0.583899		0.114084	0.405485			0.204536	1.07859			0.113997	0.519021		0.113997	0.373046		0.114028	0.413595		0.114019	0.0648776		0.114024	0.235181
R4M6	1	9.97258	10.181	0.510177	13.4262	12.6369	0.671077				0.116871	0.454143		0.116775	0.754203			0.116884	0.916397		0.116875	0.28384			0.116884	0.729873		0.116866	0.405485			0.207322	1.07859			0.11678	0.519021		0.116779	0.437924		0.116806	0.421705		0.116801	0.0648776		0.116801	0.235181
	2	10.8835			12.6986						0.119648	0.454143		0.119553	0.754203			0.119666	0.916397		0.119657	0.28384			0.119666	0.737983		0.119649	0.405485			0.210104	1.07859			0.119562	0.527131		0.119557	0.494692		0.119588	0.413595		0.119579	0.0648776		0.119583	0.235181
	3	9.6871			11.7859						0.122431	0.454143		0.122331	0.762312			0.122448	0.956945		0.122435	0.28384			0.122448	0.729873		0.122426	0.405485			0.212886	1.07048			0.122344	0.527131		0.122335	0.494692		0.12237	0.413595		0.122361	0.0567679		0.122366	0.235181
R4M9	1	8.28932	8.46142	0.300718	9.75177	9.45739	0.210045				0.125212	0.454143		0.125113	0.762312			0.125234	0.932616		0.125217	0.28384			0.12523	0.721764		0.125213	0.413595			0.215668	1.07048			0.125126	0.494692		0.125117	0.55146		0.125147	0.413595		0.125143	0.0648776		0.125143	0.235181
	2	8.88427			9.27578						0.127999	0.462253		0.127895	0.762312			0.128021	0.908287		0.128003	0.28384			0.128012	0.721764		0.127995	0.413595			0.218455	1.0867			0.127908	0.55146		0.127895	0.608228		0.127925	0.421705		0.127925	0.0648776		0.127921	0.291949
	3	8.21068			9.34463						0.130781	0.454143		0.130677	0.762312			0.130803	0.900177		0.130786	0.28384			0.130799	0.729873		0.130773	0.413595			0.221237	1.07048			0.130686	0.55146		0.130677	0.664996		0.130712	0.413595		0.130707	0.0648776		0.130703	0.356827
R4M10	1	9.65423	9.63044	0.498905	11.9048	12.0881	0.143082				0.133563	0.454143		0.133459	0.762312			0.133585	0.981274		0.133563	0.28384			0.133581	0.721764		0.133559	0.405485			0.224019	1.07859			0.133468	0.616338		0.133455	0.721764		0.133498	0.421705		0.133489	0.0648776		0.133485	0.405485
	2	9.00786			12.1054						0.136345	0.454143		0.136237	0.762312			0.136371	0.916397		0.136346	0.28384			0.136367	0.721764		0.136341	0.413595			0.226797	1.07859			0.136254	0.673105		0.136237	0.721764		0.13628	0.413595		0.136272	0.0648776		0.136263	0.405485
	3	10.2292			12.254						0.139127	0.454143		0.139015	0.762312			0.139149	0.916397		0.139127	0.28384			0.139145	0.721764		0.139123	0.405485			0.16	1.0867			0.139032	0.737983		0.139015	0.689325		0.139058	0.413595		0.139054	0.0648776		0.13905	0.413595
R4M12	1	8.61815	8.84651	0.256032	13.0423	12.0281	1.46254				0.14191	0.454143		0.141797	0.762312			0.141931	0.924506		0.14191	0.28384			0.141927	0.729873		0.141901	0.413595			0.162786	1.0867			0.14181	0.737983		0.141797	0.697435		0.14184	0.413595		0.141836	0.0648776		0.141832	0.413595
	2	8.71734			13.0821						0.144692	0.454143		0.144575	0.754203			0.144713	0.916397		0.144696	0.28384			0.144709	0.721764		0.144683	0.405485			0.165569	1.0867			0.144592	0.82719		0.144574	0.697435		0.144622	0.413595		0.144622	0.0648776		0.144609	0.413595
	3	9.20403			9.95988						0.147474	0.454143		0.147357	0.754203			0.147496	0.908287		0.147482	0.28384			0.147491	0.794751		0.147465	0.405485			0.168351	1.0867			0.14737	0.883958		0.147352	0.697435		0.147404	0.413595		0.147404	0.0648776		0.147392	0.413595
R4M15	1	10.1567	9.76028	0.304434	13.1194	12.6505	0.415124				0.15026	0.510911		0.150139	0.754203			0.150282	0.916397		0.15026	0.28384			0.150273	0.851519		0.150248	0.405485			0.171141	1.0867			0.150152	0.948835		0.150134	0.697435		0.150187	0.413595		0.150186	0.0648776		0.150174	0.413595
	2	9.41653			12.722						0.153042	0.567679		0.152921	0.754203			0.153064	0.908287		0.153047	0.27573			0.153056	0.916397		0.15303	0.405485			0.173924	1.07859			0.15293	0.948835		0.152917	0.697435		0.152973	0.413595		0.152969	0.0648776		0.152951	0.413595
	3	9.70766			12.1101						0.155824	0.624447		0.155699	0.754203			0.155851	0.908287		0.155829	0.340608			0.155837	0.916397		0.155812	0.405485			0.17671	1.0867			0.155712	0.948835		0.155694	0.721764		0.155755	0.413595		0.155746	0.0648776		0.155734	0.413595
HotPETase	1	2.87519	2.526	0.478145	3.2318	2.69688	0.412182				0.158607	0.632557		0.158477	0.754203			0.158637	0.916397		0.158611	0.397376			0.15862	0.924506		0.158594	0.405485			0.179492	1.07859			0.158498	0.940726		0.158476	0.721764		0.158537	0.421705		0.158529	0.0567679		0.158516	0.413595
	2	2.8529			2.63002						0.161389	0.632557		0.161259	0.754203			0.161424	0.900177		0.161393	0.454143			0.161402	0.924506		0.161376	0.405485			0.182274	1.07859			0.161281	0.940726		0.161254	0.721764		0.161324	0.421705		0.161311	0.0648776		0.161298	0.413595
	3	1.84993			2.22883						0.164171	0.624447		0.164036	0.762312			0.16421	0.916397		0.164175	0.510911			0.164184	0.916397		0.164158	0.405485			0.185056	1.07859			0.164062	0.908287		0.164036	0.721764		0.164106	0.413595		0.164088	0.121646		0.16408	0.413595
ICCG	1	7.12943	7.16956	0.0356855	4.81311	6.24577	1.43266				0.166953	0.624447		0.166819	0.754203			0.166996	0.916397		0.166958	0.510911			0.166966	0.924506		0.16694	0.413595			0.187839	1.07859			0.16684	0.908287		0.166814	0.713654		0.166888	0.421705		0.166871	0.178414		0.166862	0.413595
	2	7.1631			7.67843						0.169735	0.624447		0.169601	0.762312			0.169779	0.916397		0.169739	0.519021			0.169748	0.916397		0.169722	0.413595			0.190621	1.07859			0.169618	0.908287		0.169596	0.721764		0.169666	0.413595		0.169653	0.235181		0.169644	0.413595
	3	7.21613									0.172517	0.624447		0.172383	0.762312			0.172561	0.916397		0.172522	0.519021			0.172535	0.916397		0.172504	0.413595			0.193403	1.07859			0.1724	0.908287		0.172378	0.713654		0.172444	0.413595		0.172435	0.308169		0.172426	0.413595
LCC-A2	1	10.8107	10.2567	0.858039	10.4308	10.3552	0.712575				0.175299	0.624447		0.175165	0.762312			0.175347	0.908287		0.175304	0.510911			0.175321	0.916397		0.175287	0.405485			0.196185	1.07859			0.175178	0.908287		0.175156	0.713654		0.175226	0.413595		0.175217	0.364937		0.175213	0.462253
	2	10.9147			11.1877						0.178077	0.624447		0.177947	0.794751			0.178129	0.802861		0.178086	0.527131			0.178107	0.924506		0.178069	0.405485			0.198971	1.07859			0.17796	0.908287		0.177938	0.721764		0.178008	0.413595		0.177999	0.364937		0.177995	0.527131
	3	9.04476			9.44718						0.180859	0.624447		0.180725	0.883958			0.180911	0.916397		0.180872	0.519021			0.180894	0.916397		0.180851	0.405485			0.201753	1.07859			0.180742	0.908287		0.18072	0.721764		0.18079	0.413595		0.180781	0.364937		0.180777	0.535241
TurboPETase	1	11.4841	11.2325	0.671662	14.626	14.4226	0.563945				0.183641	0.624447		0.183507	0.989384			0.183694	0.916397		0.183654	0.519021			0.183676	0.916397		0.183633	0.405485			0.204536	1.07859			0.183524	0.908287		0.183502	0.705544		0.183572	0.413595		0.183567	0.364937		0.183559	0.583899
	2	11.9			14.9887						0.186428	0.624447		0.186285	1.05426			0.186471	0.924506		0.186437	0.519021			0.186458	0.916397		0.186415	0.405485			0.207322	1.07859			0.186307	0.932616		0.186285	0.697435		0.186354	0.405485		0.18635	0.324388		0.186341	0.592008
	3	10.3135			13.653						0.18921	0.624447		0.189062	1.05426			0.189253	0.908287		0.189223	0.519021			0.189236	0.908287		0.189197	0.405485			0.210104	1.07859			0.189089	0.940726		0.189067	0.697435		0.189136	0.421705		0.189136	0.324388		0.189123	0.592008
R4M10- H185Y	1	11.8075	11.3008	0.359735	15.0067	14.1616	0.628853				0.191988	0.624447		0.191845	1.11914			0.19204	0.924506		0.192009	0.519021			0.192022	0.973165		0.191975	0.405485			0.212886	1.07048			0.191866	0.940726		0.191849	0.697435		0.191918	0.421705		0.191918	0.324388		0.19191	0.592008
	2	11.0084			13.9789						0.19477	0.616338		0.194622	1.11914			0.194822	0.924506		0.194792	0.519021			0.194804	1.04615		0.194757	0.405485			0.215668	1.07048			0.194649	0.940726		0.194627	0.697435		0.194696	0.413595		0.1947	0.324388		0.194692	0.592008
	3	11.0864			13.4992						0.197548	0.673105		0.197404	1.11914			0.197608	0.916397		0.197574	0.519021			0.197587	1.12725		0.197539	0.405485			0.218455	1.0867			0.197431	0.940726		0.197409	0.697435		0.197478	0.413595		0.197482	0.324388		0.197474	0.592008
											0.20033	0.746093		0.200187	1.11914			0.200395	0.924506		0.200351	0.519021			0.200369	1.11914		0.200321	0.405485			0.221237	1.07048			0.200213	0.940726		0.200191	0.721764		0.200261	0.421705		0.200269	0.324388		0.200256	0.592008
											0.203112	0.794751		0.202964	1.17591			0.203181	0.924506		0.203134	0.519021			0.203151	1.11103		0.203108	0.405485			0.224019	1.07859			0.202995	0.932616		0.202973	0.721764		0.203042	0.421705		0.203051	0.324388		0.203038	0.592008
Residual activity measure by absorbance with PCL particles from figure 7b											0.205894	0.794751		0.205747	1.22457			0.205968	0.924506		0.205916	0.519021			0.205929	1.11103		0.20589	0.413595			0.226797	1.07859			0.205781	0.956945		0.205755	0.721764		0.205829	0.421705		0.205838	0.324388		0.205821	0.592008
											0.208676	0.794751		0.208529	1.28133			0.208754	0.924506		0.208698	0.519021			0.208711	1.11103		0.208672	0.405485			0.32556	1.03804			0.208559	1.02182		0.208537	0.721764		0.208616	0.421705		0.208624	0.324388		0.208607	0.592008
		Days									0.211458	0.794751		0.211311	1.3381			0.211532	0.997494		0.21148	0.567679			0.211493	1.14347		0.211458	0.454143			0.328342	1.10292			0.211337	1.07859		0.211315	0.721764		0.211393	0.478473		0.211402	0.324388		0.211389	0.592008
		0	0.25	1	5	7					0.21424	0.794751		0.214093	1.41109			0.214314	0.932616		0.214262	0.632557			0.214279	1.11103		0.214241	0.527131			0.331124	1.10292			0.214119	1.07859		0.214097	0.721764		0.214175	0.527131		0.214184	0.324388		0.214171	0.592008
PHL7	1	98.4667	46.5667	6.95111	2.76111	5.52333					0.217018	0.794751		0.216871	1.45975			0.217096	0.924506		0.217044	0.689325			0.217061	1.11103		0.217023	0.527131			0.333906	1.10292			0.216897	1.07859		0.216875	0.721764		0.216953	0.535241		0.216966	0.324388		0.216953	0.592008
	2	100.367	52.7556	8.09444	4.47556	7.33222					0.2198	0.794751		0.219653	1.52462			0.219878	0.916397		0.219826	0.754203			0.219844	1.11103		0.219805	0.583899			0.336693	1.09481			0.219679	1.0867		0.219653	0.721764		0.219735	0.600118		0.219748	0.324388		0.219735	0.592008
	3	104.178	48.7556	7.33222	5.80889	7.14222					0.222582	0.794751		0.222431	1.5895			0.222661	0.932616		0.222613	0.802861			0.222621	1.11103		0.222587	0.640667			0.339475	1.10292			0.222461	1.07859		0.222435	0.713654		0.222518	0.592008		0.222526	0.324388		0.222517	0.583899
R4M6	1	96.1307			84.7236	71.9095					0.225364	0.794751		0.225213	1.64627			0.225447	0.916397		0.225395	0.802861			0.225404	1.11103		0.225369	0.689325			0.342257	1.10292			0.225239	1.07859		0.225213	0.746093		0.225295	0.592008		0.225308	0.324388		0.2253	0.583899
	2	102.312			89.6482	73.4171					0.228142	0.794751		0.227995	1.70304			0.228229	0.940726		0.228177	0.802861			0.228186	1.11103		0.228151	0.754203			0.345039	1.10292			0.228021	1.07859		0.22799	0.802861		0.228073	0.600118		0.22809	0.324388		0.228082	0.583899
	3	101.407			90.8543	80.201					0.230924	0.794751		0.230772	1.70304			0.231007	0.932616		0.230959	0.802861			0.230963	1.11103		0.230933	0.754203			0.347821	1.10292			0.230803	1.11103		0.230768	0.859629		0.230851	0.592008		0.230872	0.324388		0.230864	0.648776
R4M9	1	92.9167			109.375	98.125					0.233706	0.794751		0.233555	1.71115			0.233793	0.940726		0.233746	0.802861			0.233746	1.10292		0.233715	0.754203			0.350603	1.10292			0.233581	1.10292		0.233546	0.924506		0.233633	0.592008		0.233654	0.324388		0.233646	0.705544
	2	106.25			100.069	99.7917					0.236489	0.794751		0.236332	1.70304			0.23658	0.932616		0.236532	0.81097			0.236528	1.10292		0.236493	0.754203			0.353385	1.10292			0.236363	1.11103		0.236324	0.997494		0.236415	0.592008		0.236436	0.324388		0.236424	0.762312
	3	101.458				100					0.239271	0.802861		0.239115	1.70304			0.239362	0.940726		0.239314	0.802861			0.239306	1.1678		0.239275	0.754203			0.356172	1.10292			0.239141	1.10292		0.239101	1.06237		0.239193	0.592008		0.239219	0.324388		0.239206	0.762312
R4M10	1	94.1913	95.8261		49.113	39.7217					0.242053	0.794751		0.241893	1.70304			0.242144	0.940726		0.242096	0.802861			0.242087	1.24078		0.242062	0.754203			0.358954	1.10292			0.241919	1.10292		0.241884	1.06237		0.241971	0.592008		0.241996	0.332498		0.241988	0.762312
	2	102.017	92.487		57.0435	39.3739					0.244835	0.859629		0.24467	1.71115			0.244926	0.940726		0.244878	0.802861			0.24487	1.31377		0.244839	0.754203			0.36174	1.10292			0.244701	1.10292		0.244661	1.06237		0.244752	0.592008		0.244779	0.324388		0.24477	0.762312
	3	103.757	102.609		54.2957	42.6783					0.247617	0.908287		0.247452	1.70304			0.247704	0.948835		0.247665	0.802861			0.247652	1.34621		0.247622	0.754203			0.364527	1.09481			0.247483	1.0867		0.247443	1.06237		0.247535	0.600118		0.247561	0.332498		0.247552	0.762312
R4M12	1	94.8741	90.2517		46.4073	34.087					0.250399	0.965055		0.25023	1.70304			0.250482	0.948835		0.250447	0.802861			0.250434	1.30566		0.250404	0.754203			0.367309	1.09481			0.250261	1.07859		0.250226	1.06237		0.250317	0.600118		0.250343	0.324388		0.250334	0.762312
	2	101.876	98.4897		55.7437	36.9108					0.253181	1.02993		0.253008	1.70304			0.253264	0.940726		0.253233	0.81097			0.253212	1.29755		0.253186	0.754203			0.370096	1.10292			0.253038	1.07859		0.253003	1.05426		0.253099	0.592008		0.253125	0.324388		0.253116	0.762312
	3	103.204	95.1945		46.087	36.6362					0.255963	1.02993		0.25579	1.70304			0.25605	0.948835		0.256016	0.802861			0.255998	1.30566		0.255964	0.754203			0.372877	1.09481			0.255816	1.07859		0.255786	1.05426		0.255881	0.592008		0.255907	0.324388		0.255899	0.762312
R4M15	1	96.7314	98.3216		57.5442	43.5336					0.258741	1.02993		0.258572	1.70304			0.258832	0.948835		0.258798	0.802861			0.25878	1.29755		0.258746	0.754203			0.375664	1.09481			0.258594	1.07859		0.258563	1.04615		0.258663	0.600118		0.258689	0.381156		0.258685	0.770422
	2	101.413	100.795		56.7049	44.894					0.261523	1.02993		0.26135	1.71115			0.261614	0.940726		0.261584	0.81097			0.261562	1.29755		0.261528	0.754203			0.378451	1.10292			0.261376	1.07859		0.261341	1.03804		0.261445	0.592008		0.261471	0.437924		0.261463	0.770422
	3	101.855	102.473		53.3039	40.8834					0.264306	1.02993		0.264132	1.70304			0.264397	0.940726		0.264366	0.81097			0.26434	1.34621		0.264306	0.754203			0.381228	1.15969			0.264158	1.15158		0.264119	1.03804		0.264223	0.592008		0.264253	0.437924		0.264245	0.770422
ICCG	1	101.809			79.1667	60.6707					0.267092	1.02993		0.26691	1.69493			0.267183	0.956945		0.267153	0.81097			0.267122	1.32999		0.267092	0.754203			0.38401	1.28133			0.266936	1.22457		0.266897	1.03804		0.267005	0.592008		0.267036	0.446034		0.267027	0.770422
	2	105.285			80.4472	61.3415					0.269874	1.02993		0.269692	1.69493			0.269969	0.956945		0.269935	0.81097			0.269904	1.29755		0.269874	0.754203			0.386792	1.28944			0.269714	1.28944		0.269674	1.06237		0.269787	0.648776		0.269817	0.446034		0.269809	0.762312
	3	92.9675			89.878	66.626					0.272656	1.03804		0.27247	1.69493			0.272752	0.956945		0.272717	0.81097			0.272686	1.30566		0.272656	0.754203			0.389575	1.53273			0.272491	1.35432		0.272452	1.06237		0.272565	0.713654		0.272595	0.446034		0.272587	0.778532
											0.275438	1.02993		0.275252	1.70304			0.275534	0.965055		0.275499	0.802861			0.275469	1.30566		0.275443	0.754203			0.392357	1.60572			0.275269	1.40298		0.27523	1.06237		0.275347	0.721764		0.275382	0.437924		0.275369	0.762312
											0.278225	1.02993		0.278034	1.70304			0.278316	0.965055		0.278281	0.802861			0.278251	1.30566		0.278225	0.754203			0.395139	1.6706			0.278047	1.41109		0.278008	1.06237		0.278129	0.721764		0.27816	0.437924		0.278151	0.762312
Inverse Michaelis Menten kinetic data for Figure 7c											0.281007	1.02993		0.280812	1.70304			0.281098	0.965055		0.281063	0.81097			0.281033	1.29755		0.281007	0.754203			0.397921	1.73548			0.280829	1.37054		0.280786	1.07048		0.280911	0.713654		0.280942	0.437924		0.280933	0.762312
											0.283789	1.02993		0.283589	1.71115			0.28388	0.973165		0.283841	0.802861			0.283815	1.36243		0.283789	0.754203			0.400703	1.79224			0.283611	1.37865		0.283567	1.06237		0.283694	0.713654		0.283724	0.446034		0.283715	0.81908
	TPAeq (μmol/g*s)										0.286576	1.02993		0.286367	1.70304			0.286662	0.965055		0.286627	0.802861			0.286597	1.43542		0.286576	0.754203			0.403489	1.86523			0.286393	1.37865		0.28635	1.06237		0.286471	0.713654		0.286506	0.446034		0.286497	0.900177
μM E	R4M10		R4M6		R4M9		PHL7 WT				0.289357	1.02993		0.289149	1.70304			0.289444	0.965055		0.28941	0.81097			0.289379	1.5003		0.289358	0.754203			0.406272	1.93011			0.289176	1.37865		0.289132	1.05426		0.289254	0.713654		0.289288	0.446034		0.28928	0.948835
	Replicate 1	Replicate 2	Replicate 1	Replicate 2	Replicate 1	Replicate 2	Replicate 1	Replicate 2			0.292135	1.02993		0.291927	1.70304			0.292226	0.948835		0.292192	0.81097			0.292161	1.5003		0.29214	0.754203			0.409054	1.98688			0.291953	1.37865		0.29191	1.06237		0.292031	0.721764		0.29207	0.446034		0.292062	0.940726
0.02	0.00692	0.00487	0.00646	0.00348	0.00549	0.00596	0.00486	0.00531			0.294922	1.02993		0.294709	1.70304			0.295013	0.973165		0.294974	0.81097			0.294948	1.49219		0.294926	0.754203			0.411836	2.05986			0.294735	1.37865		0.294692	1.02993		0.294813	0.713654		0.294848	0.437924		0.294844	0.940726
0.05	0.02063	0.02211	0.01126	0.01458	0.01928	0.01507	0.0137	0.01141			0.297704	1.02993		0.297487	1.70304			0.297795	0.965055		0.297756	0.81097			0.297726	1.5003		0.297708	0.754203			0.414618	2.1734			0.297522	1.40298		0.297474	1.02993		0.297596	0.713654		0.297626	0.437924		0.297626	0.940726
0.07			0.0348	0.01451	0.01653	0.01597	0.03167	0.031			0.300486	1.07859		0.300269	1.70304			0.300577	0.973165		0.300538	0.802861			0.300508	1.5003		0.300491	0.754203			0.4174	2.18151			0.300304	1.40298		0.300256	1.0867		0.300377	0.713654		0.300408	0.446034		0.300408	0.940726
0.1	0.06786	0.05848	0.06973	0.06276	0.02855	0.04495	0.03338	0.0466			0.303268	1.14347		0.303051	1.70304			0.303355	0.981274		0.30332	0.867738			0.303294	1.50841		0.303273	0.754203			0.32556	1.03804			0.303086	1.40298		0.303034	1.0867		0.303164	0.721764		0.303186	0.446034		0.30319	0.940726
0.2	0.08056	0.08117	0.08961	0.09543	0.06086	0.0661					0.30605	1.20024		0.305833	1.70304			0.306137	0.981274		0.306102	0.924506			0.306081	1.49219		0.306055	0.81097			0.328342	1.10292			0.305868	1.40298		0.305816	1.09481		0.305946	0.713654		0.305968	0.446034		0.305972	0.940726
0.3	0.07807	0.07876	0.09491	0.10186	0.05931	0.06686		0.07962			0.308832	1.27322		0.308616	1.70304			0.308919	0.981274		0.308889	0.989384			0.308863	1.49219		0.308837	0.875848			0.331124	1.10292			0.308646	1.41109		0.308598	1.11103		0.308728	0.713654		0.30875	0.437924		0.308754	0.940726
0.4	0.08131	0.08528	0.09738	0.09614	0.05946	0.06215	0.08032	0.08349			0.311614	1.26511		0.311397	1.70304			0.311706	1.07048		0.311671	1.03804			0.311649	1.49219		0.311619	0.924506			0.333906	1.10292			0.311424	1.40298		0.31138	1.11914		0.311511	0.721764		0.311532	0.494692		0.311537	0.940726
0.6	0.10461	0.08558	0.09875	0.10244	0.062	0.06549	0.08434	0.07787			0.314397	1.26511		0.31418	1.71115			0.314488	1.09481		0.314453	1.03804			0.314431	1.49219		0.314401	0.981274			0.336693	1.09481			0.314201	1.41109		0.314158	1.11103		0.314292	0.713654		0.31431	0.55957		0.314319	0.940726
											0.317179	1.257		0.316957	1.70304			0.31727	1.15158		0.317235	1.03804			0.317213	1.49219		0.317183	0.981274			0.339475	1.10292			0.316979	1.37054		0.31694	1.09481		0.317075	0.713654		0.317092	0.624447		0.317101	0.940726
											0.319961	1.27322		0.31974	1.71115			0.320052	1.22457		0.320017	1.03804			0.32	1.49219		0.319965	0.981274			0.342257	1.10292			0.319761	1.37054		0.319722	1.09481		0.319852	0.713654		0.319878	0.624447		0.319883	0.948835
											0.322743	1.26511		0.322522	1.70304			0.322834	1.27322		0.322804	1.04615			0.322782	1.49219		0.322756	0.989384			0.345039	1.10292			0.322544	1.37054		0.322504	1.0867		0.322634	0.721764		0.322656	0.624447		0.322665	0.940726
											0.325521	1.26511		0.325299	1.70304			0.325616	1.32999		0.32559	1.04615			0.325564	1.49219		0.325534	0.989384			0.347821	1.10292			0.325321	1.37054		0.325282	1.11914		0.325417	0.770422		0.325438	0.616338		0.325451	0.940726
											0.328303	1.26511		0.328082	1.70304			0.328398	1.37865		0.328372	1.03804			0.328346	1.55706		0.328321	0.989384			0.350603	1.10292			0.328099	1.43542		0.32806	1.11914		0.328199	0.8353		0.328216	0.624447		0.328234	0.940726
											0.331085	1.257		0.330864	1.70304			0.331181	1.44353		0.331154	1.03804			0.331128	1.62194		0.331103	0.989384			0.353385	1.10292			0.330877	1.49219		0.330842	1.17591		0.330981	0.892068		0.330998	0.624447		0.331016	0.940726
											0.333867	1.26511		0.333642	1.70304			0.333962	1.5003		0.333937	1.03804			0.333911	1.82468		0.333885	0.981274			0.356172	1.10292			0.333655	1.49219		0.33362	1.22457		0.333763	0.892068		0.33378	0.624447		0.333798	1.01371
											0.336649	1.257		0.336424	1.70304			0.336745	1.55706		0.336714	1.03804			0.336692	1.72737		0.336667	0.981274			0.358954	1.10292			0.336437	1.52462		0.336397	1.28133		0.336545	0.892068		0.336562	0.624447		0.33658	1.06237
											0.339431	1.26511		0.339201	1.69493			0.339527	1.61383		0.339496	1.03804			0.339479	1.68682		0.339449	0.989384			0.36174	1.10292			0.339214	1.52462		0.339175	1.34621		0.339332	0.892068		0.339344	0.624447		0.339366	1.12725
											0.342213	1.257		0.341984	1.70304			0.342309	1.66249		0.342279	1.03804			0.342261	1.68682		0.342231	0.989384			0.364527	1.09481			0.341997	1.51651		0.341953	1.40298		0.342114	0.892068		0.342127	0.624447		0.342149	1.11914
											0.344991	1.26511		0.344761	1.70304			0.345091	1.71926		0.345061	1.03804			0.345043	1.68682		0.345013	0.989384			0.367309	1.09481			0.344774	1.52462		0.344731	1.45975		0.344896	0.892068		0.344909	0.616338		0.344931	1.11914
											0.347778	1.26511		0.347539	1.70304			0.347873	1.77603		0.347843	1.04615			0.34783	1.68682		0.347795	0.989384			0.370096	1.10292			0.347557	1.52462		0.347509	1.45975		0.347678	0.892068		0.347686	0.616338		0.347717	1.11914
											0.35056	1.26511		0.350321	1.70304			0.350651	1.82468		0.350629	1.04615			0.350612	1.68682		0.350577	0.989384			0.372877	1.09481			0.350334	1.52462		0.350291	1.45975		0.350456	0.892068		0.350469	0.624447		0.350499	1.11914
											0.353346	1.257		0.353103	1.70304			0.353433	1.88956		0.353407	1.04615			0.353394	1.68682		0.353364	0.989384			0.375664	1.09481			0.353116	1.52462		0.353068	1.45975		0.353238	0.892068		0.353246	0.624447		0.353281	1.11914
											0.356128	1.31377		0.355881	1.70304			0.356215	1.94633		0.356189	1.03804			0.356181	1.68682		0.356146	0.989384			0.378451	1.10292			0.355899	1.51651		0.355846	1.43542		0.356016	0.892068		0.356029	0.624447		0.356064	1.11914
											0.358911	1.37054		0.358663	1.70304			0.358997	1.99499		0.358971	1.03804			0.358958	1.68682		0.358924	0.989384			0.381228	1.15969			0.358676	1.54895		0.358628	1.42731		0.358798	0.892068		0.358806	0.624447		0.35885	1.12725
											0.361692	1.42731		0.361445	1.70304			0.361779	2.05176		0.361749	1.03804			0.361745	1.67871		0.361706	0.989384			0.38401	1.28133			0.361458	1.60572		0.361406	1.42731		0.36158	0.892068		0.361593	0.624447		0.361628	1.11914
											0.364475	1.42731		0.364227	1.70304			0.364562	2.10041		0.364536	1.03804			0.364531	1.67871		0.364488	0.981274			0.386792	1.28944			0.364241	1.66249		0.364188	1.42731		0.364362	0.892068		0.364375	0.624447		0.36441	1.11914
											0.367257	1.43542		0.36701	1.70304			0.367344	2.15718		0.367322	1.03804			0.367313	1.6706		0.36727	0.989384			0.389575	1.53273			0.367023	1.72737		0.36697	1.43542		0.367144	0.892068		0.367157	0.624447		0.367187	1.11914
											0.370039	1.42731		0.369787	1.70304			0.370126	2.15718		0.3701	1.03804			0.3701	1.68682		0.370048	1.04615			0.392357	1.60572			0.369805	1.72737		0.369748	1.45975		0.369926	0.892068		0.369935	0.624447		0.369965	1.11914
											0.372821	1.42731		0.372569	1.69493			0.372912	2.16529		0.372882	1.03804			0.372882	1.67871		0.37283	1.10292			0.395139	1.6706			0.372587	1.72737		0.37253	1.45975		0.372708	0.892068		0.372717	0.624447		0.372747	1.11914
											0.375603	1.43542		0.375347	1.69493			0.375694	2.16529		0.375664	1.09481			0.375664	1.74359		0.375616	1.15969			0.397921	1.73548			0.375369	1.72737		0.375312	1.45975		0.375491	0.892068		0.375499	0.624447		0.375525	1.11914
											0.378381	1.43542		0.378125	1.70304			0.378481	2.16529		0.378446	1.15969			0.378446	1.81657		0.378403	1.21646			0.400703	1.79224			0.378147	1.72737		0.37809	1.45975		0.378268	0.892068		0.378281	0.624447		0.378307	1.11914
											0.381163	1.42731		0.380903	1.70304			0.381267	2.1734		0.381232	1.21646			0.381228	1.87334		0.381185	1.21646			0.403489	1.86523			0.380929	1.72737		0.380872	1.45975		0.38105	0.892068		0.381063	0.624447		0.381089	1.17591
											0.383945	1.42731		0.383681	1.70304			0.384049	2.16529		0.384015	1.27322			0.38401	1.87334		0.383967	1.21646			0.406272	1.93011			0.383711	1.7517		0.38365	1.45164		0.383828	0.892068		0.38385	0.681215		0.383872	1.24078
											0.386732	1.43542		0.386463	1.70304			0.386836	2.16529		0.386797	1.27322			0.386792	1.87334		0.386745	1.21646			0.409054	1.98688			0.386489	1.75981		0.386428	1.45164		0.38661	0.948835		0.386632	0.746093		0.386658	1.30566
											0.389514	1.43542		0.389241	1.71115			0.389618	2.1734		0.389579	1.27322			0.389574	1.87334		0.389527	1.21646			0.411836	2.05986			0.389267	1.75981		0.38921	1.45975		0.389397	1.01371		0.389414	0.802861		0.38944	1.30566
											0.392292	1.43542		0.392022	1.71115			0.3924	2.1734		0.392361	1.26511			0.392361	1.88145		0.392314	1.21646			0.414618	2.1734			0.392049	1.7517		0.391988	1.45975		0.392174	1.07048		0.392196	0.794751		0.392222	1.30566
											0.395074	1.43542		0.3948	1.71115			0.395182	2.15718		0.395147	1.26511			0.395143	1.87334		0.395091	1.21646			0.4174	2.18151			0.394831	1.75981		0.39477	1.45164		0.394952	1.07048		0.394974	0.794751		0.395004	1.30566
											0.397856	1.48408		0.397582	1.71115			0.397964	2.16529		0.397925	1.26511			0.397925	1.87334		0.397878	1.21646			0.420182	2.24639			0.397613	1.74359		0.397547	1.45975		0.397734	1.07859		0.397756	0.794751		0.397787	1.29755
											0.400638	1.54084		0.40036	1.71115			0.400746	2.16529		0.400712	1.26511			0.400712	1.87334		0.40066	1.21646			0.455	2.23017			0.400395	1.71926		0.400325	1.42731		0.400516	1.07859		0.400543	0.794751		0.400569	1.29755
											0.40342	1.59761		0.403143	1.70304			0.403529	2.16529		0.403494	1.26511			0.403498	1.87334		0.403446	1.21646			0.457782	2.23017			0.403177	1.71926		0.403108	1.42731		0.403294	1.07859		0.403324	0.794751		0.403351	1.29755
											0.406202	1.59761		0.40592	1.70304			0.406311	2.18151		0.40628	1.26511			0.40628	1.87334		0.406228	1.21646			0.460564	2.23017			0.405959	1.72737		0.405885	1.42731		0.406072	1.07859		0.406107	0.794751		0.406133	1.30566
											0.408984	1.59761		0.408702	1.70304			0.409093	2.16529		0.409058	1.26511			0.409062	1.87334		0.409011	1.21646			0.463346	2.23017			0.408741	1.71926		0.408663	1.42731		0.40885	1.07859		0.408889	0.794751		0.408915	1.29755
											0.411766	1.59761		0.41148	1.70304			0.411879	2.1734		0.411849	1.26511			0.411844	1.87334		0.411793	1.21646			0.466129	2.23828			0.411524	1.71926		0.411445	1.43542		0.411636	1.07859		0.411667	0.794751		0.411697	1.29755
											0.414553	1.59761		0.414258	1.71926			0.414661	2.15718		0.414631	1.26511			0.414631	1.87334		0.414579	1.21646			0.468915	2.23017			0.414301	1.81657		0.414227	1.43542		0.414418	1.07859		0.414449	0.794751		0.414475	1.29755
											0.417335	1.59761	1.97218	0.41704	1.70304	2.04319		0.417439	2.16529	1.95022	0.417413	1.26511	1.65958		0.417413	1.87334	2.15108	0.417361	1.22457	1.75257		0.471697	2.23017	9.05328		0.417079	1.81657	2.01011	0.417005	1.42731	1.79071	0.417201	1.07859	1.3678	0.417231	0.794751	1.18324	0.417253	1.29755
											0.420121	1.59761	1.97389	0.419822	1.71115	2.03924		0.420221	2.15718	1.94523	0.4202	1.26511	1.66199		0.420199	1.93822	2.1501	0.420143	1.22457	1.75636		0.474479	2.23017	9.04383		0.419857	1.87334	2.0078	0.419783	1.45975	1.79056	0.419978	1.07859	1.36886	0.420013	0.802861	1.18687	0.420031	1.29755
											0.422904	1.59761	1.97543	0.422604	1.71115	2.03643		0.423003	2.15718	1.94817	0.422986	1.26511	1.66407		0.422982	2.0031	2.14989	0.422926	1.21646	1.75991		0.477266	2.22206	9.03572		0.422639	1.93011	2.00484	0.422565	1.51651	1.79027	0.422756	1.07859	1.36974	0.422795	0.802861	1.19035	0.422812	1.29755
											0.425686	1.59761	1.97651	0.425386	1.71115	2.03389		0.42579	2.15718	1.95052	0.425768	1.26511	1.66603		0.425764	2.07608	2.14831	0.425712	1.22457	1.76314		0.480052	2.22206	9.02676		0.425421	1.93011	2.00169	0.425343	1.57328	1.78965	0.425534	1.07859	1.37111	0.425577	0.802861	1.19367	0.425595	1.29755
											0.428468	1.59761	1.97733	0.428164	1.75981	2.03182		0.428576	2.1734	1.94361	0.42855	1.26511	1.66776		0.428546	2.07608	2.14643	0.428494	1.21646	1.76623		0.482834	2.22206	9.01526		0.428199	1.93011	1.99789	0.428121	1.57328	1.78879	0.428316	1.07859	1.3724	0.428359	0.794751	1.19693	0.428377	1.35432
											0.43125	1.60572	1.97788	0.430946	1.82468	2.02956		0.431358	2.16529	1.93722	0.431333	1.27322	1.66918		0.431328	2.07608	2.14503	0.431276	1.21646	1.76918		0.485616	2.23017	9.00232		0.430977	1.93011	1.99382	0.430898	1.63005	1.78741	0.431098	1.07859	1.37408	0.431137	0.794751	1.19993	0.431159	1.4192
											0.434032	1.60572	1.97884	0.433728	1.88145	2.02701		0.434136	2.1734	1.93095	0.434114	1.27322	1.67038		0.43411	2.07608	2.14333	0.434058	1.22457	1.77181		0.488399	2.22206	8.98848		0.433754	1.89767	1.98948	0.433676	1.68682	1.78579	0.43388	1.07859	1.37568	0.433915	0.794751	1.20278	0.433941	1.47597
											0.436814	1.60572	1.97953	0.436506	1.93822	2.02408		0.436923	2.15718	1.92453	0.436897	1.26511	1.67135		0.436892	2.06797	2.14133	0.43684	1.28133	1.77421		0.491181	2.22206	8.97213		0.436532	1.89767	1.98554	0.436454	1.68682	1.78393	0.436662	1.07859	1.37708	0.436701	0.794751	1.20548	0.436723	1.47597
											0.439596	1.59761	1.97996	0.439288	1.99499	2.02095		0.439709	2.1734	1.91786	0.439679	1.26511	1.6722		0.439674	2.06797	2.13884	0.439623	1.32999	1.77637		0.493963	2.23017	8.95486		0.43931	1.89767	1.98113	0.439232	1.74359	1.78194	0.43944	1.07859	1.37829	0.439483	0.794751	1.20801	0.439505	1.48408
											0.442378	1.66249	1.98011	0.44207	2.05986	2.01745		0.442496	2.16529	1.91102	0.442461	1.26511	1.67283		0.442456	2.10852	2.13703	0.442405	1.39487	1.77831		0.496745	2.22206	8.93553		0.442092	1.89767	1.97655	0.442009	1.74359	1.77943	0.442222	1.07859	1.37941	0.44227	0.859629	1.21039	0.442287	1.48408
											0.445161	1.71115	1.98009	0.444852	2.11663	2.01441		0.445278	2.1734	1.90373	0.445243	1.26511	1.67392		0.445239	2.06797	2.1358	0.445191	1.39487	1.77991		0.499523	2.23828	8.91975		0.44487	1.89767	1.97276	0.444792	1.71926	1.77667	0.445	1.07859	1.38093	0.445047	0.916397	1.2134	0.445069	1.48408
											0.447942	1.77603	1.9798	0.447635	2.1734	2.01108		0.44806	2.16529	1.89638	0.448025	1.26511	1.67469		0.448021	2.06797	2.13516	0.447973	1.45164	1.78139		0.502305	2.22206	8.902		0.447648	1.89767	1.96949	0.447569	1.71115	1.77388	0.447778	1.07859	1.38216	0.44783	0.973165	1.21616	0.447852	1.48408
											0.450725	1.82468	1.97915	0.450417	2.23017	2.00748		0.450837	2.16529	1.88897	0.450803	1.32999	1.67534		0.450807	2.06797	2.1349	0.45076	1.50841	1.78263		0.505091	2.22206	8.88277		0.45043	1.90578	1.96673	0.450351	1.71115	1.77084	0.450556	1.13536	1.38341	0.450612	0.973165	1.21886	0.450634	1.47597
											0.453507	1.85712	1.97793	0.453199	2.29505	2.00349		0.453624	2.18151	1.88179	0.453585	1.38676	1.67568		0.453589	2.06797	2.1358	0.453542	1.50841	1.78364		0.507873	2.22206	8.86205		0.453212	1.93011	1.96439	0.453129	1.71115	1.76757	0.453338	1.19213	1.38447	0.453394	0.981274	1.22151	0.453416	1.47597
											0.456293	1.83279	1.97732	0.455981	2.3437	1.99932		0.456411	2.19773	1.87396	0.456367	1.44353	1.6757		0.456371	2.05986	2.13641	0.456324	1.50841	1.78451		0.510656	2.22206	8.83982		0.455994	1.93011	1.96297	0.455907	1.71115	1.76455	0.45612	1.24889	1.38534	0.456176	0.981274	1.22391	0.456198	1.48408
											0.459071	1.83279	1.97761	0.458763	2.38425	1.99552		0.459192	2.18151	1.86569	0.459149	1.44353	1.6756		0.459154	2.05986	2.13682	0.45911	1.50841	1.78506		0.513433	2.2545	8.81607		0.458776	1.93011	1.96118	0.458685	1.72737	1.76187	0.458897	1.24889	1.38593	0.458958	0.981274	1.22684	0.45898	1.48408
											0.461853	1.83279	1.9789	0.4775	2.38425	1.99209		0.461975	2.18962	1.85794	0.461931	1.5003	1.67529		0.46194	2.05986	2.13839	0.461892	1.50841	1.78538		0.516215	2.21395	8.79833		0.461558	1.98688	1.95992	0.461463	1.74359	1.75934	0.46168	1.24889	1.38634	0.461736	0.989384	1.22961	0.461762	1.47597
											0.46464	1.83279	1.97964	0.480282	2.38425	1.99033		0.464757	2.18151	1.85052	0.464714	1.5003	1.67485		0.464718	2.05986	2.13919	0.464675	1.50841	1.78547		0.518998	2.21395	8.78727		0.464336	2.04365	1.95887	0.46424	1.74359	1.75725	0.464458	1.24889	1.38666	0.464514	0.981274	1.23232	0.46454	1.47597
											0.467426	1.83279	1.98013	0.483064	2.38425	1.9896		0.467539	2.18962	1.84345	0.467496	1.5003	1.6742		0.4675	2.05986	2.13951	0.467457	1.50841	1.78532		0.52178	2.22206	8.77492		0.467118	2.07608	1.95725	0.467018	1.73548	1.75559	0.46724	1.257	1.3868	0.467296	0.981274	1.23488	0.467322	1.47597
											0.470208	1.83279	1.98037	0.485846	2.38425	1.98877		0.470326	2.18962	1.837	0.470278	1.5003	1.67333		0.470286	2.05986	2.13953	0.470247	1.50841	1.78494		0.524562	2.2545	8.77293		0.469896	2.06797	1.95537	0.469796	1.73548	1.75358	0.470022	1.257	1.38742	0.470074	0.981274	1.23728	0.470104	1.53273
											0.47299	1.83279	1.98035	0.488624	2.38425	1.98767		0.473112	2.18962	1.8309	0.47306	1.50841	1.67292		0.473073	2.05986	2.13926	0.47303	1.51651	1.78434		0.527344	2.21395	8.77028		0.472674	2.13285	1.95321	0.472574	1.74359	1.75141	0.472799	1.24889	1.38777	0.472851	0.981274	1.23952	0.472886	1.5895
											0.475772	1.83279	1.98077	0.491402	2.38425	1.9862		0.475898	2.19773	1.82515	0.475842	1.5003	1.67286		0.475855	2.05986	2.1387	0.475812	1.50841	1.7833		0.530135	2.21395	8.76994		0.475451	2.13285	1.95078	0.475356	1.74359	1.74919	0.475582	1.24889	1.38782	0.475634	0.981274	1.24161	0.475669	1.64627
											0.47855	1.83279	1.9816	0.494184	2.38425	1.98445		0.478685	2.18151	1.82014	0.47862	1.5003	1.67258		0.478633	2.12474	2.13776	0.478598	1.50841	1.78194		0.532917	2.22206	8.7684		0.478234	2.14096	1.94779	0.478134	1.73548	1.74681	0.478359	1.24889	1.38768	0.478416	0.981274	1.24355	0.478451	1.64627
											0.481337	1.83279	1.98296	0.496962	2.37614	1.98242		0.481467	2.18962	1.8154	0.481402	1.5003	1.67275		0.481415	2.19773	2.13642	0.48138	1.50841	1.78102		0.535703	2.21395	8.76512		0.481016	2.14096	1.94453	0.480916	1.74359	1.74369	0.481141	1.24889	1.38736	0.481198	0.981274	1.24532	0.481228	1.65438
											0.484119	1.83279	1.98472	0.499744	2.38425	1.98011		0.484253	2.19773	1.81179	0.484188	1.5003	1.67269		0.484197	2.2545	2.13537	0.484162	1.50841	1.78054		0.53849	2.23828	8.76062		0.483794	2.15718	1.94099	0.483693	1.73548	1.74031	0.483924	1.24889	1.38684	0.48398	0.981274	1.24694	0.484011	1.65438
											0.486905	1.83279	1.98631	0.502526	2.38425	1.97753		0.48704	2.18962	1.80941	0.486971	1.5003	1.67308		0.486979	2.32749	2.13345	0.486944	1.50841	1.7804		0.541276	2.21395	8.75488		0.486576	2.16529	1.93778	0.486471	1.74359	1.73677	0.486706	1.24889	1.38623	0.486758	0.981274	1.24841	0.486793	1.65438
											0.489692	1.82468	1.98744	0.505304	2.38425	1.97532		0.489822	2.19773	1.80808	0.489752	1.5003	1.6739		0.489761	2.32749	2.13211	0.489727	1.50841	1.78001		0.544054	2.21395	8.76139		0.489358	2.16529	1.93547	0.489249	1.71926	1.73298	0.489492	1.24889	1.38543	0.489536	0.981274	1.24971	0.489575	1.65438
											0.492469	1.82468	1.98839	0.508086	2.38425	1.97351		0.492604	2.19773	1.80779	0.492535	1.5003	1.67449		0.492543	2.32749	2.13137	0.492509	1.50841	1.77947		0.546836	2.21395	8.76636		0.492136	2.16529	1.9329	0.492031	1.71115	1.72961	0.492274	1.24889	1.38444	0.492313	0.981274	1.25087	0.492352	1.65438
											0.495252	1.88145	1.98898	0.510868	2.38425	1.97217		0.495386	2.18962	1.80853	0.495317	1.5003	1.67551		0.49533	2.32749	2.13102	0.495291	1.50841	1.77907		0.549623	2.20584	8.77082		0.494918	2.16529	1.93026	0.494809	1.71115	1.72668	0.495056	1.24889	1.38326	0.495095	1.03804	1.25167	0.495135	1.65438
											0.498034	1.94633	1.98939	0.51365	2.38425	1.97132		0.498173	2.21395	1.81042	0.498099	1.5003	1.6763		0.498107	2.32749	2.13126	0.498077	1.50841	1.77843		0.552405	2.20584	8.77376		0.497696	2.16529	1.92747	0.497591	1.71926	1.72457	0.497839	1.257	1.38189	0.497877	1.09481	1.25241	0.497917	1.65438
											0.500816	2.0031	1.98944	0.516428	2.38425	1.97087		0.500955	2.18962	1.81344	0.50089	1.5003	1.67686		0.50089	2.32749	2.13188	0.500855	1.50841	1.77744		0.555183	2.20584	8.77569		0.500477	2.14096	1.92451	0.500369	1.71115	1.7228	0.500616	1.257	1.38032	0.500655	1.15969	1.253	0.500699	1.65438
											0.503598	2.05986	1.98922	0.51921	2.38425	1.97148		0.503737	2.18962	1.81741	0.503676	1.5003	1.67785		0.503672	2.31938	2.1323	0.503637	1.50841	1.77621		0.557964	2.20584	8.78024		0.50326	2.13285	1.92138	0.503151	1.71115	1.72071	0.503394	1.257	1.37848	0.503437	1.15969	1.25343	0.503481	1.65438
											0.50638	2.05986	1.98873	0.521988	2.38425	1.97315		0.506519	2.19773	1.82184	0.506458	1.5003	1.6793		0.506454	2.31938	2.13243	0.506419	1.50841	1.77474		0.560747	2.21395	8.78835		0.506042	2.13285	1.91848	0.505929	1.71115	1.71779	0.506176	1.257	1.37722	0.506215	1.15969	1.25371	0.506259	1.65438
											0.509162	2.05986	1.98797	0.52477	2.38425	1.97521		0.509306	2.18962	1.82662	0.509249	1.5003	1.68131		0.509236	2.31938	2.13226	0.509201	1.50841	1.77302		0.563529	2.21395	8.79491		0.508824	2.14096	1.91609	0.508706	1.79224	1.71464	0.508958	1.257	1.37646	0.508993	1.15969	1.25451	0.509041	1.65438
											0.51194	2.05986	1.98772	0.527552	2.38425	1.97775		0.512092	2.41669	1.83175	0.512036	1.56517	1.68309		0.512014	2.32749	2.13258	0.511988	1.51651	1.77105		0.566311	2.21395	8.80399		0.511606	2.14096	1.91333	0.511484	1.84901	1.71125	0.511741	1.31377	1.37551	0.511775	1.15969	1.25602	0.511823	1.65438
											0.514722	2.05986	1.98798	0.530334	2.38425	1.97994		0.514874	2.19773	1.83722	0.514826	1.61383	1.68464		0.514796	2.31938	2.1325	0.51477	1.56517	1.76894		0.569097	2.21395	8.81556		0.514384	2.14096	1.9102	0.514266	1.90578	1.70753	0.514527	1.37054	1.37507	0.514553	1.15969	1.25794	0.514605	1.65438
											0.517504	2.05986	1.98779	0.533112	2.38425	1.98186		0.517656	2.19773	1.84313	0.517608	1.61383	1.68608		0.517578	2.31938	2.13223	0.517552	1.63005	1.76736		0.571879	2.21395	8.83061		0.517162	2.20584	1.90679	0.517049	1.97066	1.70386	0.517313	1.42731	1.37524	0.517335	1.15969	1.26047	0.517387	1.71115
											0.520291	2.05986	1.9887	0.535894	2.38425	1.98352		0.520443	2.19773	1.84948	0.520391	1.67871	1.68719		0.52036	2.31938	2.13168	0.520334	1.63005	1.76613		0.574662	2.21395	8.84501		0.519939	2.27883	1.90311	0.519826	1.96255	1.69966	0.520096	1.42731	1.37601	0.520113	1.12725	1.26283	0.520169	1.76792
											0.523069	2.05986	1.99071	0.538672	2.38425	1.98492		0.523225	2.19773	1.85616	0.523173	1.73548	1.68808		0.523142	2.31938	2.13073	0.523116	1.67871	1.76544		0.577439	2.20584	8.86182		0.522717	2.33559	1.89915	0.522604	1.96255	1.69512	0.522877	1.42731	1.37807	0.522891	1.11914	1.26501	0.522947	1.83279
											0.525851	2.05986	1.99246	0.541454	2.38425	1.98605		0.526007	2.19773	1.86317	0.525955	1.73548	1.68875		0.525924	2.31127	2.12949	0.525903	1.73548	1.7652		0.580221	2.20584	8.88101		0.525499	2.33559	1.89502	0.525382	1.96255	1.6913	0.52566	1.42731	1.38055	0.525672	1.11914	1.26702	0.525729	1.83279
											0.528633	2.05986	1.99502	0.544232	2.38425	1.98692		0.528789	2.20584	1.86992	0.528737	1.73548	1.68929		0.528706	2.31127	2.12796	0.528685	1.73548	1.76532		0.583008	2.20584	8.90305		0.528281	2.3437	1.89139	0.528164	1.96255	1.68783	0.528438	1.42731	1.38296	0.52845	1.11914	1.26885	0.528511	1.83279
											0.531415	2.05986	1.99692	0.547009	2.38425	1.98752		0.531576	2.21395	1.87631	0.531519	1.73548	1.68952		0.531489	2.33559	2.12605	0.531467	1.80035	1.76599		0.58579	2.20584	8.92385		0.531059	2.3437	1.88856	0.530942	1.96255	1.68567	0.53122	1.42731	1.38587	0.531228	1.11914	1.2706	0.531294	1.83279
											0.534197	2.05986	1.99856	0.549792	2.38425	1.98776		0.534357	2.20584	1.88245	0.534306	1.73548	1.68952		0.534271	2.37614	2.12462	0.534249	1.80035	1.76771		0.588572	2.23017	8.94797		0.533841	2.3437	1.88635	0.533719	1.96255	1.68454	0.534002	1.42731	1.3886	0.534006	1.11914	1.27209	0.534076	1.83279
											0.536979	2.05986	2.00004	0.552574	2.38425	1.98774		0.53714	2.20584	1.88824	0.537088	1.73548	1.6893		0.537053	2.44102	2.12543	0.537027	1.80035	1.76921		0.591354	2.20584	8.96676		0.536623	2.33559	1.88397	0.536502	1.93822	1.68394	0.536779	1.42731	1.39136	0.536788	1.11914	1.27339	0.536853	1.83279
											0.539761	2.05986	2.00114	0.555356	2.43291	1.98746		0.539922	2.20584	1.89396	0.539865	1.73548	1.68885		0.539835	2.51401	2.12606	0.539822	1.80035	1.77127		0.594136	2.19773	8.98431		0.539406	2.3437	1.88133	0.539284	1.93822	1.68447	0.53957	1.43542	1.39374	0.539566	1.11914	1.27453	0.539636	1.83279
											0.542543	2.05986	2.00267	0.558138	2.49779	1.987		0.542704	2.20584	1.89992	0.542652	1.73548	1.68819		0.542617	2.51401	2.12699	0.542604	1.80035	1.77369		0.596919	2.19773	8.99965		0.542188	2.31127	1.87843	0.542066	1.93822	1.68477	0.542353	1.42731	1.39595	0.542348	1.11914	1.27539	0.542418	1.83279
											0.545321	2.05176	2.00469	0.56092	2.56267	1.98628		0.545486	2.20584	1.90532	0.545438	1.73548	1.6873		0.545395	2.52212	2.12842	0.545386	1.80035	1.77598		0.599696	2.19773	9.01376		0.54497	2.30316	1.87488	0.544844	1.93822	1.68552	0.54513	1.42731	1.39799	0.545126	1.11914	1.27617	0.545204	1.83279
											0.548103	2.05986	2.00654	0.563698	2.61943	1.98529		0.548268	2.20584	1.91008	0.548221	1.73548	1.68619		0.548181	2.51401	2.12955	0.548173	1.80035	1.77873		0.602478	2.19773	9.02759		0.547752	2.30316	1.87146	0.547621	1.93822	1.68653	0.547908	1.42731	1.39994	0.547908	1.11914	1.27677	0.547986	1.83279
											0.550885	2.05176	2.00802	0.56648	2.61943	1.98404		0.55105	2.20584	1.91449	0.550998	1.73548	1.68486		0.550963	2.51401	2.13049	0.550959	1.79224	1.78124		0.605261	2.19773	9.03928		0.550534	2.30316	1.86778	0.550399	1.93822	1.68789	0.550694	1.42731	1.40173	0.55069	1.11914	1.27721	0.550764	1.83279
											0.553672	2.05176	2.00923	0.569262	2.62754	1.98252		0.553832	2.20584	1.91961	0.553785	1.73548	1.68399		0.553746	2.51401	2.13104	0.553741	1.80035	1.78343		0.608043	2.19773	9.05022		0.553316	2.31127	1.86531	0.553177	1.96255	1.68972	0.553477	1.42731	1.40343	0.553472	1.11914	1.27746	0.553546	1.83279
											0.556454	2.05176	2.01016	0.57204	2.61943	1.98139		0.556614	2.20584	1.92369	0.556571	1.73548	1.68366		0.556532	2.51401	2.1313	0.556524	1.79224	1.78558		0.610829	2.19773	9.05997		0.556098	2.31127	1.86394	0.555959	1.97066	1.69134	0.556259	1.42731	1.40486	0.556254	1.11914	1.27754	0.556328	1.83279
											0.559232	2.05176	2.01071	0.574822	2.61943	1.98073		0.559397	2.20584	1.92753	0.559357	1.73548	1.68378		0.559314	2.51401	2.13127	0.559306	1.80035	1.7874		0.613616	2.19773	9.08556		0.55888	2.31127	1.86309	0.558741	1.96255	1.69235	0.559041	1.42731	1.40611	0.559032	1.11914	1.27735	0.55911	1.83279
											0.562014	2.05176	2.011	0.577604	2.61943	1.98045		0.562183	2.21395	1.9313	0.56214	1.73548	1.68444		0.562101	2.59511	2.13143	0.562088	1.79224	1.78909		0.616402	2.18962	9.11008		0.561658	2.31127	1.86199	0.561523	1.96255	1.69324	0.561827	1.42731	1.40719	0.56181	1.17591	1.27709	0.561893	1.83279
											0.564796	2.05986	2.01101	0.580386	2.61943	1.97971		0.564965	2.21395	1.93461	0.564922	1.73548	1.68485		0.564887	2.54645	2.13082	0.56487	1.80035	1.79045		0.61918	2.18962	9.13403		0.56444	2.31127	1.86172	0.564301	1.97066	1.69411	0.564614	1.43542	1.40809	0.564592	1.23268	1.27655	0.564675	1.88956
											0.567578	2.05176	2.01074	0.583168	2.61943	1.97868		0.567743	2.21395	1.93768	0.567704	1.73548	1.68493		0.567674	2.51401	2.13069	0.567656	1.80035	1.79158		0.621962	2.18962	9.1569		0.567222	2.39236	1.86227	0.567083	1.96255	1.69486	0.567396	1.43542	1.40881	0.567374	1.23268	1.27651	0.567457	1.95444
											0.57036	2.05986	2.01089	0.585951	2.61943	1.97738		0.570529	2.20584	1.94038	0.57049	1.73548	1.68476		0.57046	2.5059	2.13106	0.570439	1.80035	1.79248		0.624744	2.18962	9.18173		0.57	2.44913	1.86326	0.569861	1.96255	1.69529	0.570178	1.48408	1.40936	0.570156	1.23268	1.27707	0.570239	2.0031
											0.573142	2.05986	2.01145	0.588733	2.61943	1.97579		0.573316	2.21395	1.94273	0.573272	1.73548	1.68426		0.573246	2.5059	2.13184	0.573221	1.80035	1.79315		0.627526	2.18962	9.20134		0.572778	2.51401	1.86402	0.572643	1.96255	1.6956	0.572956	1.49219	1.40963	0.572938	1.23268	1.27745	0.573021	2.0031
											0.575924	2.0923	2.01242	0.591515	2.61943	1.97393		0.576098	2.20584	1.94502	0.576055	1.73548	1.6843		0.576029	2.5059	2.13233	0.576003	1.80035	1.79358		0.630308	2.26261	9.21991		0.575556	2.52212	1.86464	0.575421	2.01121	1.69599	0.575734	1.49219	1.41041	0.57572	1.24078	1.27764	0.575803	2.0031
											0.578702	2.10852	2.01323	0.594297	2.61943	1.97178		0.578884	2.21395	1.94705	0.578837	1.73548	1.68478		0.578811	2.57078	2.13343	0.578789	1.80035	1.79379		0.63309	2.31938	9.23936		0.578338	2.51401	1.86492	0.578199	2.07608	1.69616	0.578516	1.49219	1.4111	0.578503	1.24078	1.27755	0.578585	2.0031
											0.581484	2.16529	2.01378	0.597075	2.61943	1.96945		0.581662	2.21395	1.94853	0.581619	1.73548	1.68571		0.581593	2.63565	2.13502	0.581576	1.80035	1.79376		0.635881	2.38425	9.25515		0.581116	2.5059	1.86487	0.580981	2.10852	1.69611	0.581293	1.49219	1.41239	0.581285	1.24078	1.27738	0.581367	2.0031
											0.584266	2.16529	2.01388	0.599857	2.61943	1.96684		0.584449	2.21395	1.95005	0.584397	1.73548	1.6871		0.584375	2.70864	2.13701	0.584362	1.80035	1.79351		0.638663	2.44913	9.27289		0.583898	2.51401	1.86429	0.583759	2.16529	1.69585	0.584076	1.49219	1.41408	0.584067	1.24078	1.2777	0.584149	2.0031
											0.587049	2.23017	2.01391	0.602639	2.61943	1.96385		0.587231	2.21395	1.9513	0.587183	1.73548	1.68826		0.587157	2.70864	2.1388	0.587144	1.80035	1.79312		0.641446	2.44913	9.28643		0.586676	2.51401	1.86318	0.586541	2.22206	1.69527	0.586853	1.49219	1.41635	0.586844	1.24078	1.27852	0.586932	2.0031
											0.589831	2.28694	2.01417	0.605421	2.61943	1.96068		0.590017	2.20584	1.9524	0.589965	1.79224	1.6893		0.589939	2.70864	2.1403	0.589926	1.80035	1.79318		0.644228	2.44913	9.29935		0.589453	2.48157	1.86174	0.589318	2.22206	1.69467	0.589631	1.48408	1.41833	0.589622	1.24078	1.27986	0.589714	2.0031
											0.592613	2.35181	2.01494	0.608199	2.6762	1.95723		0.592804	2.22206	1.95314	0.592747	1.79224	1.69002		0.592721	2.70864	2.14151	0.592708	1.80035	1.79377		0.64701	2.44913	9.31063		0.592235	2.48157	1.86005	0.592101	2.21395	1.69433	0.592409	1.48408	1.4208	0.592404	1.24078	1.2819	0.592496	2.0031
											0.595395	2.35181	2.01611	0.610981	2.74108	1.95424		0.595586	2.21395	1.95324	0.595538	1.84901	1.69052		0.595503	2.70864	2.14243	0.595491	1.80035	1.79461		0.649788	2.44913	9.32078		0.595017	2.48157	1.85813	0.594878	2.22206	1.69416	0.595187	1.48408	1.42306	0.595186	1.24078	1.28446	0.595278	2.0031
											0.598177	2.35181	2.01778	0.613759	2.74108	1.95209		0.598368	2.21395	1.9522	0.598329	1.84901	1.69099		0.598281	2.70864	2.14316	0.598277	1.85712	1.79521		0.652569	2.44913	9.33132		0.5978	2.48157	1.85597	0.597656	2.22206	1.69455	0.597969	1.48408	1.42513	0.597969	1.24078	1.28686	0.59806	2.0031
											0.600959	2.35181	2.01918	0.616541	2.79785	1.95126		0.601146	2.20584	1.95236	0.601111	1.91389	1.69114		0.601063	2.76541	2.1434	0.601059	1.91389	1.79633		0.655356	2.44913	9.33915		0.600582	2.48157	1.85426	0.600434	2.22206	1.69528	0.600751	1.48408	1.42699	0.600746	1.24078	1.2891	0.600842	2.0031
											0.603741	2.3437	2.0203	0.619319	2.85462	1.95138		0.603932	2.16529	1.95226	0.603893	1.97066	1.69107		0.60385	2.70864	2.14335	0.603841	1.97066	1.79721		0.658138	2.44913	9.34584		0.603364	2.48157	1.85307	0.603216	2.24639	1.69559	0.603537	1.48408	1.42866	0.603533	1.24078	1.29117	0.60362	2.0031
											0.606523	2.3437	2.02113	0.622096	2.85462	1.95208		0.606714	2.20584	1.9518	0.606675	2.01932	1.69077		0.606632	2.70053	2.14301	0.606623	2.02743	1.79783		0.660925	2.44913	9.35084		0.606142	2.48157	1.85261	0.605998	2.24639	1.69557	0.606315	1.48408	1.43003	0.606311	1.24078	1.29261	0.606402	2.01932
											0.609306	2.35181	2.02169	0.624879	2.85462	1.95251		0.609496	2.21395	1.95099	0.609457	2.01932	1.69026		0.609414	2.70053	2.14228	0.60941	2.02743	1.79821		0.663703	2.44913	9.35467		0.608919	2.48157	1.85191	0.608776	2.24639	1.69532	0.609097	1.48408	1.4314	0.609088	1.24078	1.29387	0.609184	2.01121
											0.612087	2.3437	2.02197	0.627661	2.85462	1.95334		0.612283	2.19773	1.95012	0.612239	2.01932	1.68952		0.612196	2.69242	2.14204	0.612192	2.03554	1.79833		0.666489	2.44913	9.35676		0.611701	2.48157	1.85134	0.611554	2.24639	1.69483	0.611879	1.48408	1.43257	0.611871	1.24078	1.29498	0.611966	2.01121
											0.61487	2.3437	2.02187	0.630443	2.85462	1.95399		0.615065	2.21395	1.94938	0.615022	2.01932	1.68924		0.614978	2.70053	2.1424	0.614978	2.03554	1.79821		0.669284	2.44102	9.35766		0.614479	2.56267	1.85052	0.614331	2.23828	1.6941	0.614661	1.48408	1.43354	0.614653	1.24078	1.29592	0.614748	2.06797
											0.617648	2.3437	2.02218	0.633221	2.85462	1.95438		0.617847	2.21395	1.94799	0.617799	2.01932	1.68873		0.61776	2.77352	2.14345	0.617761	2.03554	1.79784		0.672066	2.49779	9.36267		0.617257	2.62754	1.84954	0.617114	2.24639	1.69353	0.617444	1.48408	1.43422	0.617431	1.24078	1.2967	0.617531	2.13285
											0.62043	2.3437	2.02309	0.636003	2.85462	1.9545		0.620629	2.21395	1.94643	0.620582	2.01932	1.68877		0.620542	2.8384	2.14413	0.620547	2.03554	1.79721		0.674848	2.57078	9.36951		0.620039	2.62754	1.84822	0.619891	2.24639	1.69292	0.62023	1.48408	1.43479	0.620213	1.24078	1.29731	0.620313	2.18962
											0.623212	2.3437	2.02431	0.63878	2.85462	1.95493		0.623411	2.22206	1.94453	0.623364	2.02743	1.68858		0.623324	2.8384	2.14443	0.623338	2.03554	1.79634		0.677635	2.62754	9.37568		0.622821	2.62754	1.84655	0.622669	2.24639	1.69208	0.623012	1.48408	1.43516	0.622995	1.24078	1.29853	0.623095	2.18962
											0.625994	2.3437	2.02527	0.641558	2.85462	1.95567		0.626198	2.27883	1.94246	0.626141	2.02743	1.68873		0.626107	2.8384	2.14514	0.62612	2.03554	1.79531		0.680421	2.63565	9.3848		0.625599	2.62754	1.84492	0.625451	2.2545	1.691	0.625794	1.48408	1.43534	0.625777	1.24078	1.30027	0.625877	2.18962
											0.628776	2.3437	2.02654	0.644336	2.85462	1.95683		0.62898	2.33559	1.94013	0.628924	2.02743	1.68865		0.628889	2.8384	2.14645	0.628898	2.03554	1.79394		0.683203	2.63565	9.36901		0.628381	2.62754	1.84392	0.628229	2.23017	1.68978	0.628576	1.48408	1.43532	0.628554	1.24078	1.30251	0.628663	2.18962
											0.631558	2.3437	2.02832	0.647114	2.85462	1.95839		0.631762	2.38425	1.93814	0.631706	2.02743	1.6897		0.631671	2.8384	2.14863	0.631684	2.03554	1.7929		0.68599	2.63565	9.35876		0.631159	2.62754	1.84326	0.631007	2.21395	1.68823	0.631359	1.54895	1.43588	0.631332	1.24078	1.30457	0.631446	2.18962
											0.63434	2.3437	2.0305	0.649891	2.85462	1.96132		0.634544	2.43291	1.93579	0.634492	2.01932	1.69128		0.634457	2.83029	2.15013	0.634466	2.03554	1.7925		0.688776	2.62754	9.35249		0.633941	2.62754	1.84197	0.633789	2.21395	1.68655	0.634141	1.60572	1.43682	0.634114	1.29755	1.30655	0.634228	2.18962
											0.637118	2.3437	2.0324	0.652669	2.85462	1.96514		0.637326	2.49779	1.93318	0.637274	2.02743	1.69332		0.637239	2.83029	2.15135	0.637248	2.03554	1.79175		0.691558	2.62754	9.34857		0.636719	2.65998	1.84044	0.636567	2.21395	1.68453	0.636923	1.61383	1.43768	0.636897	1.36243	1.30826	0.63701	2.18962
											0.6399	2.40047	2.03402	0.655451	2.85462	1.97012		0.640108	2.55456	1.92963	0.640056	2.03554	1.69591		0.640017	2.82218	2.15227	0.640031	2.03554	1.79145		0.694336	2.62754	9.34652		0.639497	2.70864	1.83878	0.639349	2.21395	1.68228	0.639709	1.6706	1.43913	0.639679	1.36243	1.30979	0.639792	2.18151
											0.642682	2.46535	2.03527	0.658229	2.85462	1.97638		0.642891	2.59511	1.92612	0.642839	2.02743	1.69886		0.642799	2.83029	2.153	0.642813	2.03554	1.79169		0.697136	2.62754	9.34358		0.642274	2.77352	1.83687	0.642131	2.22206	1.6797	0.642496	1.6706	1.44029	0.642461	1.35432	1.31114	0.642569	2.18151
											0.645464	2.51401	2.03624	0.661007	2.85462	1.98306		0.645673	2.65998	1.92215	0.645621	2.02743	1.7016		0.645581	2.83029	2.15334	0.645599	2.03554	1.79229		0.699918	2.62754	9.33932		0.645057	2.76541	1.83473	0.644913	2.2545	1.67698	0.645278	1.72737	1.44127	0.645243	1.36243	1.31232	0.645352	2.18151
											0.648246	2.51401	2.03693	0.663789	2.91138	1.99018		0.648455	2.71675	1.91812	0.648403	2.02743	1.70411		0.648359	2.83029	2.1533	0.648381	2.03554	1.79344		0.7027	2.62754	9.33426		0.647834	2.76541	1.83235	0.647691	2.24639	1.67472	0.64806	1.78414	1.44216	0.648021	1.35432	1.31331	0.648129	2.18151
											0.651029	2.51401	2.03744	0.666571	2.97626	1.99706		0.651237	2.76541	1.91384	0.651189	2.02743	1.70641		0.651141	2.89516	2.15297	0.651159	2.03554	1.79436		0.705482	2.62754	9.32737		0.650616	2.77352	1.83081	0.650473	2.24639	1.67291	0.650851	1.8409	1.44277	0.650807	1.35432	1.31413	0.650912	2.18962
											0.653811	2.52212	2.03766	0.669353	3.02492	2.0038		0.654019	2.83029	1.9094	0.653967	2.02743	1.70849		0.653924	2.96004	2.15225	0.653946	2.02743	1.79507		0.708264	2.62754	9.31868		0.653399	2.76541	1.8296	0.653255	2.2545	1.67166	0.653633	1.8409	1.44319	0.653585	1.35432	1.31477	0.653694	2.18962
											0.656593	2.51401	2.03761	0.672131	3.0898	2.01031		0.656801	2.88705	1.9046	0.656749	2.02743	1.71045		0.656706	3.02492	2.15123	0.656736	2.03554	1.79555		0.711046	2.62754	9.30871		0.656181	2.76541	1.82892	0.656037	2.24639	1.67108	0.656419	1.8409	1.44343	0.656367	1.35432	1.31524	0.656471	2.23828
											0.659371	2.54645	2.03738	0.674909	3.0898	2.01658		0.659583	2.9276	1.89954	0.659536	2.02743	1.71209		0.659488	3.04114	2.15129	0.659518	2.03554	1.79649		0.713828	2.62754	9.29798		0.658958	2.77352	1.828	0.658815	2.31127	1.67106	0.659201	1.8409	1.44348	0.659149	1.35432	1.31552	0.659254	2.29505
											0.662153	2.52212	2.03668	0.677691	3.0898	2.02261		0.662365	2.98437	1.89413	0.662318	2.02743	1.71351		0.662266	3.02492	2.15136	0.662305	2.08419	1.79788		0.71661	2.62754	9.28548		0.661741	2.77352	1.82711	0.661597	2.35181	1.67191	0.661984	1.8409	1.44335	0.661931	1.35432	1.31573	0.662031	2.35992
											0.664935	2.51401	2.03715	0.680473	3.0898	2.02851		0.665148	3.04114	1.88867	0.6651	2.02743	1.71462		0.665048	3.03303	2.15203	0.665087	2.14907	1.79904		0.719392	2.62754	9.27174		0.664523	2.80596	1.82588	0.664375	2.40858	1.67332	0.66477	1.8409	1.44304	0.664718	1.35432	1.31566	0.664814	2.35992
											0.667717	2.51401	2.03793	0.683255	3.0898	2.03407		0.667934	3.0898	1.88304	0.667882	2.02743	1.71561		0.66783	3.02492	2.15281	0.667869	2.14907	1.80074		0.722179	2.61943	9.25633		0.667305	2.80596	1.8242	0.667157	2.46535	1.67509	0.667552	1.8409	1.44321	0.6675	1.35432	1.31551	0.667591	2.35992
											0.670499	2.51401	2.03922	0.686037	3.0898	2.0394		0.670716	3.13846	1.87715	0.670664	2.02743	1.71628		0.670612	3.02492	2.15371	0.670647	2.19773	1.80278		0.724957	2.61943	9.2397		0.670083	2.79785	1.82217	0.669939	2.49779	1.67664	0.670334	1.84901	1.44397	0.670282	1.35432	1.31509	0.670373	2.35992
											0.673281	2.51401	2.04169	0.688815	3.0898	2.0444		0.673498	3.18711	1.87092	0.673446	2.02743	1.71693		0.673394	3.01681	2.155	0.673429	2.20584	1.80459		0.727743	2.68431	9.22229		0.672865	2.80596	1.81988	0.672717	2.49779	1.67788	0.673112	1.8409	1.44445	0.673064	1.36243	1.31449	0.673156	2.35992
											0.676063	2.51401	2.0439	0.691597	3.0898	2.04926		0.67628	3.25199	1.86452	0.676228	2.07608	1.71727		0.676181	3.02492	2.15688	0.676211	2.2545	1.80615		0.730525	2.74919	9.20324		0.675647	2.80596	1.81734	0.675495	2.49779	1.67889	0.675898	1.84901	1.4454	0.675842	1.36243	1.31362	0.675937	2.35992
											0.678845	2.51401	2.04584	0.694375	3.0898	2.05388		0.679058	3.25199	1.85777	0.67901	2.14096	1.71739		0.678967	3.01681	2.15837	0.678993	2.31938	1.80758		0.733308	2.80596	9.18301		0.678429	2.80596	1.81416	0.678272	2.49779	1.67958	0.678681	1.8409	1.44625	0.67862	1.4192	1.31402	0.67872	2.35992
											0.681627	2.51401	2.0475	0.697157	3.0898	2.05826		0.68184	3.25199	1.85077	0.681793	2.14096	1.71806		0.681749	3.02492	2.15957	0.681775	2.31938	1.80876		0.736085	2.87084	9.16203		0.681207	2.79785	1.81083	0.681054	2.5059	1.67996	0.681463	1.8409	1.44681	0.681402	1.47597	1.31561	0.681502	2.35992
											0.68441	2.57078	2.0489	0.699939	3.0898	2.06307		0.684622	3.25199	1.84341	0.684579	2.19773	1.71919		0.684531	3.01681	2.16107	0.684558	2.31938	1.8096		0.738867	2.87084	9.14286		0.683989	2.80596	1.80812	0.683837	2.5059	1.68011	0.684241	1.8409	1.44717	0.684188	1.47597	1.31702	0.68428	2.35992
											0.687192	2.64376	2.05003	0.702721	3.0898	2.06819		0.687404	3.25199	1.83609	0.687361	2.2545	1.72009		0.687317	3.02492	2.16198	0.687344	2.31938	1.8103		0.741649	2.87084	9.12891		0.686767	2.83029	1.80605	0.686614	2.5059	1.68004	0.687022	1.8409	1.44733	0.68697	1.47597	1.31836	0.687062	2.35992
											0.689974	2.63565	2.05088	0.705499	3.0898	2.07373		0.690187	3.2601	1.82851	0.690143	2.2545	1.72145		0.6901	3.02492	2.16222	0.690126	2.31938	1.81076		0.744436	2.87084	9.11424		0.689544	2.83029	1.80452	0.689392	2.52212	1.67974	0.689805	1.8409	1.44797	0.689752	1.47597	1.31951	0.689844	2.35992
											0.692756	2.63565	2.05157	0.708277	3.0898	2.07967		0.692969	3.2601	1.82078	0.692925	2.2545	1.72334		0.692886	3.08169	2.16227	0.692912	2.31938	1.81088		0.747214	2.87084	9.11108		0.692322	2.88705	1.80353	0.692174	2.53023	1.67913	0.692587	1.8409	1.4492	0.692535	1.47597	1.32049	0.692626	2.35992
											0.695538	2.64376	2.05189	0.711059	3.0898	2.08546		0.695755	3.24388	1.81279	0.695708	2.2545	1.72549		0.695668	3.15468	2.16202	0.695716	2.31938	1.81077		0.749996	2.87084	9.11109		0.6951	2.94382	1.8029	0.694952	2.53023	1.67831	0.695369	1.8409	1.45034	0.695312	1.47597	1.32129	0.695408	2.35992
											0.69832	2.62754	2.05194	0.713841	3.0898	2.09099		0.698533	3.25199	1.80454	0.698489	2.2545	1.72739		0.69845	3.21955	2.16149	0.698494	2.31938	1.81041		0.752778	2.87084	9.11286		0.697878	2.94382	1.80214	0.69773	2.53023	1.67726	0.698151	1.8409	1.45139	0.698094	1.47597	1.32191	0.69819	2.35992
											0.701102	2.6762	2.05172	0.716623	3.0898	2.09627		0.701319	3.25199	1.79605	0.70128	2.2545	1.72925		0.701237	3.21955	2.16057	0.701276	2.31938	1.80981		0.75556	2.87084	9.1169		0.700656	2.94382	1.80086	0.700508	2.53023	1.67609	0.700937	1.90578	1.45205	0.700877	1.47597	1.32236	0.700968	2.41669
											0.703884	2.62754	2.05114	0.719405	3.14657	2.10148		0.704106	3.25199	1.78739	0.704063	2.2545	1.73077		0.704015	3.21955	2.16014	0.704058	2.31127	1.80897		0.758342	2.87084	9.12228		0.703438	2.95193	1.80032	0.703294	2.53023	1.6749	0.703715	1.95444	1.45262	0.703659	1.47597	1.32272	0.70375	2.48157
											0.706667	2.68431	2.05038	0.722187	3.20333	2.10634		0.706888	3.24388	1.77848	0.706844	2.2545	1.73204		0.706797	3.21144	2.16021	0.70684	2.31938	1.80789		0.761129	2.87895	9.13034		0.70622	2.95193	1.80023	0.706072	2.53023	1.67349	0.706498	1.95444	1.4529	0.706441	1.47597	1.32281	0.706528	2.53023
											0.709449	2.74108	2.04935	0.724965	3.26821	2.11086		0.70967	3.29254	1.76931	0.709627	2.2545	1.73318		0.709583	3.21144	2.16078	0.709623	2.32749	1.80657		0.763911	2.87084	9.14067		0.708997	2.95193	1.79989	0.708854	2.52212	1.67244	0.709279	1.96255	1.45299	0.709223	1.47597	1.32272	0.70931	2.53023
											0.712231	2.74108	2.04805	0.727752	3.32498	2.11511		0.712452	3.23577	1.7598	0.712409	2.2545	1.73407		0.71237	3.21144	2.16184	0.712405	2.31938	1.80501		0.766689	2.86273	9.15333		0.711775	2.97626	1.79932	0.711636	2.52212	1.67203	0.712062	1.96255	1.45309	0.712009	1.47597	1.32255	0.712088	2.53834
											0.715013	2.74919	2.04649	0.730529	3.32498	2.11912		0.715239	3.28443	1.75031	0.715191	2.2545	1.73472		0.715152	3.25199	2.16341	0.715187	2.31938	1.80321		0.769471	2.87084	9.16818		0.714557	2.98437	1.79851	0.714414	2.53023	1.67168	0.714844	1.96255	1.45349	0.714792	1.47597	1.32211	0.71487	2.53834
											0.717795	2.74108	2.04542	0.733312	3.32498	2.12286		0.718021	3.24388	1.74038	0.717973	2.2545	1.73513		0.717934	3.21144	2.16546	0.717969	2.31938	1.80185		0.772253	2.86273	9.18774		0.717335	2.97626	1.79775	0.717192	2.52212	1.67159	0.717626	1.97066	1.45378	0.717574	1.47597	1.32149	0.717648	2.53834
											0.720577	2.74108	2.04525	0.736089	3.32498	2.12645		0.720803	3.24388	1.73039	0.720759	2.2545	1.7352		0.720716	3.21144	2.16723	0.720751	2.31938	1.80092		0.775035	2.86273	9.21011		0.720117	2.97626	1.79675	0.719969	2.49779	1.67193	0.720408	1.97066	1.45457	0.720351	1.47597	1.32069	0.72043	2.53834
											0.723364	2.74919	2.04627	0.738872	3.32498	2.12977		0.723585	3.23577	1.72024	0.723542	2.2545	1.73571		0.723498	3.21144	2.1688	0.723533	2.31938	1.80013		0.777813	2.86273	9.19074		0.722895	2.97626	1.79552	0.722752	2.49779	1.67213	0.723194	1.97066	1.45602	0.723134	1.47597	1.31971	0.723212	2.53023
											0.726141	2.74919	2.04992	0.741654	3.32498	2.13284		0.726367	3.23577	1.70983	0.726324	2.2545	1.73667		0.726285	3.21144	2.16999	0.726315	2.31938	1.79977		0.780595	2.87895	9.17411		0.725673	2.95193	1.79366	0.725529	2.49779	1.6722	0.725977	1.96255	1.45717	0.725916	1.47597	1.31856	0.725998	2.53023
											0.728928	2.74108	2.053	0.744436	3.32498	2.13566		0.729149	3.21955	1.69975	0.72911	2.2545	1.73828		0.729067	3.21144	2.17089	0.729102	2.31938	1.80062		0.783377	2.86273	9.16001		0.728451	2.95193	1.79166	0.728307	2.5059	1.67222	0.728759	1.96255	1.45803	0.728698	1.54084	1.31713	0.728776	2.53023
											0.73171	2.79785	2.05561	0.747214	3.32498	2.13821		0.731931	3.23577	1.69116	0.731888	2.2545	1.74024		0.731849	3.21144	2.17149	0.731884	2.31938	1.80248		0.786159	2.86273	9.1489		0.731233	2.95193	1.78933	0.731089	2.5059	1.67211	0.731545	1.96255	1.45877	0.73148	1.59761	1.31621	0.731554	2.53023
											0.734492	2.96004	2.05767	0.749996	3.32498	2.14117		0.734713	3.22766	1.6831	0.73467	2.26261	1.74189		0.734631	3.20333	2.17181	0.734666	2.31938	1.80478		0.788937	2.96815	9.13585		0.734011	2.95193	1.78755	0.733871	2.5059	1.67137	0.734327	1.96255	1.45922	0.734262	1.59761	1.31589	0.734332	2.53023
											0.737274	2.91138	2.05935	0.752778	3.32498	2.14453		0.737496	3.24388	1.67623	0.737457	2.2545	1.7434		0.737413	3.26821	2.17174	0.737448	2.37614	1.80683		0.791719	2.99248	9.12532		0.736793	2.95193	1.78581	0.736654	2.52212	1.67021	0.737109	1.96255	1.45946	0.737044	1.65438	1.31619	0.737109	2.53023
											0.740056	2.97626	2.06087	0.75556	3.32498	2.14837		0.740278	3.23577	1.67056	0.740239	2.31127	1.7447		0.740195	3.3412	2.17186	0.74023	2.37614	1.80864		0.794501	2.99248	9.11334		0.739575	2.95193	1.78451	0.739436	2.587	1.66881	0.739891	1.96255	1.4595	0.739826	1.71926	1.317	0.739892	2.53023
											0.742838	3.03303	2.06202	0.758342	3.32498	2.15185		0.74306	3.22766	1.666	0.743016	2.37614	1.74577		0.742977	3.40608	2.1714	0.743017	2.44102	1.81031		0.797283	3.04925	9.09992		0.742352	2.97626	1.78295	0.742213	2.65187	1.66708	0.742704	1.96255	1.45943	0.742604	1.71115	1.31852	0.742674	2.59511
											0.745621	3.03303	2.0629	0.761124	3.32498	2.15506		0.745846	3.23577	1.66254	0.745799	2.43291	1.74663		0.745764	3.40608	2.17046	0.745799	2.48968	1.81174		0.800065	3.04925	9.08505		0.745135	3.04114	1.78114	0.744991	2.70053	1.66551	0.745486	2.01932	1.45975	0.745386	1.71115	1.32045	0.745456	2.65998
											0.748398	3.03303	2.06352	0.763906	3.32498	2.158		0.748628	3.23577	1.65999	0.748589	2.48968	1.74716		0.748542	3.40608	2.17001	0.748576	2.49779	1.81292		0.802847	3.05736	9.06872		0.747912	3.0898	1.77986	0.747769	2.7573	1.6637	0.748281	2.08419	1.46065	0.748168	1.71926	1.32229	0.748238	2.70864
											0.751181	3.03303	2.06444	0.766684	3.32498	2.16067		0.751411	3.23577	1.65863	0.751376	2.48968	1.74747		0.751328	3.40608	2.17005	0.751359	2.54645	1.81386		0.805629	3.04925	9.05093		0.750694	3.0898	1.77931	0.750547	2.7573	1.66235	0.751063	2.08419	1.46203	0.75095	1.71926	1.32396	0.75102	2.70864
											0.753967	3.03303	2.06587	0.769466	3.32498	2.16306		0.754192	3.23577	1.65829	0.754158	2.48968	1.74756		0.754114	3.40608	2.17225	0.754141	2.54645	1.81456		0.808407	3.04925	9.03167		0.753472	3.0898	1.77861	0.753329	2.7573	1.66174	0.753846	2.14096	1.46323	0.753732	1.71115	1.32545	0.753798	2.71675
											0.756753	3.03303	2.06693	0.772253	3.38175	2.16518		0.756975	3.24388	1.65895	0.75694	2.48968	1.74743		0.756897	3.39797	2.17379	0.756927	2.61132	1.81491		0.811189	3.04925	9.01094		0.756254	3.06547	1.77806	0.756107	2.74919	1.66158	0.756632	2.14096	1.46424	0.756515	1.71926	1.32676	0.75658	2.71675
											0.75954	3.03303	2.0678	0.77503	3.43851	2.16693		0.759757	3.24388	1.66072	0.759726	2.48968	1.74707		0.759679	3.40608	2.17467	0.759714	2.61132	1.81522		0.813971	3.04925	9.01094		0.759037	3.06547	1.77726	0.758889	2.73297	1.66189	0.759414	2.14096	1.46505	0.759301	1.71926	1.32789	0.759362	2.71675
											0.762317	3.03303	2.0684	0.777813	3.49528	2.1685		0.762539	3.23577	1.66349	0.762517	2.48968	1.74717		0.762461	3.40608	2.17623	0.7625	2.61132	1.81519		0.816754	3.04925	8.964		0.761814	3.06547	1.77613	0.761671	2.72486	1.66277	0.762196	2.14096	1.46578	0.762079	1.71926	1.32885	0.762144	2.70864
											0.765095	3.03303	2.06881	0.78059	3.50339	2.1698		0.765321	3.24388	1.6666	0.765304	2.48968	1.74782		0.765243	3.40608	2.17809	0.765295	2.60322	1.81501		0.819536	3.04925	8.93777		0.764596	3.06547	1.77485	0.764453	2.72486	1.66401	0.764978	2.14096	1.46622	0.764857	1.71926	1.32953	0.764926	2.71675
											0.767877	3.02492	2.06895	0.783372	3.49528	2.17082		0.768103	3.24388	1.67023	0.768086	2.48968	1.74892		0.768025	3.39797	2.17966	0.768077	2.61132	1.8145		0.822318	3.04925	8.91057		0.767379	3.06547	1.77333	0.767231	2.72486	1.66515	0.767765	2.14096	1.46647	0.767634	1.71926	1.32994	0.767708	2.71675
											0.77066	3.02492	2.0689	0.78615	3.50339	2.17157		0.77089	3.24388	1.6743	0.770868	2.48968	1.74978		0.770803	3.39797	2.18084	0.770859	2.61132	1.81374		0.8251	3.04925	8.88183		0.770156	3.06547	1.77147	0.770009	2.72486	1.66608	0.770551	2.13285	1.46653	0.770417	1.71926	1.33036	0.770491	2.70864
											0.773442	3.03303	2.06829	0.788928	3.49528	2.1727		0.773672	3.24388	1.6788	0.77365	2.48968	1.75108		0.773589	3.39797	2.18173	0.773659	2.61132	1.81274		0.827882	3.11413	8.85107		0.772939	3.06547	1.76908	0.772791	2.74919	1.6668	0.773333	2.14096	1.4664	0.773194	1.71926	1.33061	0.773268	2.70864
											0.776219	3.03303	2.06808	0.791706	3.49528	2.17432		0.776458	3.24388	1.68366	0.776432	2.48968	1.75214		0.776371	3.40608	2.18233	0.77645	2.61132	1.81159		0.830664	3.17089	8.81932		0.775721	3.15468	1.76635	0.775573	2.7573	1.66702	0.776116	2.14096	1.46676	0.775972	1.71115	1.33067	0.776051	2.70864
											0.779002	3.03303	2.06828	0.794488	3.49528	2.17565		0.77924	3.24388	1.68906	0.77921	2.48157	1.75296		0.779158	3.38986	2.18264	0.779232	2.61132	1.81021		0.833446	3.24388	8.78927		0.778498	3.21144	1.76377	0.778351	2.7573	1.66713	0.778902	2.14096	1.4677	0.77875	1.71926	1.33057	0.778828	2.70864
											0.781779	3.04925	2.06889	0.79727	3.49528	2.17737		0.782022	3.24388	1.69491	0.781992	2.48968	1.75354		0.781936	3.46284	2.18257	0.782014	2.61132	1.80857		0.836228	3.24388	8.76573		0.781281	3.21955	1.76164	0.781128	2.7573	1.66771	0.78168	2.14096	1.46912	0.781528	1.71926	1.33018	0.78161	2.70864
											0.784566	3.02492	2.06924	0.800052	3.49528	2.17945		0.784805	3.24388	1.70122	0.784774	2.48968	1.75388		0.784718	3.53583	2.18211	0.784796	2.61132	1.8066		0.839006	3.24388	8.7418		0.784062	3.21144	1.76073	0.783911	2.7573	1.66807	0.784462	2.14096	1.47034	0.78431	1.71926	1.32972	0.784393	2.70864
											0.787348	3.15468	2.06942	0.80283	3.49528	2.18125		0.787587	3.25199	1.7079	0.787561	2.48968	1.75398		0.7875	3.60071	2.18135	0.787574	2.61132	1.80449		0.841788	3.23577	8.73199		0.786845	3.21144	1.76095	0.786692	2.7573	1.66899	0.787244	2.14096	1.47135	0.787092	1.71115	1.32908	0.78717	2.70053
											0.79013	3.03303	2.06992	0.805608	3.50339	2.18275		0.790369	3.25199	1.71435	0.790339	2.48968	1.75384		0.790282	3.60071	2.18041	0.790356	2.61132	1.80281		0.844575	3.23577			0.789627	3.21144	1.76172	0.789475	2.7573	1.67066	0.79003	2.14096	1.47216	0.78987	1.71115	1.32816	0.789948	2.70864
											0.792912	3.08169	2.07025	0.80839	3.49528	2.18386		0.793155	3.25199	1.72079	0.793121	2.48968	1.75346		0.793064	3.60071	2.17917	0.793138	2.61132	1.80148		0.847361	3.22766	8.73345		0.792405	3.21144	1.76225	0.792252	2.7573	1.67221	0.792813	2.14096	1.47277	0.792647	1.71926	1.32716	0.79273	2.76541
											0.795694	3.08169	2.07108	0.811167	3.56016	2.18467		0.795942	3.2601	1.727	0.795898	2.48968	1.75352		0.795842	3.60071	2.17911	0.79592	2.61132	1.80127		0.850139	3.22766	8.74076		0.795187	3.179	1.76283	0.795035	2.7573	1.67363	0.795595	2.14096	1.47318	0.795429	1.71115	1.32657	0.795512	2.83029
											0.798472	3.0898	2.07164	0.813945	3.61693	2.18519		0.798724	3.27632	1.73291	0.798681	2.48968	1.75412		0.798624	3.5926	2.18089	0.798702	2.61132	1.80229		0.852921	3.22766	8.75463		0.797969	3.179	1.76317	0.797817	2.7573	1.67502	0.798377	2.14096	1.47338	0.798212	1.71926	1.32657	0.798294	2.87895
											0.801254	3.0898	2.07182	0.816723	3.66559	2.18541		0.801506	3.25199	1.73879	0.801462	2.48968	1.75517		0.801406	3.5926	2.18267	0.801489	2.61132	1.80366		0.855703	3.22766	8.77217		0.800747	3.179	1.76337	0.800599	2.72486	1.67618	0.801189	2.14096	1.47347	0.800989	1.71926	1.32707	0.801076	2.87895
											0.804036	3.14657	2.07174	0.819505	3.66559	2.18543		0.804292	3.28443	1.74445	0.80424	2.53834	1.75668		0.804184	3.5926	2.18407	0.804275	2.61132	1.80556		0.858485	3.22766	8.7964		0.803524	3.24388	1.76362	0.803381	2.72486	1.67712	0.803971	2.14096	1.47336	0.803772	1.71115	1.32805	0.803859	2.88705
											0.806819	3.21144	2.07215	0.822287	3.6737	2.18516		0.807079	3.29254	1.7498	0.807022	2.60322	1.75797		0.80697	3.5926	2.18519	0.807053	2.61132	1.80712		0.861268	3.22766	8.8233		0.806302	3.30065	1.76325	0.806163	2.78163	1.67784	0.806754	2.14096	1.47363	0.806554	1.71926	1.32963	0.806636	2.87895
											0.809601	3.20333	2.07297	0.825065	3.6737	2.18478		0.809861	3.25199	1.75513	0.809805	2.65998	1.75913		0.809752	3.5926	2.18602	0.809835	2.61132	1.80854		0.86405	3.23577	8.85851		0.80908	3.35742	1.76264	0.808945	2.8384	1.67833	0.809536	2.14096	1.47516	0.809331	1.71115	1.33171	0.809414	2.87895
											0.812383	3.20333	2.0735	0.827847	3.66559	2.18401		0.812639	3.25199	1.76014	0.812587	2.65998	1.75987		0.812535	3.5926	2.18676	0.812617	2.61132	1.80972		0.866832	3.22766	8.90027		0.811862	3.34931	1.76171	0.811727	2.89516	1.67859	0.812313	2.14096	1.47795	0.812109	1.71115	1.33351	0.812192	2.88705
											0.815165	3.21144	2.07375	0.830625	3.6737	2.18294		0.815425	3.25199	1.76465	0.815373	2.71675	1.76039		0.815321	3.60071	2.18761	0.815399	2.61132	1.81065		0.869614	3.22766	8.9451		0.81464	3.38175	1.76063	0.814505	2.95193	1.67853	0.815091	2.14096	1.48054	0.814891	1.77603	1.33514	0.81497	2.88705
											0.817942	3.21144	2.0743	0.833407	3.6737	2.18157		0.818207	3.24388	1.76932	0.818155	2.78163	1.76069		0.818103	3.5926	2.18758	0.818182	2.66809	1.81125		0.872396	3.22766	8.99682		0.817422	3.38175	1.75913	0.817283	2.96815	1.67844	0.817869	2.14096	1.48303	0.817674	1.83279	1.33659	0.817752	2.88705
											0.82072	3.20333	2.07526	0.836189	3.6737	2.1799		0.820994	3.24388	1.77368	0.820942	2.78163	1.76077		0.820885	3.66559	2.18718	0.820964	2.71675	1.81169		0.875178	3.29254	9.03764		0.820204	3.38175	1.75709	0.820065	2.97626	1.67763	0.820651	2.14096	1.48532	0.820451	1.88956	1.33786	0.820534	2.88705
											0.823502	3.21144	2.07721	0.838967	3.6737	2.1786		0.823776	3.2601	1.77773	0.823724	2.78163	1.76062		0.823667	3.73046	2.18658	0.823746	2.78163	1.8119		0.87796	3.34931	9.07731		0.822982	3.38986	1.75531	0.822847	2.98437	1.67631	0.823433	2.14096	1.48732	0.823233	1.95444	1.33895	0.823312	2.88705
											0.826289	3.2601	2.07888	0.841745	3.6737	2.17756		0.826562	3.24388	1.78195	0.82651	2.78163	1.76093		0.826449	3.78723	2.18638	0.826528	2.78163	1.81186		0.880742	3.41419	9.11581		0.825764	3.38175	1.75338	0.825625	2.97626	1.67477	0.826215	2.14096	1.48912	0.826016	1.95444	1.33987	0.826094	2.88705
											0.829071	3.31687	2.08038	0.844527	3.6737	2.17708		0.829344	3.24388	1.78566	0.829292	2.78163	1.76178		0.829232	3.78723	2.18667	0.829332	2.8384	1.81158		0.883524	3.41419	9.15314		0.828546	3.38175	1.75102	0.828407	2.98437	1.67299	0.828998	2.19773	1.49082	0.828797	1.95444	1.34061	0.828872	2.87895
											0.831853	3.31687	2.08218	0.847309	3.6737	2.17619		0.832127	3.24388	1.78964	0.832079	2.78163	1.7624		0.832014	3.78723	2.18753	0.832118	2.89516	1.81106		0.886307	3.41419	9.18982		0.831324	3.38175	1.74909	0.831185	2.97626	1.67109	0.831779	2.19773	1.49222	0.83158	1.95444	1.34117	0.831649	2.87895
											0.834635	3.31687	2.08371	0.850087	3.6737	2.17518		0.834913	3.25199	1.79291	0.834857	2.78163	1.76337		0.834796	3.78723	2.18819	0.8349	2.89516	1.81019		0.889089	3.41419	9.22484		0.834102	3.38175	1.74877	0.833967	2.96815	1.66897	0.834562	2.2545	1.49352	0.834362	1.95444	1.34155	0.834432	2.87895
											0.837417	3.32498	2.08495	0.852865	3.73046	2.17366		0.837695	3.25199	1.79606	0.837643	2.78163	1.76411		0.837574	3.79534	2.18845	0.837687	2.89516	1.80928		0.891871	3.41419	9.25818		0.836884	3.38175	1.74889	0.836745	2.98437	1.66671	0.837339	2.2545	1.49462	0.837144	1.95444	1.34253	0.837218	2.94382
											0.840204	3.31687	2.08602	0.855642	3.78723	2.17192		0.840482	3.23577	1.7989	0.840425	2.78163	1.76538		0.84036	3.78723	2.1892	0.840469	2.88705	1.80813		0.894649	3.41419	9.29037		0.839666	3.38175	1.74954	0.839527	2.97626	1.66472	0.840122	2.31127	1.49543	0.839922	1.95444	1.34343	0.840004	3.0087
											0.842982	3.31687	2.08681	0.858424	3.844	2.16987		0.843264	3.23577	1.80151	0.843203	2.78163	1.76641		0.843142	3.78723	2.19042	0.843251	2.89516	1.80664		0.897435	3.41419	9.32089		0.842448	3.35742	1.75064	0.842309	2.97626	1.66396	0.842899	2.31127	1.49614	0.842704	1.95444	1.34414	0.842787	3.06547
											0.845768	3.31687	2.08722	0.861202	3.85211	2.1674		0.84605	3.22766	1.80391	0.845989	2.77352	1.7672		0.845929	3.78723	2.19224	0.846033	2.90327	1.805		0.900221	3.41419	9.35025		0.84523	3.35742	1.75111	0.845095	2.95193	1.66365	0.845681	2.36803	1.49656	0.84549	1.95444	1.34468	0.845569	3.06547
											0.848546	3.37364	2.08813	0.86398	3.85211	2.16522		0.848832	3.24388	1.80619	0.848772	2.77352	1.76774		0.848706	3.78723	2.19367	0.848819	2.89516	1.80302		0.903004	3.41419	9.37794		0.848012	3.35742	1.75134	0.847877	2.95193	1.66303	0.848464	2.37614	1.49677	0.848272	1.95444	1.34493	0.848346	3.06547
											0.851333	3.37364	2.08953	0.866758	3.85211	2.16362		0.851614	3.25199	1.80834	0.851554	2.77352	1.76814		0.851489	3.78723	2.19492	0.851602	2.89516	1.80148		0.905786	3.40608	9.40498		0.850794	3.41419	1.75134	0.85066	2.95193	1.66297	0.851246	2.37614	1.49689	0.851054	1.95444	1.345	0.851129	3.05736
											0.854119	3.37364	2.09064	0.869536	3.86022	2.16242		0.854397	3.2601	1.81028	0.85434	2.78163	1.76831		0.854271	3.77912	2.19579	0.854384	2.89516	1.80046		0.908568	3.40608	9.43036		0.853572	3.40608	1.75071	0.853442	2.95193	1.66337	0.854032	2.37614	1.49681	0.853837	1.95444	1.34488	0.853911	3.06547
											0.856901	3.37364	2.09147	0.872318	3.85211	2.16162		0.857183	3.2601	1.8119	0.857122	2.78163	1.76813		0.857053	3.78723	2.19647	0.85717	2.89516	1.80055		0.911354	3.40608	9.45458		0.856354	3.40608	1.74985	0.856224	2.96004	1.66347	0.856819	2.37614	1.49653	0.856619	1.95444	1.34459	0.856693	3.06547
											0.859683	3.38175	2.09191	0.875096	3.85211	2.16123		0.859965	3.26821	1.8135	0.859909	2.78163	1.76771		0.859835	3.78723	2.19687	0.859952	2.88705	1.80098		0.914136	3.41419	9.47815		0.859132	3.41419	1.74875	0.859006	2.96004	1.66404	0.859601	2.37614	1.49605	0.859397	1.95444	1.34411	0.859475	3.05736
											0.862465	3.38175	2.09285	0.877877	3.85211	2.16192		0.862747	3.25199	1.81478	0.8627	2.77352	1.76705		0.862617	3.86833	2.19727	0.862734	2.89516	1.80262		0.916919	3.40608	9.50005		0.861914	3.41419	1.74741	0.861784	2.97626	1.6644	0.862383	2.36803	1.49528	0.862179	1.95444	1.34423	0.862253	3.06547
											0.865247	3.37364	2.09409	0.88066	3.85211	2.16381		0.865529	3.2601	1.81594	0.865486	2.78163	1.76615		0.865399	3.91699	2.19701	0.865517	2.89516	1.80401		0.919701	3.40608	9.52181		0.864692	3.41419	1.74584	0.864566	2.97626	1.66416	0.865161	2.37614	1.4943	0.864961	1.95444	1.34485	0.865031	3.06547
											0.868029	3.38175	2.09583	0.883442	3.844	2.16679		0.868312	3.26821	1.8166	0.868268	2.78163	1.76501		0.868181	3.97376	2.19636	0.868308	2.89516	1.80583		0.922487	3.40608	9.54141		0.86747	3.41419	1.74509	0.867344	2.97626	1.66343	0.867938	2.37614	1.49314	0.867739	1.96255	1.34588	0.867812	3.06547
											0.870812	3.37364	2.09778	0.88622	3.85211	2.17019		0.871094	3.26821	1.81713	0.871055	2.77352	1.7644		0.870963	3.97376	2.1963	0.871094	2.89516	1.8081		0.925265	3.40608	9.55984		0.870247	3.50339	1.7442	0.870121	2.97626	1.66248	0.870725	2.37614	1.49245	0.870521	1.95444	1.34685	0.87059	3.05736
											0.873594	3.40608	2.10053	0.889002	3.90888	2.17411		0.873876	3.25199	1.81773	0.873837	2.77352	1.76424		0.873746	3.98186	2.19663	0.873876	2.89516	1.81012		0.928051	3.40608	9.57711		0.873025	3.50339	1.74336	0.872904	3.03303	1.66133	0.873507	2.37614	1.49226	0.873299	2.01121	1.34774	0.873372	3.06547
											0.876371	3.45473	2.10272	0.891779	3.96565	2.17837		0.876658	3.2601	1.81831	0.876623	2.77352	1.76453		0.876528	3.98186	2.19744	0.876658	2.89516	1.81191		0.930838	3.40608	9.59776		0.875803	3.56016	1.74227	0.875681	3.06547	1.65998	0.876289	2.37614	1.49256	0.876081	2.01121	1.34847	0.876159	3.12224
											0.879154	3.37364	2.10464	0.894557	4.03052	2.18276		0.87944	3.26821	1.81848	0.879405	2.78163	1.7646		0.879306	3.98186	2.19795	0.87944	2.89516	1.81346		0.93362	3.40608	9.61472		0.878581	3.60882	1.74094	0.878459	3.12224	1.65861	0.879071	2.37614	1.49268	0.878863	2.01932	1.34903	0.878941	3.179
											0.881931	3.37364	2.10638	0.897339	4.03052	2.18591		0.882226	3.2601	1.81863	0.882192	2.78163	1.76512		0.882088	3.98186	2.19816	0.882227	2.89516	1.81478		0.936398	3.39797	9.62799		0.881359	3.61693	1.74015	0.881241	3.179	1.65723	0.881858	2.37614	1.49261	0.881645	2.01932	1.3501	0.881723	3.24388
											0.884718	3.37364	2.10775	0.900117	4.03052	2.18888		0.885004	3.27632	1.81846	0.884983	2.78163	1.76541		0.88487	3.98186	2.19806	0.885013	2.89516	1.81585		0.939184	3.39797	9.6396		0.884141	3.61693	1.74049	0.884019	3.179	1.65593	0.88464	2.43291	1.49236	0.884423	2.01932	1.35167	0.884501	3.24388
											0.8875	3.37364	2.10885	0.902895	4.03052	2.19157		0.887791	3.27632	1.81817	0.887765	2.8384	1.76549		0.887652	3.98186	2.19767	0.887795	2.89516	1.81669		0.941966	3.39797	9.65458		0.886923	3.61693	1.74117	0.886801	3.18711	1.65404	0.887422	2.43291	1.4927	0.887205	2.01932	1.35307	0.887283	3.24388
											0.890278	3.43041	2.10967	0.905677	4.02241	2.19398		0.890573	3.27632	1.81777	0.890547	2.89516	1.76534		0.890434	3.98186	2.19688	0.890582	2.89516	1.81729		0.944748	3.39797	9.67394		0.889705	3.60882	1.74151	0.889579	3.19522	1.65195	0.890208	2.43291	1.49285	0.889987	2.01932	1.35429	0.890065	3.23577
											0.893064	3.48717	2.11032	0.908455	4.02241	2.19612		0.893355	3.28443	1.81714	0.893333	2.89516	1.76564		0.893212	3.97376	2.19579	0.893381	2.89516	1.81775		0.947526	3.39797	9.6941		0.892487	3.58449	1.7425	0.892361	3.20333	1.65004	0.893004	2.43291	1.49349	0.892765	2.01932	1.35534	0.892852	3.24388
											0.895846	3.54394	2.1107	0.911233	4.02241	2.19799		0.896137	3.27632	1.81629	0.89612	2.95193	1.76563		0.895994	3.97376	2.1945	0.896163	2.95193	1.81788		0.950308	3.38986	9.71302		0.895265	3.58449	1.74325	0.895143	3.20333	1.64792	0.895781	2.43291	1.49461	0.895547	2.01932	1.3562	0.895629	3.23577
											0.898628	3.60882	2.1108	0.914011	4.02241	2.20025		0.898915	3.33309	1.81523	0.898902	2.95193	1.76616		0.898776	4.02241	2.19359	0.898946	3.0087	1.81777		0.95309	3.38986	9.73121		0.898047	3.58449	1.74387	0.897925	3.20333	1.6455	0.898563	2.43291	1.49554	0.898329	2.01932	1.3569	0.898412	3.23577
											0.901411	3.60882	2.11053	0.916788	4.02241	2.20282		0.901697	3.39797	1.81385	0.901688	3.0087	1.76714		0.901554	3.97376	2.19336	0.901728	3.06547	1.81742		0.955868	3.38986	9.74867		0.900825	3.58449	1.74426	0.900703	3.20333	1.64306	0.901359	2.43291	1.49627	0.901107	2.01932	1.35741	0.901194	3.23577
											0.904192	3.60071	2.11067	0.919566	4.02241	2.20587		0.904479	3.45473	1.81245	0.904475	3.06547	1.76865		0.904336	3.97376	2.19342	0.90451	3.06547	1.81683		0.95865	3.39797	9.76538		0.903602	3.58449	1.74461	0.903485	3.20333	1.6409	0.904145	2.43291	1.4968	0.903884	2.01932	1.35775	0.903976	3.24388
											0.906975	3.60882	2.11121	0.922344	4.02241	2.20932		0.907261	3.49528	1.81073	0.907257	3.06547	1.7705		0.907118	3.98186	2.19408	0.907296	3.07358	1.81601		0.961433	3.38986	9.77934		0.906385	3.58449	1.74473	0.906267	3.20333	1.63921	0.906927	2.43291	1.49704	0.906662	2.01932	1.35791	0.906758	3.22766
											0.909752	3.60071	2.11214	0.925126	4.03052	2.21247		0.910043	3.55205	1.80879	0.910039	3.06547	1.77221		0.9099	4.03863	2.19446	0.910078	3.07358	1.81485		0.964219	3.39797	9.79156		0.909167	3.60071	1.74471	0.909049	3.20333	1.63788	0.909714	2.43291	1.49708	0.909444	2.01121	1.35789	0.90954	3.22766
											0.912535	3.60882	2.11278	0.927908	4.03052	2.21542		0.912826	3.60071	1.80742	0.912821	3.06547	1.77367		0.912678	4.11162	2.19533	0.912865	3.07358	1.81355		0.966997	3.38986	9.80406		0.911944	3.61693	1.74486	0.911831	3.21144	1.63681	0.912509	2.43291	1.49692	0.912222	2.01121	1.3577	0.912322	3.23577
											0.915312	3.60071	2.11392	0.93069	4.02241	2.21807		0.915607	3.66559	1.8061	0.915603	3.06547	1.77479		0.91546	4.16839	2.1967	0.915651	3.06547	1.81201		0.969779	3.38986	9.81379		0.914727	3.62504	1.74477	0.914614	3.20333	1.63591	0.915304	2.43291	1.49666	0.915004	2.01121	1.35801	0.9151	3.23577
											0.918099	3.60071	2.11546	0.933472	4.08729	2.22044		0.91839	3.70614	1.80564	0.918385	3.06547	1.77575		0.918242	4.1765	2.19797	0.918442	3.06547	1.81092		0.972561	3.45473	9.82228		0.917509	3.62504	1.74445	0.917391	3.18711	1.63545	0.918086	2.43291	1.4963	0.917782	2.01121	1.35883	0.917882	3.23577
											0.920885	3.60071	2.11653	0.936254	4.14406	2.2225		0.921172	3.7629	1.80532	0.921172	3.06547	1.77648		0.921024	4.1765	2.19886	0.921228	3.06547	1.81035		0.975347	3.51961	9.83255		0.920287	3.66559	1.7436	0.920174	3.179	1.63534	0.920864	2.43291	1.49574	0.920564	2.01121	1.36017	0.920664	3.23577
											0.923667	3.60071	2.11801	0.939032	4.20083	2.22427		0.923954	3.81967	1.80536	0.923954	3.06547	1.77695		0.923806	4.1765	2.19926	0.924011	3.06547	1.80954		0.978134	3.51961	9.8461		0.923064	3.73046	1.74242	0.922951	3.179	1.63509	0.923646	2.43291	1.49499	0.923342	2.06797	1.36144	0.923446	3.23577
											0.926454	3.60882	2.11923	0.94181	4.2657	2.22575		0.926736	3.87644	1.80583	0.926732	3.06547	1.77718		0.926584	4.1765	2.19937	0.926793	3.06547	1.80906		0.98092	3.57638	9.86238		0.925846	3.75479	1.74101	0.925729	3.179	1.6346	0.926428	2.43291	1.49404	0.926124	2.14096	1.36255	0.926233	3.29254
											0.929232	3.60071	2.12019	0.944596	4.25759	2.22693		0.929518	3.9251	1.80674	0.929518	3.06547	1.77716		0.929366	4.16839	2.19929	0.929579	3.07358	1.80833		0.983707	3.63315	9.87734		0.928624	3.75479	1.74013	0.928511	3.179	1.63484	0.92921	2.43291	1.49289	0.928906	2.18962	1.36418	0.929015	3.34931
											0.932014	3.60071	2.12088	0.947379	4.25759	2.22782		0.9323	3.98186	1.81071	0.9323	3.07358	1.77768		0.932144	4.1765	2.19891	0.932361	3.07358	1.80813		0.986489	3.70614	9.891		0.931402	3.75479	1.73892	0.931293	3.20333	1.63554	0.931997	2.43291	1.49222	0.931688	2.2545	1.36632	0.931797	3.34931
											0.934796	3.65748	2.12132	0.950161	4.25759	2.22841		0.935083	4.03863	1.81239	0.935087	3.06547	1.77844		0.934926	4.16839	2.19816	0.935143	3.07358	1.80825		0.989271	3.71424	9.90334		0.934184	3.75479	1.73718	0.934075	3.20333	1.63688	0.934779	2.43291	1.49282	0.93447	2.2545	1.36906	0.934579	3.35742
											0.937578	3.71424	2.12207	0.952938	4.25759	2.22871		0.937864	4.08729	1.8146	0.937869	3.06547	1.77897		0.937708	4.16839	2.19701	0.93793	3.07358	1.80891		0.992053	3.77101	9.91436		0.936962	3.75479	1.73599	0.936853	3.20333	1.63878	0.937561	2.49779	1.49391	0.937253	2.2545	1.37162	0.937361	3.35742
											0.94036	3.71424	2.12323	0.955721	4.25759	2.2291		0.940647	4.13595	1.81654	0.940655	3.06547	1.78004		0.94049	4.16839	2.19568	0.940712	3.07358	1.80931		0.994835	3.82778	9.92407		0.939744	3.7629	1.73534	0.939631	3.27632	1.64046	0.940343	2.54645	1.49549	0.940035	2.2545	1.37361	0.940139	3.34931
											0.943138	3.77101	2.12412	0.958498	4.25759	2.22871		0.943429	4.13595	1.81803	0.943438	3.07358	1.78156		0.943272	4.1765	2.19396	0.943494	3.07358	1.81006		0.997617	3.89266	9.93196		0.942522	3.7629	1.73516	0.942409	3.26821	1.64192	0.943121	2.55456	1.49687	0.942817	2.2545	1.37533	0.942921	3.34931
											0.94592	3.77101	2.12483	0.96128	4.25759	2.22812		0.946211	4.13595	1.81945	0.946224	3.06547	1.78285		0.94605	4.16839	2.19185	0.946276	3.07358	1.81124		1.0004	3.89266	9.93802		0.9453	3.7629	1.73484	0.945191	3.32498	1.64287	0.945903	2.61132	1.49796	0.945603	2.2545	1.37687	0.945699	3.34931
											0.948702	3.77101	2.12528	0.964063	4.24949	2.22791		0.948997	4.13595	1.82062	0.949006	3.06547	1.78401		0.948832	4.16839	2.18945	0.949076	3.12224	1.81219		1.00318	3.96565	9.94277		0.948082	3.78723	1.73509	0.947969	3.37364	1.6435	0.948685	2.61132	1.49896	0.94839	2.2545	1.37823	0.948477	3.41419
											0.951484	3.77912	2.12535	0.96684	4.25759	2.22818		0.951779	4.12784	1.82172	0.951788	3.06547	1.78495		0.951614	4.23327	2.18715	0.951858	3.12224	1.81368		1.00597	3.90077	9.94621		0.950859	3.79534	1.73578	0.950746	3.37364	1.64401	0.951471	2.61943	1.49976	0.951176	2.2545	1.37941	0.951259	3.47906
											0.954266	3.77101	2.12525	0.969618	4.25759	2.22882		0.954566	4.14406	1.82246	0.954575	3.06547	1.78556		0.954392	4.23327	2.18495	0.95464	3.18711	1.81494		1.00875	3.90077	9.95389		0.953637	3.78723	1.73693	0.953529	3.43041	1.6443	0.954254	2.61132	1.50028	0.953958	2.2545	1.38109	0.954045	3.47906
											0.957044	3.82778	2.12478	0.9724	4.25759	2.22916		0.957348	4.14406	1.82275	0.957357	3.06547	1.78604		0.957174	4.29003	2.18325	0.957422	3.23577	1.81596		1.01153	3.89266	9.95871		0.956419	3.78723	1.73784	0.956306	3.43041	1.64437	0.957036	2.61132	1.5006	0.95674	2.2545	1.38326	0.956828	3.47095
											0.959831	3.89266	2.12491	0.975178	4.25759	2.22977		0.960134	4.14406	1.82298	0.960139	3.06547	1.7863		0.959956	4.36302	2.18215	0.960204	3.23577	1.81675		1.01431	3.89266	9.96521		0.959197	3.78723	1.739	0.959088	3.43041	1.64421	0.959818	2.61132	1.50082	0.959522	2.2545	1.38524	0.959609	3.47906
											0.962613	3.89266	2.12525	0.97796	4.25759	2.23085		0.962921	4.13595	1.82294	0.962921	3.06547	1.78623		0.962739	4.36302	2.18155	0.962986	3.29254	1.81731		1.0171	3.89266	9.97034		0.961975	3.7629	1.73944	0.961871	3.41419	1.64374	0.962596	2.61132	1.50076	0.9623	2.2545	1.38713	0.962387	3.47906
											0.965395	3.89266	2.12521	0.980742	4.25759	2.23242		0.965699	4.13595	1.82255	0.965703	3.06547	1.78661		0.965516	4.36302	2.18154	0.965768	3.29254	1.81754		1.01988	3.89266	9.97814		0.964753	3.7629	1.73944	0.964653	3.40608	1.64314	0.965377	2.61943	1.5005	0.965082	2.2545	1.38883	0.965174	3.47906
											0.968177	3.89266	2.12509	0.983524	4.25759	2.23437		0.968485	4.13595	1.8219	0.968485	3.12224	1.78743		0.968299	4.36302	2.18193	0.968551	3.29254	1.81764		1.02266	3.89266	9.98454		0.967535	3.81967	1.7392	0.967435	3.40608	1.64232	0.96816	2.61943	1.50015	0.96786	2.2545	1.39024	0.96796	3.47095
											0.970959	3.89266	2.12506	0.986302	4.31436	2.23604		0.971263	4.13595	1.82109	0.971267	3.18711	1.7888		0.971081	4.36302	2.18202	0.971332	3.30065	1.8174		1.02544	3.89266	9.98955		0.970317	3.87644	1.73873	0.970217	3.40608	1.64185	0.970942	2.61943	1.4996	0.970638	2.2545	1.39146	0.970738	3.47095
											0.973741	3.88455	2.12476	0.989084	4.37924	2.23751		0.974045	4.13595	1.81992	0.974049	3.24388	1.7906		0.973863	4.36302	2.18183	0.974115	3.30065	1.81703		1.02822	3.88455	9.99316		0.973095	3.87644	1.73811	0.972995	3.40608	1.64213	0.97372	2.61943	1.49886	0.973416	2.24639	1.3925	0.97352	3.47095
											0.976519	3.88455	2.12484	0.991862	4.43601	2.23859		0.976827	4.14406	1.8185	0.976832	3.30876	1.79216		0.976645	4.39546	2.18203	0.976897	3.30065	1.81633		1.03101	3.88455	9.99537		0.975873	3.87644	1.73735	0.975777	3.40608	1.64228	0.976506	2.61943	1.4986	0.976202	2.2545	1.39334	0.976298	3.47906
											0.979301	3.88455	2.12396	0.99464	4.4279	2.23939		0.979614	4.13595	1.81681	0.979614	3.30876	1.79347		0.979422	4.36302	2.18135	0.979679	3.30065	1.8155		1.03379	3.89266	9.99619		0.978655	3.87644	1.73596	0.978559	3.4223	1.6421	0.979288	2.61943	1.49882	0.978984	2.24639	1.394	0.97908	3.47095
											0.982083	3.88455	2.1228	0.997417	4.4279	2.24057		0.9824	4.14406	1.81496	0.9824	3.30065	1.79453		0.982209	4.35491	2.18136	0.982461	3.30065	1.81511		1.03658	3.89266	9.99511		0.981437	3.90888	1.73434	0.981337	3.43041	1.64179	0.982075	2.61943	1.49962	0.981766	2.30316	1.39515	0.981866	3.47095
											0.984865	3.88455	2.12144	1.0002	4.4279	2.24213		0.985182	4.12784	1.81286	0.985182	3.30065	1.79545		0.984991	4.36302	2.1804	0.985243	3.30065	1.81525		1.03935	3.94132	9.99263		0.984214	3.90077	1.73248	0.984119	3.4223	1.64106	0.984857	2.61943	1.5003	0.984549	2.36803	1.39679	0.984649	3.47095
											0.987648	3.88455	2.11971	1.00297	4.4279	2.24407		0.987969	4.12784	1.8104	0.987964	3.30065	1.79602		0.987769	4.35491	2.17877	0.988025	3.30065	1.81583		1.04214	3.88455	9.98875		0.986997	3.90077	1.73136	0.986897	3.43041	1.6399	0.987639	2.61132	1.50078	0.987326	2.36803	1.39826	0.987426	3.47906
											0.99043	3.88455	2.11779	1.00576	4.4279	2.24571		0.990751	4.14406	1.80768	0.990746	3.30065	1.79635		0.990551	4.35491	2.17675	0.990812	3.30065	1.81617		1.04492	3.87644	9.9875		0.989779	3.90888	1.73069	0.989679	3.43041	1.63852	0.990421	2.66809	1.50163	0.990108	2.36803	1.39955	0.990204	3.47095
											0.993208	3.88455	2.11558	1.00854	4.4279	2.24705		0.993537	4.13595	1.8047	0.993533	3.30065	1.79644		0.993333	4.41979	2.17444	0.993598	3.30065	1.81694		1.0477	3.91699	9.98432		0.992561	3.90888	1.73126	0.992461	3.43041	1.63691	0.993203	2.66809	1.50238	0.992886	2.36803	1.40065	0.992986	3.47095
											0.995989	3.88455	2.11348	1.01132	4.43601	2.24808		0.996324	4.12784	1.80146	0.996315	3.30065	1.79627		0.99612	4.48467	2.17184	0.996376	3.30065	1.81745		1.05049	3.87644	9.98882		0.995343	3.90077	1.73276	0.995243	3.43041	1.63566	0.995985	2.73297	1.50293	0.995664	2.36803	1.40168	0.995768	3.47095
											0.998767	3.87644	2.11129	1.0141	4.4279	2.2488		0.999101	4.13595	1.79806	0.999101	3.30065	1.79587		0.998902	4.54954	2.16983	0.999158	3.30065	1.81771		1.05327	3.9251	9.99494		0.998125	3.90888	1.73461	0.998025	3.43041	1.63496	0.998763	2.78974	1.50327	0.998442	2.36803	1.40252	0.998546	3.47095
											1.00155	3.89266	2.1095	1.01688	4.4279	2.24923		1.00189	4.13595	1.79451	1.00189	3.30065	1.79521		1.00168	4.54954	2.16909	1.00194	3.30065	1.81773		1.05605	3.87644	10.0077		1.00091	3.88455	1.73613	1.0008	3.43041	1.63473	1.00155	2.84651	1.50341	1.00122	2.36803	1.40319	1.00132	3.47095
											1.00433	3.93321	2.10802	1.01966	4.4279	2.24934		1.00467	4.14406	1.79059	1.00467	3.30065	1.79432		1.00447	4.55765	2.16884	1.00473	3.35742	1.81749		1.05883	3.88455	10.0232		1.00369	3.87644	1.73751	1.00358	3.43851	1.63506	1.00433	2.84651	1.50335	1.00401	2.36803	1.40367	1.00411	3.56016
											1.00711	3.99808	2.10568	1.02243	4.4279	2.24916		1.00745	4.13595	1.78651	1.00745	3.29254	1.79317		1.00725	4.55765	2.16909	1.00751	3.4223	1.817		1.06162	3.87644	10.0368		1.00648	3.87644	1.73875	1.00637	3.48717	1.63634	1.00711	2.90327	1.50309	1.00678	2.36803	1.40398	1.00689	3.61693
											1.0099	4.05485	2.10386	1.02522	4.49278	2.24867		1.01023	4.11162	1.78208	1.01023	3.30065	1.79246		1.01003	4.55765	2.16983	1.01029	3.47095	1.81626		1.0644	3.87644	10.049		1.00925	3.87644	1.73927	1.00915	3.51961	1.63828	1.0099	2.90327	1.50252	1.00956	2.36803	1.4041	1.00967	3.6737
											1.01268	4.11973	2.10255	1.02799	4.55765	2.24856		1.01301	4.14406	1.77748	1.01302	3.30065	1.79152		1.01281	4.55765	2.17028	1.01307	3.47095	1.81526		1.06719	3.90077	10.0599		1.01203	3.87644	1.73964	1.01193	3.57638	1.64039	1.01268	2.90327	1.50176	1.01234	2.36803	1.40405	1.01246	3.68181
											1.01546	4.11973	2.10109	1.03077	4.60631	2.24893		1.01579	4.15217	1.77253	1.01581	3.30065	1.79091		1.01559	4.54954	2.17044	1.01586	3.53583	1.81402		1.06997	3.87644	10.0694		1.01481	3.93321	1.73968	1.0147	3.62504	1.64286	1.01546	2.90327	1.50079	1.01513	2.36803	1.40382	1.01524	3.68181
											1.01824	4.11973	2.09927	1.03355	4.60631	2.249		1.01858	4.15217	1.76732	1.01859	3.30065	1.79017		1.01838	4.54954	2.17022	1.01864	3.53583	1.81321		1.07275	3.87644	10.0776		1.01759	3.99808	1.73918	1.01748	3.62504	1.64511	1.01825	2.90327	1.49961	1.01791	2.36803	1.40341	1.01802	3.68181
											1.02102	4.11973	2.09778	1.03633	4.61442	2.24947		1.02136	4.13595	1.76186	1.02137	3.30065	1.78997		1.02116	4.54954	2.17039	1.02141	3.53583	1.81283		1.07553	3.86833	10.0843		1.02037	4.05485	1.73845	1.02026	3.62504	1.64713	1.02104	2.90327	1.49824	1.02069	2.36803	1.40281	1.0208	3.68181
											1.02381	4.11973	2.0966	1.03911	4.61442	2.25033		1.02414	4.14406	1.75554	1.02415	3.30065	1.79022		1.02394	4.54954	2.16959	1.0242	3.53583	1.81289		1.07831	3.86833	10.0892		1.02316	4.04674	1.73739	1.02304	3.62504	1.64921	1.02382	2.90327	1.49666	1.02348	2.36803	1.40204	1.02358	3.68181
											1.02658	4.11973	2.09536	1.0419	4.60631	2.25158		1.02693	4.14406	1.74946	1.02694	3.30065	1.79083		1.02672	4.54954	2.16841	1.02698	3.53583	1.8134		1.08109	3.86833	10.0933		1.02593	4.07918	1.73609	1.02582	3.62504	1.65108	1.0266	2.90327	1.49487	1.02625	2.36803	1.40109	1.02635	3.68181
											1.02937	4.11973	2.09384	1.04468	4.61442	2.25322		1.02971	4.1765	1.74311	1.02972	3.35742	1.79179		1.02951	4.54954	2.16704	1.02977	3.53583	1.81367		1.08388	3.86833	10.096		1.02871	4.07918	1.73455	1.0286	3.62504	1.65301	1.02938	2.91138	1.49289	1.02903	2.36803	1.39996	1.02913	3.68181
											1.03215	4.11973	2.09197	1.04746	4.61442	2.25524		1.0325	4.15217	1.73641	1.0325	3.35742	1.79331		1.03229	4.54954	2.16518	1.03255	3.53583	1.81391		1.08666	3.93321	10.0973		1.03149	4.08729	1.73277	1.03138	3.65748	1.65472	1.03216	2.90327	1.49138	1.03181	2.36803	1.39865	1.03191	3.68181
											1.03493	4.11973	2.08983	1.05023	4.61442	2.25696		1.03528	4.15217	1.72974	1.03529	3.4223	1.79459		1.03507	4.54954	2.16313	1.03533	3.53583	1.81381		1.08946	3.99808	10.0962		1.03427	4.07918	1.73183	1.03417	3.64937	1.65601	1.03494	2.90327	1.48965	1.0346	2.36803	1.39716	1.03469	3.68181
											1.03771	4.11973	2.08742	1.05302	4.60631	2.25839		1.03806	4.14406	1.72272	1.03807	3.4223	1.79632		1.03786	4.54954	2.16167	1.03811	3.53583	1.81348		1.09224	3.99808	10.1014		1.03705	4.07918	1.73154	1.03694	3.64937	1.65717	1.03773	2.90327	1.4884	1.03737	2.43291	1.3955	1.03747	3.74668
											1.0405	4.11973	2.08542	1.0558	4.60631	2.25961		1.04085	4.15217	1.71543	1.04085	3.47095	1.79858		1.04064	4.60631	2.16071	1.0409	3.53583	1.81292		1.09503	4.06296	10.1138		1.03984	4.07918	1.73199	1.03973	3.64937	1.65791	1.04051	2.90327	1.48694	1.04016	2.48968	1.39365	1.04025	3.80345
											1.04328	4.16839	2.08393	1.05858	4.60631	2.26054		1.04363	4.15217	1.70799	1.04364	3.47095	1.8007		1.04342	4.6793	2.15947	1.04368	3.53583	1.81271		1.09781	4.06296	10.1324		1.04261	4.08729	1.73289	1.04251	3.65748	1.65843	1.04329	2.90327	1.48536	1.04294	2.54645	1.39162	1.04303	3.80345
											1.04606	4.23327	2.08216	1.06136	4.60631	2.26116		1.04641	4.12784	1.70097	1.04643	3.53583	1.80249		1.0462	4.74418	2.15795	1.04647	3.53583	1.81236		1.10059	4.11162	10.1536		1.0454	4.07918	1.73345	1.04529	3.64937	1.65883	1.04608	2.91138	1.48357	1.04572	2.54645	1.39019	1.04582	3.79534
											1.04885	4.29003	2.08012	1.06414	4.67119	2.26149		1.04919	4.18461	1.69447	1.04921	3.53583	1.80403		1.04898	4.74418	2.15692	1.04925	3.53583	1.81235		1.10338	4.19272	10.1775		1.04818	4.04674	1.73387	1.04807	3.65748	1.6589	1.04886	2.91138	1.48156	1.0485	2.55456	1.38925	1.0486	3.79534
											1.05163	4.29003	2.0777	1.06693	4.71985	2.26151		1.05197	4.19272	1.68831	1.05199	3.53583	1.80534		1.05177	4.74418	2.15639	1.05203	3.52772	1.81287		1.10616	4.24949	10.2		1.05096	4.04674	1.73396	1.05085	3.64937	1.65865	1.05165	2.91138	1.4808	1.05128	2.54645	1.38871	1.05138	3.79534
											1.05441	4.29003	2.07501	1.0697	4.77662	2.26124		1.05475	4.14406	1.6825	1.05478	3.53583	1.8063		1.05455	4.74418	2.15625	1.05481	3.52772	1.81315		1.10894	4.30625	10.2206		1.05374	4.04674	1.73381	1.05362	3.64937	1.65817	1.05443	2.91138	1.48119	1.05406	2.54645	1.38865	1.05416	3.79534
											1.05719	4.28192	2.07204	1.07249	4.84149	2.26135		1.05753	4.15217	1.67712	1.05756	3.53583	1.80712		1.05733	4.75229	2.15591	1.0576	3.53583	1.81319		1.11172	4.30625	10.2392		1.05652	4.05485	1.73352	1.0564	3.64937	1.65756	1.05722	2.91138	1.48146	1.05684	2.54645	1.38918	1.05694	3.79534
											1.05997	4.28192	2.06948	1.07526	4.84149	2.26173		1.06032	4.15217	1.67228	1.06034	3.53583	1.8078		1.06012	4.74418	2.15518	1.06038	3.53583	1.81297		1.1145	4.30625	10.2564		1.0593	4.05485	1.73359	1.05918	3.62504	1.65663	1.06001	2.91138	1.4822	1.05963	2.54645	1.38954	1.05973	3.79534
											1.06276	4.28192	2.06753	1.07805	4.84149	2.26268		1.0631	4.14406	1.66838	1.06313	3.53583	1.80815		1.0629	4.73607	2.15415	1.06316	3.53583	1.81251		1.11728	4.31436	10.2722		1.06208	4.05485	1.73421	1.06196	3.62504	1.65557	1.0628	2.91138	1.48273	1.06241	2.54645	1.38961	1.06251	3.79534
											1.06554	4.29003	2.06579	1.08083	4.84149	2.26322		1.06589	4.15217	1.66571	1.06591	3.53583	1.80825		1.06569	4.73607	2.15283	1.06594	3.53583	1.81181		1.12007	4.30625	10.2866		1.06486	4.11162	1.73451	1.06474	3.62504	1.65467	1.06557	2.91138	1.48374	1.06519	2.54645	1.38969	1.0653	3.79534
											1.06832	4.29003	2.0638	1.08361	4.84149	2.26412		1.06867	4.15217	1.66406	1.06869	3.53583	1.80811		1.06847	4.73607	2.15122	1.06872	3.53583	1.81086		1.12286	4.29814	10.2996		1.06764	4.16839	1.73449	1.06752	3.62504	1.65345	1.06835	2.91138	1.48523	1.06797	2.54645	1.38949	1.06808	3.79534
											1.0711	4.29003	2.06164	1.08639	4.8496	2.2655		1.07145	4.15217	1.66335	1.07148	3.53583	1.80774		1.07125	4.73607	2.15009	1.07151	3.53583	1.80966		1.12564	4.29814	10.3111		1.07042	4.22516	1.73444	1.0703	3.62504	1.652	1.07114	2.91138	1.4872	1.07075	2.54645	1.3891	1.07086	3.86022
											1.07388	4.29003	2.05921	1.08918	4.8496	2.26716		1.07424	4.14406	1.66386	1.07426	3.53583	1.80712		1.07404	4.78473	2.14945	1.07429	3.5926	1.80812		1.12843	4.30625	10.3213		1.0732	4.23327	1.73475	1.07309	3.62504	1.65043	1.07391	2.91138	1.48898	1.07353	2.54645	1.38844	1.07364	3.90888
											1.07667	4.28192	2.05643	1.09195	4.8496	2.2693		1.07702	4.13595	1.6655	1.07704	3.53583	1.80626		1.07682	4.73607	2.1494	1.07707	3.64937	1.80643		1.13122	4.29814	10.3295		1.07598	4.25759	1.73551	1.07586	3.71424	1.64853	1.0767	2.91138	1.49057	1.07631	2.54645	1.38759	1.07642	3.97376
											1.07945	4.33869	2.05407	1.09474	4.8496	2.27115		1.0798	4.15217	1.66876	1.07983	3.52772	1.80516		1.0796	4.73607	2.14937	1.07985	3.64937	1.80449		1.134	4.29814	10.3363		1.07876	4.24949	1.7371	1.07864	3.77912	1.6468	1.07948	2.91138	1.49196	1.07908	2.54645	1.38655	1.07921	3.98186
											1.08223	4.33869	2.05087	1.09752	4.8496	2.27271		1.08259	4.15217	1.67323	1.08262	3.53583	1.80383		1.08239	4.73607	2.14858	1.08264	3.71424	1.8029		1.13678	4.29814	10.3417		1.08155	4.24949	1.73855	1.08142	3.82778	1.64544	1.08228	2.96004	1.49316	1.08186	2.54645	1.38533	1.08199	3.97376
											1.08501	4.3468	2.04798	1.1003	4.8496	2.27406		1.08537	4.15217	1.67738	1.0854	3.52772	1.80225		1.08518	4.80905	2.1476	1.08543	3.7629	1.80184		1.13956	4.29814	10.3457		1.08433	4.24949	1.74015	1.0842	3.82778	1.64455	1.08506	3.02492	1.49416	1.08464	2.54645	1.38393	1.08477	3.97376
											1.0878	4.40357	2.04551	1.10308	4.84149	2.27512		1.08816	4.15217	1.68207	1.08819	3.53583	1.80043		1.08796	4.87393	2.14625	1.08821	3.7629	1.80054		1.14234	4.29814	10.3477		1.08711	4.24949	1.74152	1.08697	3.82778	1.64413	1.08785	3.02492	1.49565	1.08743	2.54645	1.38235	1.08755	3.94132
											1.09058	4.40357	2.04344	1.10585	4.8496	2.27657		1.09094	4.15217	1.68684	1.09097	3.53583	1.79905		1.09074	4.93881	2.14462	1.09099	3.7629	1.79959		1.14513	4.29814	10.3484		1.08989	4.24949	1.74264	1.08976	3.82778	1.6439	1.09063	3.08169	1.49704	1.09021	2.53834	1.38067	1.09033	3.94132
											1.09336	4.40357	2.04177	1.10863	4.8496	2.27829		1.09372	4.14406	1.69187	1.09375	3.53583	1.79743		1.09352	4.93881	2.14339	1.09378	3.77101	1.79919		1.14791	4.29814	10.3517		1.09266	4.21705	1.74353	1.09254	3.82778	1.64375	1.09341	3.08169	1.49881	1.09299	2.60322	1.37891	1.09312	3.94132
											1.09614	4.40357	2.04051	1.11141	4.84149	2.28049		1.09651	4.15217	1.69747	1.09654	3.5926	1.79692		1.09631	4.93881	2.14275	1.09656	3.77101	1.79913		1.15069	4.29814	10.3617		1.09544	4.22516	1.74419	1.09532	3.82778	1.64408	1.09619	3.08169	1.50047	1.09577	2.65998	1.37697	1.0959	3.94132
											1.09892	4.40357	2.03963	1.11419	4.90637	2.28238		1.09929	4.14406	1.70285	1.09932	3.64937	1.79762		1.09909	4.93881	2.1426	1.09934	3.7629	1.80039		1.15347	4.29814	10.3773		1.09822	4.22516	1.7446	1.0981	3.82778	1.64487	1.09898	3.08169	1.50184	1.09855	2.65998	1.37542	1.09868	3.94132
											1.1017	4.40357	2.03847	1.11697	4.96314	2.28396		1.10207	4.15217	1.70803	1.1021	3.64937	1.79875		1.10187	4.9307	2.14224	1.10213	3.77101	1.80209		1.15625	4.29814	10.3957		1.10101	4.22516	1.7443	1.10089	3.82778	1.64633	1.10176	3.08169	1.503	1.10133	2.65998	1.37438	1.10146	3.94132
											1.10448	4.40357	2.0378	1.11975	5.01991	2.28524		1.10485	4.15217	1.713	1.10488	3.70614	1.80099		1.10465	4.9307	2.1415	1.10491	3.77101	1.80414		1.15905	4.29814	10.4127		1.10378	4.22516	1.74386	1.10367	3.80345	1.64756	1.10455	3.08169	1.50396	1.10411	2.65998	1.37317	1.10424	3.94132
											1.10726	4.40357	2.03772	1.12253	5.07668	2.2862		1.10763	4.16028	1.71776	1.10767	3.77101	1.80366		1.10743	4.9307	2.14056	1.1077	3.7629	1.80595		1.16183	4.29814	10.4283		1.10656	4.22516	1.74347	1.10645	3.79534	1.64858	1.10733	3.08169	1.50482	1.1069	2.65998	1.37178	1.10703	3.94132
											1.11004	4.40357	2.03727	1.12531	5.07668	2.28686		1.11041	4.15217	1.72241	1.11045	3.81967	1.80609		1.11021	4.9307	2.13922	1.11048	3.7629	1.80761		1.16461	4.30625	10.4425		1.10934	4.22516	1.74286	1.10923	3.79534	1.64958	1.11011	3.08169	1.50547	1.10967	2.66809	1.371	1.10981	3.94132
											1.11283	4.40357	2.03653	1.12809	5.07668	2.2873		1.11319	4.15217	1.72694	1.11323	3.81967	1.80837		1.113	4.9307	2.13828	1.11326	3.7629	1.80894		1.16739	4.29814	10.4554		1.11213	4.22516	1.74269	1.11201	3.79534	1.65006	1.1129	3.0898	1.50592	1.11246	2.66809	1.37071	1.11259	3.99808
											1.1156	4.40357	2.03561	1.13087	5.07668	2.28734		1.11598	4.15217	1.73107	1.11602	3.82778	1.8104		1.11578	4.9307	2.13792	1.11605	3.7629	1.81012		1.17017	4.29814	10.4665		1.11491	4.24138	1.74299	1.11479	3.79534	1.65034	1.11569	3.08169	1.50607	1.11524	2.66809	1.37101	1.11537	4.06296
											1.11839	4.39546	2.03422	1.13365	5.08478	2.28707		1.11876	4.15217	1.73509	1.11879	3.82778	1.81219		1.11856	4.9307	2.13845	1.11883	3.7629	1.81105		1.17296	4.29003	10.4761		1.11769	4.31436	1.74305	1.11757	3.81967	1.6504	1.11846	3.0898	1.50611	1.11802	2.66809	1.3718	1.11815	4.11162
											1.12117	4.40357	2.03313	1.13643	5.08478	2.28649		1.12154	4.16028	1.7388	1.12158	3.82778	1.81363		1.12134	4.92259	2.13831	1.12161	3.7629	1.81175		1.17574	4.29003	10.4885		1.12047	4.37113	1.74358	1.12035	3.81967	1.65024	1.12125	3.08169	1.50673	1.1208	2.65998	1.37317	1.12093	4.11162
											1.12396	4.40357	2.03118	1.13921	5.07668	2.28628		1.12432	4.16028	1.7421	1.12437	3.82778	1.81483		1.12412	4.92259	2.1378	1.12441	3.7629	1.8121		1.17852	4.29003	10.5035		1.12326	4.37113	1.74504	1.12313	3.87644	1.64987	1.12404	3.08169	1.50832	1.12359	2.65998	1.37435	1.12371	4.11162
											1.12674	4.40357	2.02964	1.14199	5.07668	2.28646		1.12711	4.16839	1.74539	1.12715	3.82778	1.81569		1.12691	4.98747	2.13701	1.12719	3.7629	1.81231		1.18131	4.29814	10.5176		1.12604	4.37113	1.74704	1.12591	3.94132	1.64929	1.12682	3.0898	1.50971	1.12637	2.66809	1.37522	1.12649	4.11973
											1.12952	4.40357	2.0285	1.14477	5.07668	2.28711		1.12989	4.16839	1.74905	1.12993	3.82778	1.8164		1.12969	5.06046	2.13594	1.12998	3.7629	1.81238		1.18409	4.29003	10.5338		1.12882	4.37113	1.7488	1.12869	3.99808	1.64879	1.1296	3.13846	1.5111	1.12915	2.66809	1.376	1.12928	4.11973
											1.1323	4.46845	2.02708	1.14755	5.07668	2.28883		1.13267	4.16028	1.75183	1.13272	3.82778	1.81686		1.13247	5.11722	2.13459	1.13276	3.81967	1.8121		1.18688	4.29003	10.548		1.1316	4.37113	1.75052	1.13148	4.03863	1.64797	1.13238	3.14657	1.51228	1.13193	2.66809	1.37658	1.13206	4.11973
											1.13508	4.51711	2.0254	1.15033	5.08478	2.29094		1.13545	4.16839	1.75488	1.13549	3.82778	1.81708		1.13525	5.11722	2.13422	1.13555	3.87644	1.81159		1.18966	4.3468	10.5649		1.13437	4.37113	1.75209	1.13426	4.03863	1.64712	1.13516	3.20333	1.51327	1.13471	2.65998	1.37695	1.13484	4.11162
											1.13786	4.57387	2.02345	1.15311	5.08478	2.29274		1.13823	4.16839	1.75733	1.13828	3.81967	1.81705		1.13804	5.11722	2.13396	1.13833	3.90888	1.81073		1.19244	4.41168	10.5798		1.13715	4.37113	1.75334	1.13704	4.04674	1.64587	1.13794	3.26821	1.51416	1.1375	2.65998	1.37713	1.13762	4.11162
											1.14065	4.7604	2.02113	1.15589	5.08478	2.29493		1.14102	4.16839	1.75947	1.14106	3.81967	1.81678		1.14082	5.12533	2.13467	1.14112	3.90888	1.80964		1.19523	4.41168	10.5927		1.13993	4.33869	1.75396	1.13982	4.04674	1.64421	1.14072	3.26821	1.51485	1.14027	2.65998	1.37711	1.1404	4.11162
											1.14343	4.66308	2.01863	1.15867	5.08478	2.29759		1.1438	4.21705	1.76141	1.14385	3.82778	1.81627		1.1436	5.12533	2.1346	1.1439	3.96565	1.8084		1.19801	4.47656	10.6046		1.14271	4.33869	1.75435	1.1426	4.04674	1.64291	1.1435	3.2601	1.51534	1.14305	2.65998	1.3768	1.14318	4.11973
											1.14621	4.65497	2.01587	1.16145	5.08478	2.29994		1.14658	4.27381	1.76323	1.14663	3.82778	1.8155		1.14638	5.12533	2.13413	1.14668	4.02241	1.80691		1.20079	4.54954	10.6192		1.14549	4.33869	1.75421	1.14538	4.04674	1.64206	1.1463	3.2601	1.51554	1.14583	2.65998	1.37638	1.14596	4.11162
											1.14899	4.63064	2.01341	1.16424	5.13344	2.30198		1.14936	4.31436	1.76454	1.14941	3.81967	1.81449		1.14917	5.12533	2.13347	1.14947	4.02241	1.80519		1.20357	4.54954	10.6282		1.14827	4.39546	1.75383	1.14816	4.02241	1.64176	1.14908	3.2601	1.51554	1.14862	2.65998	1.37645	1.14875	4.11162
											1.15177	4.63064	2.01204	1.16702	5.19832	2.30371		1.15214	4.37924	1.76584	1.15219	3.82778	1.81324		1.15195	5.11722	2.13251	1.15227	4.02241	1.80322		1.20635	4.60631	10.6352		1.15105	4.46034	1.75322	1.15094	4.02241	1.64191	1.15187	3.2601	1.51534	1.1514	2.65998	1.3771	1.15152	4.1765
											1.15456	4.62253	2.01303	1.1698	5.25509	2.30513		1.15493	4.4279	1.76673	1.15497	3.82778	1.81184		1.15474	5.15777	2.13106	1.15505	4.02241	1.80091		1.20914	4.60631	10.6474		1.15383	4.51711	1.75247	1.15372	4.02241	1.64182	1.15465	3.2601	1.51495	1.15418	2.71675	1.37757	1.15431	4.23327
											1.15734	4.62253	2.01316	1.17258	5.25509	2.30615		1.15771	4.49278	1.7676	1.15775	3.81967	1.8101		1.15752	5.13344	2.1301	1.15783	4.02241	1.79972		1.21192	4.60631	10.6596		1.15661	4.51711	1.75139	1.1565	4.02241	1.6415	1.15743	3.2601	1.51435	1.15696	2.78974	1.37843	1.15709	4.29814
											1.16013	4.62253	2.01389	1.17536	5.25509	2.30686		1.16049	4.54954	1.76816	1.16053	3.81967	1.80879		1.1603	5.11722	2.12972	1.16062	4.02241	1.79897		1.2147	4.60631	10.6705		1.15939	4.51711	1.75036	1.15928	4.02241	1.64163	1.16021	3.2601	1.51356	1.15974	2.84651	1.37988	1.15987	4.29003
											1.1629	4.62253	2.01505	1.17813	5.25509	2.30727		1.16327	4.5982	1.76842	1.16332	3.81967	1.80793		1.16308	5.11722	2.12994	1.1634	4.02241	1.79875		1.21748	4.60631	10.6835		1.16217	4.51711	1.74949	1.16206	4.02241	1.64231	1.16299	3.2601	1.51266	1.16253	2.84651	1.38107	1.16265	4.29003
											1.16569	4.6793	2.01594	1.18092	5.25509	2.30736		1.16605	4.65497	1.76856	1.16611	3.81967	1.80751		1.16587	5.11722	2.12978	1.16619	4.02241	1.79965		1.22026	4.60631	10.6951		1.16496	4.54143	1.74915	1.16484	4.02241	1.64326	1.16577	3.2601	1.51216	1.16531	2.84651	1.38207	1.16543	4.29003
											1.16847	4.73607	2.01657	1.1837	5.25509	2.30715		1.16884	4.70363	1.76849	1.16889	3.81967	1.80822		1.16865	5.11722	2.12935	1.16897	4.03052	1.8004		1.22305	4.60631	10.7064		1.16774	4.54954	1.74985	1.16762	4.05485	1.64477	1.16855	3.2601	1.51223	1.16809	2.84651	1.38299	1.16821	4.29003
											1.17125	4.73607	2.01693	1.18648	5.25509	2.30672		1.17162	4.75229	1.76831	1.17167	3.81967	1.8087		1.17144	5.1821	2.12863	1.17175	4.02241	1.80208		1.22583	4.60631	10.7157		1.17052	4.54954	1.7509	1.1704	4.05485	1.64645	1.17133	3.2601	1.51212	1.17087	2.84651	1.38373	1.17099	4.29003
											1.17403	4.73607	2.01704	1.18926	5.25509	2.30599		1.1744	4.80905	1.76792	1.17446	3.81967	1.80895		1.17421	5.19021	2.12774	1.17455	4.03052	1.80352		1.22862	4.5982	10.7232		1.17329	4.54954	1.75171	1.17319	4.04674	1.64782	1.17412	3.2601	1.5125	1.17365	2.84651	1.38419	1.17377	4.29003
											1.17681	4.74418	2.01688	1.19204	5.25509	2.30563		1.17718	4.86582	1.76712	1.17724	3.87644	1.80974		1.177	5.27131	2.12705	1.17734	4.02241	1.80627		1.23139	4.60631	10.7333		1.17608	4.54954	1.75209	1.17596	4.05485	1.64888	1.17691	3.26821	1.5127	1.17643	2.84651	1.38457	1.17655	4.29003
											1.1796	4.74418	2.01637	1.19482	5.25509	2.30633		1.17997	4.85771	1.7663	1.18002	3.94132	1.8103		1.17978	5.31997	2.12704	1.18012	4.03052	1.80877		1.23418	4.5982	10.7455		1.17886	4.54954	1.75185	1.17875	4.04674	1.64952	1.17969	3.2601	1.51272	1.17921	2.84651	1.38477	1.17933	4.29003
											1.18238	4.74418	2.01569	1.1976	5.25509	2.30808		1.18275	4.86582	1.76556	1.18282	3.98997	1.8114		1.18256	5.31997	2.12674	1.1829	4.02241	1.81104		1.23696	4.5982	10.7604		1.18164	4.54954	1.75137	1.18153	4.05485	1.64985	1.18247	3.2601	1.51245	1.18199	2.8384	1.3848	1.18211	4.29003
											1.18516	4.75229	2.01465	1.20038	5.25509	2.31031		1.18553	4.87393	1.76491	1.1856	3.98997	1.81283		1.18534	5.31186	2.12606	1.18569	4.02241	1.81297		1.23974	4.60631	10.7772		1.18442	4.54143	1.75065	1.18431	4.05485	1.65006	1.18525	3.2601	1.51278	1.18477	2.84651	1.38464	1.18489	4.29003
											1.18795	4.73607	2.01336	1.20316	5.31186	2.31213		1.18832	4.86582	1.76355	1.18838	4.04674	1.81402		1.18813	5.31186	2.125	1.18847	4.02241	1.81475		1.24252	4.5982	10.7931		1.1872	4.51711	1.7497	1.18709	4.05485	1.64995	1.18803	3.2601	1.51291	1.18755	2.84651	1.38431	1.18767	4.29003
											1.19073	4.73607	2.01238	1.20594	5.37673	2.31374		1.1911	4.85771	1.76198	1.19116	4.05485	1.81565		1.19091	5.31186	2.12374	1.19126	4.03052	1.81629		1.2453	4.5982	10.8081		1.18998	4.51711	1.74851	1.18987	4.05485	1.64962	1.19082	3.31687	1.51354	1.19033	2.84651	1.3838	1.19046	4.29003
											1.19351	4.73607	2.01239	1.20872	5.37673	2.31495		1.19388	4.87393	1.7601	1.19395	4.05485	1.81712		1.19369	5.31186	2.12209	1.19404	4.03052	1.81759		1.24809	4.59009	10.825		1.19276	4.51711	1.74708	1.19265	4.07107	1.64899	1.1936	3.38175	1.51397	1.19311	2.84651	1.38379	1.19324	4.29814
											1.19629	4.73607	2.013	1.2115	5.4335	2.31584		1.19666	4.87393	1.75811	1.19673	4.05485	1.81824		1.19648	5.31186	2.12026	1.19683	4.03052	1.81865		1.25087	4.59009	10.8436		1.19554	4.51711	1.74659	1.19543	4.12784	1.64833	1.19638	3.43851	1.51488	1.19589	2.8384	1.38349	1.19602	4.3468
											1.19908	4.73607	2.01353	1.21428	5.49027	2.31643		1.19944	4.88204	1.75649	1.19951	4.05485	1.81912		1.19926	5.30375	2.11842	1.19961	4.03052	1.81946		1.25365	4.5982	10.8653		1.19832	4.58198	1.74762	1.19821	4.12784	1.64745	1.19917	3.43851	1.5156	1.19868	2.84651	1.38311	1.1988	4.3468
											1.20186	4.73607	2.01455	1.21706	5.49027	2.31671		1.20222	4.87393	1.75524	1.20229	4.05485	1.81984		1.20204	5.31186	2.11678	1.2024	4.03052	1.82003		1.25643	4.59009	10.8856		1.20109	4.63064	1.74909	1.20099	4.18461	1.64637	1.20195	3.43851	1.5169	1.20146	2.84651	1.38255	1.20158	4.3468
											1.20465	4.79284	2.015	1.21984	5.49027	2.31668		1.205	4.87393	1.75435	1.20508	4.05485	1.82022		1.20482	5.30375	2.11564	1.20518	4.03052	1.82037		1.25922	4.64686	10.9044		1.20387	4.69552	1.75024	1.20377	4.24138	1.64536	1.20473	3.43851	1.51799	1.20424	2.8384	1.3819	1.20436	4.3468
											1.20743	4.80095	2.01701	1.22262	5.49027	2.31634		1.20779	4.88204	1.7541	1.20786	4.05485	1.82035		1.2076	5.31186	2.11587	1.20796	4.02241	1.82046		1.262	4.71174	10.9214		1.20665	4.69552	1.75124	1.20654	4.24949	1.64481	1.20751	3.43851	1.51888	1.20702	2.84651	1.38087	1.20714	4.3468
											1.21021	4.85771	2.01767	1.2254	5.49027	2.31579		1.21057	4.88204	1.75421	1.21064	4.05485	1.82032		1.21038	5.36862	2.1166	1.21075	4.07918	1.82031		1.26479	4.71174	10.937		1.20943	4.71985	1.75181	1.20933	4.25759	1.64472	1.2103	3.43851	1.51956	1.2098	2.89516	1.37966	1.20993	4.3468
											1.21299	4.85771	2.01794	1.22818	5.48216	2.31484		1.21335	4.87393	1.75467	1.21342	4.05485	1.81995		1.21316	5.47405	2.11772	1.21353	4.14406	1.81992		1.26758	4.77662	10.9506		1.21221	4.71985	1.75225	1.21211	4.27381	1.6444	1.21308	3.43851	1.52005	1.21258	2.96004	1.37836	1.21271	4.3468
											1.21578	4.85771	2.01804	1.23096	5.48216	2.31504		1.21613	4.88204	1.75567	1.2162	4.05485	1.81943		1.21595	5.44161	2.11855	1.21632	4.19272	1.81929		1.27036	4.77662	10.9628		1.215	4.72796	1.75215	1.21489	4.27381	1.64454	1.21586	3.44662	1.52033	1.21536	3.01681	1.37678	1.21549	4.40357
											1.21856	4.85771	2.01795	1.23374	5.49027	2.31628		1.21891	4.89015	1.75672	1.21899	4.05485	1.81856		1.21873	5.4335	2.119	1.2191	4.25759	1.81841		1.27314	4.83338	10.9736		1.21778	4.72796	1.75143	1.21766	4.28192	1.64445	1.21864	3.44662	1.52041	1.21815	3.01681	1.37512	1.21827	4.40357
											1.22134	4.91448	2.01748	1.23652	5.49027	2.31859		1.2217	4.88204	1.75715	1.22177	4.05485	1.81744		1.22151	5.4335	2.11926	1.22188	4.24949	1.8173		1.27592	4.83338	10.9825		1.22056	4.68741	1.75038	1.22045	4.28192	1.64374	1.22141	3.43851	1.52028	1.22092	3.01681	1.37327	1.22105	4.40357
											1.22412	4.97125	2.01742	1.2393	5.49838	2.32048		1.22448	4.89015	1.75772	1.22456	4.06296	1.81675		1.22429	5.4335	2.11913	1.22466	4.25759	1.81594		1.27871	4.90637	10.99		1.22333	4.68741	1.74996	1.22323	4.27381	1.6428	1.2242	3.49528	1.52005	1.22371	3.01681	1.37114	1.22383	4.40357
											1.22691	4.97125	2.01786	1.24208	5.49027	2.32227		1.22726	4.88204	1.75816	1.22734	4.05485	1.8166		1.22708	5.44161	2.11871	1.22744	4.25759	1.81435		1.28149	4.90637	10.9961		1.22612	4.68741	1.75	1.22601	4.27381	1.64231	1.22698	3.56016	1.51952	1.22649	3.01681	1.36892	1.22661	4.41168
											1.22969	4.97125	2.01793	1.24486	5.49027	2.32374		1.23004	4.87393	1.75797	1.23012	4.05485	1.81689		1.22986	5.48216	2.118	1.23023	4.25759	1.81318		1.28427	4.96314	11.0013		1.2289	4.68741	1.75117	1.22879	4.27381	1.64198	1.22976	3.56016	1.51878	1.22927	3.01681	1.36642	1.22939	4.40357
											1.23247	4.97125	2.01774	1.24764	5.49027	2.32481		1.23283	4.89826	1.75744	1.23292	4.05485	1.81684		1.23264	5.4335	2.1169	1.23301	4.24949	1.81178		1.28706	5.01991	11.0046		1.23168	4.68741	1.75202	1.23158	4.28192	1.64212	1.23255	3.56016	1.51852	1.23205	3.01681	1.36374	1.23217	4.40357
											1.23525	4.97125	2.01736	1.25042	5.49027	2.32566		1.23561	4.89015	1.75667	1.2357	4.05485	1.81734		1.23543	5.42539	2.11572	1.23579	4.25759	1.8108		1.28984	5.02802	11.0064		1.23446	4.68741	1.75303	1.23436	4.27381	1.64272	1.23533	3.56016	1.51874	1.23483	3.01681	1.36156	1.23496	4.40357
											1.23803	5.01991	2.01672	1.2532	5.55515	2.32621		1.23839	4.88204	1.75556	1.23849	4.05485	1.81838		1.23821	5.4335	2.11443	1.23858	4.25759	1.81093		1.29262	5.02802	11.0069		1.23724	4.72796	1.75391	1.23714	4.24949	1.64398	1.23812	3.55205	1.51873	1.23762	3.01681	1.35988	1.23774	4.40357
											1.24082	5.01991	2.01571	1.25598	5.60381	2.32645		1.24117	4.89826	1.75422	1.24128	4.11162	1.8191		1.24099	5.49027	2.11374	1.24136	4.25759	1.8114		1.2954	5.02802	11.01		1.24002	4.72796	1.75476	1.23992	4.24949	1.6458	1.24092	3.55205	1.51852	1.24039	3.01681	1.35949	1.24052	4.46034
											1.24359	5.02802	2.01453	1.25876	5.67679	2.32638		1.24395	4.89015	1.75292	1.24407	4.1765	1.8197		1.24377	5.55515	2.11324	1.24416	4.25759	1.81308		1.29819	5.02802	11.0153		1.2428	4.71985	1.75616	1.2427	4.24949	1.64751	1.2437	3.56016	1.51819	1.24317	3.01681	1.36038	1.2433	4.51711
											1.24638	5.07668	2.01444	1.26154	5.66868	2.3259		1.24674	4.92259	1.75119	1.24685	4.1765	1.82006		1.24655	5.62814	2.11306	1.24694	4.25759	1.81451		1.30098	5.02802	11.0232		1.24558	4.77662	1.75723	1.24549	4.24949	1.64928	1.24648	3.55205	1.51765	1.24595	3.01681	1.36187	1.24609	4.5982
											1.24916	5.07668	2.01476	1.26431	5.66868	2.32512		1.24951	4.89826	1.74913	1.24964	4.22516	1.82088		1.24934	5.63624	2.1126	1.24974	4.24949	1.81637		1.30376	5.02802	11.0299		1.24836	4.83338	1.75817	1.24827	4.24949	1.65083	1.24927	3.56016	1.51749	1.24874	3.01681	1.36308	1.24887	4.63875
											1.25194	5.07668	2.01481	1.2671	5.66868	2.3248		1.2523	4.89826	1.74701	1.25242	4.22516	1.82146		1.25212	5.62814	2.11265	1.25252	4.25759	1.81868		1.30655	5.01991	11.0347		1.25114	4.89015	1.75878	1.25105	4.2657	1.65207	1.25205	3.56016	1.51721	1.25152	3.08169	1.36422	1.25165	4.63875
											1.25473	5.08478	2.0146	1.26987	5.66868	2.32476		1.25508	4.89826	1.74456	1.2552	4.29003	1.8225		1.2549	5.62814	2.11328	1.2553	4.25759	1.82075		1.30933	5.01991	11.0382		1.25392	4.89826	1.75906	1.25383	4.27381	1.65298	1.25483	3.55205	1.51741	1.25431	3.08169	1.36517	1.25443	4.63875
											1.25751	5.08478	2.01411	1.27266	5.66868	2.32585		1.25786	4.89826	1.74197	1.25799	4.29003	1.82329		1.25769	5.62814	2.11451	1.25809	4.25759	1.82258		1.31211	5.01991	11.0403		1.2567	4.89826	1.75959	1.25661	4.33869	1.65387	1.2576	3.56016	1.5174	1.25709	3.08169	1.36585	1.25721	4.63875
											1.26029	5.07668	2.01395	1.27544	5.66057	2.32731		1.26064	4.89826	1.73884	1.26077	4.29003	1.82453		1.26047	5.62814	2.11535	1.26088	4.25759	1.82408		1.31489	5.01991	11.0411		1.25948	4.86582	1.76057	1.25938	4.33869	1.65454	1.26039	3.55205	1.51787	1.25987	3.08169	1.36635	1.25999	4.63875
											1.26307	5.14155	2.01419	1.27822	5.66057	2.32914		1.26342	4.89015	1.73547	1.26355	4.29003	1.8263		1.26325	5.62003	2.1159	1.26366	4.25759	1.82544		1.31767	5.0118	11.0406		1.26226	4.86582	1.76179	1.26217	4.33058	1.6548	1.26317	3.55205	1.51815	1.26265	3.08169	1.36667	1.26277	4.63875
											1.26585	5.19832	2.01483	1.281	5.66868	2.33076		1.26621	4.90637	1.73176	1.26635	4.29003	1.82773		1.26603	5.62814	2.11607	1.26644	4.31436	1.82675		1.32045	5.0118	11.0388		1.26504	4.86582	1.76276	1.26494	4.33869	1.65531	1.26596	3.56016	1.51891	1.26543	3.08169	1.36682	1.26556	4.63875
											1.26863	5.19832	2.01656	1.28378	5.66868	2.33207		1.26898	4.89826	1.72801	1.26913	4.29003	1.82959		1.26882	5.62003	2.11595	1.26923	4.37113	1.82764		1.32323	5.0118	11.0356		1.26782	4.86582	1.76349	1.26773	4.33869	1.65599	1.26874	3.56016	1.52015	1.26821	3.08169	1.36679	1.26834	4.63875
											1.27142	5.19832	2.018	1.28656	5.66868	2.33307		1.27177	4.90637	1.72411	1.27192	4.29003	1.83121		1.2716	5.63624	2.11554	1.27201	4.4279	1.82829		1.32602	5.0118	11.0301		1.2706	4.86582	1.76466	1.27051	4.33058	1.65701	1.27152	3.56016	1.52119	1.27099	3.08169	1.36667	1.27112	4.63875
											1.2742	5.19832	2.01926	1.28934	5.66868	2.33386		1.27455	4.90637	1.72017	1.2747	4.29003	1.83266		1.27438	5.63624	2.11484	1.2748	4.4279	1.8287		1.3288	5.0118	11.0274		1.27338	4.86582	1.76539	1.27329	4.33058	1.6578	1.2743	3.56016	1.52281	1.27377	3.08169	1.36628	1.2739	4.63875
											1.27698	5.19832	2.02024	1.29213	5.71734	2.33425		1.27733	4.90637	1.71599	1.27748	4.29003	1.83387		1.27716	5.62003	2.11385	1.27758	4.48467	1.82887		1.33158	5.0118	11.0232		1.27616	4.86582	1.76598	1.27607	4.33058	1.65846	1.27708	3.55205	1.52491	1.27655	3.08169	1.36571	1.27668	4.63875
											1.27977	5.19832	2.02104	1.2949	5.78222	2.33433		1.28012	4.90637	1.71157	1.28026	4.29003	1.83483		1.27994	5.62814	2.11257	1.28036	4.48467	1.82871		1.33436	5.0118	11.0222		1.27894	4.86582	1.76662	1.27885	4.32247	1.65898	1.27987	3.55205	1.5268	1.27934	3.08169	1.36574	1.27946	4.63875
											1.28255	5.19832	2.02155	1.29769	5.83899	2.3341		1.28289	4.89015	1.70681	1.28306	4.29003	1.83544		1.28272	5.62003	2.11199	1.28315	4.48467	1.82841		1.33715	5.0118	11.0234		1.28172	4.95503	1.76701	1.28163	4.30625	1.65946	1.28265	3.55205	1.52838	1.28212	3.07358	1.36616	1.28225	4.63875
											1.28533	5.19021	2.02169	1.30046	5.83899	2.33424		1.28568	4.89826	1.70191	1.28585	4.29003	1.8359		1.2855	5.69301	2.1117	1.28593	4.48467	1.82787		1.33993	5.0118	11.0232		1.2845	4.95503	1.76716	1.28441	4.30625	1.65971	1.28544	3.55205	1.52986	1.2849	3.08169	1.36718	1.28503	4.63875
											1.28812	5.24698	2.02165	1.30325	5.83899	2.33475		1.28846	4.90637	1.69687	1.28863	4.29003	1.83611		1.28829	5.74978	2.11182	1.28871	4.48467	1.82778		1.34272	5.0118	11.0251		1.28728	4.95503	1.76717	1.28718	4.30625	1.65991	1.28822	3.55205	1.53112	1.28768	3.08169	1.3681	1.28781	4.69552
											1.2909	5.24698	2.02123	1.30603	5.83899	2.33571		1.29125	4.90637	1.69159	1.29141	4.29003	1.83597		1.29106	5.82277	2.11166	1.29149	4.48467	1.82754		1.3455	5.08478	11.0261		1.29007	4.95503	1.76801	1.28996	4.30625	1.65989	1.29102	3.55205	1.53218	1.29046	3.08169	1.36872	1.29059	4.69552
											1.29368	5.24698	2.02092	1.30881	5.83088	2.33704		1.29403	4.90637	1.68655	1.2942	4.29003	1.83558		1.29385	5.82277	2.11211	1.29428	4.48467	1.82763		1.34829	5.0118	11.0291		1.29285	4.95503	1.76861	1.29274	4.30625	1.66041	1.2938	3.55205	1.53304	1.29325	3.08169	1.36984	1.29338	4.70363
											1.29646	5.25509	2.02082	1.31159	5.83088	2.33873		1.29681	4.91448	1.68195	1.29698	4.29003	1.83494		1.29663	5.82277	2.11305	1.29707	4.48467	1.82748		1.35107	5.0118	11.0307		1.29563	4.96314	1.76966	1.29552	4.30625	1.66109	1.29658	3.55205	1.53368	1.29603	3.13035	1.37077	1.29616	4.7604
											1.29924	5.24698	2.01956	1.31437	5.83899	2.34089		1.29959	4.91448	1.67778	1.29977	4.29003	1.83415		1.29941	5.82277	2.1137	1.29987	4.48467	1.82786		1.35386	5.00369	11.0349		1.29841	5.01991	1.77106	1.2983	4.33058	1.66223	1.29936	3.55205	1.53412	1.29881	3.19522	1.37152	1.29894	4.81716
											1.30202	5.24698	2.01793	1.31715	5.83899	2.34274		1.30237	4.91448	1.67393	1.30255	4.29003	1.83301		1.30219	5.82277	2.11408	1.30266	4.48467	1.82867		1.35664	5.06857	11.0406		1.30119	5.03613	1.77195	1.30108	4.30625	1.66382	1.30214	3.60882	1.53435	1.30159	3.19522	1.37208	1.30172	4.80905
											1.3048	5.24698	2.01612	1.31993	5.83899	2.34419		1.30515	4.92259	1.67061	1.30533	4.29003	1.83162		1.30497	5.81466	2.11417	1.30544	4.48467	1.82922		1.35942	5.12533	11.0448		1.30397	5.03613	1.77338	1.30386	4.30625	1.6652	1.30493	3.60882	1.53506	1.30438	3.19522	1.37245	1.30451	4.80905
											1.30759	5.25509	2.01393	1.32272	5.83899	2.34542		1.30793	4.92259	1.66673	1.30812	4.33869	1.83076		1.30775	5.81466	2.11398	1.30822	4.48467	1.82951		1.3622	5.19832	11.051		1.30675	5.04424	1.77517	1.30664	4.33058	1.66646	1.30771	3.6737	1.53556	1.30716	3.19522	1.37263	1.30729	4.80905
											1.31037	5.25509	2.01234	1.3255	5.83899	2.34625		1.31071	4.91448	1.66289	1.3109	4.33869	1.83024		1.31053	5.82277	2.1135	1.31102	4.48467	1.82955		1.36498	5.19832	11.0597		1.30953	5.04424	1.7774	1.30942	4.33058	1.66721	1.31049	3.73046	1.53586	1.30994	3.19522	1.37263	1.31007	4.80905
											1.31316	5.25509	2.01096	1.32828	5.89576	2.34677		1.31349	4.9307	1.65879	1.31368	4.40357	1.82948		1.31331	5.81466	2.11265	1.3138	4.48467	1.82933		1.36776	5.19832	11.0703		1.31231	5.04424	1.7791	1.3122	4.33058	1.66784	1.31328	3.73046	1.53596	1.31272	3.19522	1.37244	1.31285	4.80905
											1.31593	5.24698	2.01076	1.33106	5.95252	2.34699		1.31627	4.91448	1.65434	1.31648	4.46034	1.82916		1.31609	5.82277	2.11151	1.31658	4.48467	1.82954		1.37055	5.21454	11.0789		1.31509	5.04424	1.78056	1.31498	4.33869	1.66836	1.31606	3.73046	1.53585	1.3155	3.19522	1.37206	1.31563	4.81716
											1.31872	5.30375	2.01165	1.33384	6.00929	2.34689		1.31905	4.92259	1.65031	1.31926	4.52522	1.82861		1.31888	5.81466	2.11145	1.31937	4.48467	1.83018		1.37334	5.19832	11.0859		1.31787	5.04424	1.78178	1.31776	4.38735	1.66962	1.31885	3.73046	1.53622	1.31829	3.19522	1.3715	1.31842	4.80905
											1.3215	5.36051	2.01305	1.33662	6.06606	2.34649		1.32184	4.92259	1.647	1.32205	4.57387	1.8285		1.32166	5.81466	2.11129	1.32215	4.48467	1.83126		1.37612	5.19832	11.0913		1.32065	5.03613	1.78275	1.32055	4.43601	1.67145	1.32162	3.72235	1.53638	1.32107	3.19522	1.37075	1.3212	4.80905
											1.32428	5.42539	2.01476	1.3394	6.06606	2.34578		1.32462	4.91448	1.64402	1.32483	4.58198	1.82884		1.32445	5.81466	2.11084	1.32493	4.47656	1.83209		1.37891	5.19021	11.0956		1.32343	5.04424	1.78349	1.32333	4.509	1.67363	1.3244	3.72235	1.53633	1.32385	3.19522	1.3705	1.32398	4.80905
											1.32706	5.42539	2.01705	1.34218	6.07417	2.34476		1.3274	4.97936	1.64129	1.32761	4.58198	1.82964		1.32723	5.87954	2.11028	1.32772	4.48467	1.83278		1.38169	5.21454	11.0978		1.32621	5.07668	1.78428	1.32611	4.55765	1.67558	1.32718	3.72235	1.53608	1.32663	3.19522	1.37005	1.32677	4.86582
											1.32984	5.4335	2.01955	1.34497	6.07417	2.34362		1.33019	5.0118	1.63909	1.33039	4.57387	1.8303		1.33001	5.94441	2.11002	1.33051	4.48467	1.83322		1.38447	5.19832	11.0989		1.32899	5.07668	1.78501	1.32888	4.59009	1.67729	1.32997	3.73046	1.53562	1.32941	3.19522	1.36931	1.32954	4.92259
											1.33263	5.42539	2.02185	1.34775	6.07417	2.34208		1.33297	5.07668	1.63725	1.33318	4.58198	1.83131		1.33279	5.96063	2.11035	1.33329	4.54143	1.83343		1.38725	5.19832	11.0979		1.33177	5.07668	1.7857	1.33166	4.63875	1.67888	1.33274	3.73046	1.53505	1.33219	3.19522	1.36838	1.33232	4.92259
											1.33541	5.35241	2.02376	1.35053	6.07417	2.34014		1.33575	5.13344	1.63633	1.33596	4.58198	1.83285		1.33557	5.95252	2.11108	1.33608	4.60631	1.8333		1.39004	5.24698	11.0949		1.33455	5.07668	1.78625	1.33444	4.69552	1.68014	1.33552	3.73046	1.53427	1.33497	3.18711	1.36736	1.3351	4.9307
											1.33819	5.35241	2.02539	1.35331	6.07417	2.33866		1.33853	5.1821	1.63529	1.33874	4.58198	1.83484		1.33835	5.94441	2.11163	1.33886	4.60631	1.83292		1.39282	5.31997	11.0948		1.33733	5.07668	1.78666	1.33722	4.70363	1.68068	1.3383	3.73046	1.53328	1.33775	3.19522	1.36604	1.33788	4.9307
											1.34097	5.35241	2.02673	1.35609	6.07417	2.33825		1.34132	5.23076	1.6348	1.34152	4.58198	1.83657		1.34114	5.94441	2.11228	1.34164	4.65497	1.8323		1.3956	5.37673	11.0972		1.34011	5.07668	1.78721	1.34	4.70363	1.6809	1.34109	3.73046	1.53209	1.34054	3.19522	1.36454	1.34066	4.9307
											1.34375	5.35241	2.02777	1.35888	6.07417	2.33889		1.3441	5.29564	1.63467	1.34433	4.58198	1.83874		1.34392	5.95252	2.11237	1.34442	4.65497	1.83144		1.39839	5.37673	11.0981		1.34289	5.13344	1.78831	1.34278	4.70363	1.68088	1.34386	3.73046	1.53068	1.34332	3.25199	1.36343	1.34344	4.9307
											1.34654	5.35241	2.02863	1.36165	6.07417	2.34069		1.34688	5.3443	1.63501	1.34711	4.58198	1.84066		1.3467	5.94441	2.11198	1.34721	4.71174	1.83034		1.40117	5.37673	11.1009		1.34567	5.12533	1.78928	1.34556	4.70363	1.68064	1.34664	3.73046	1.52907	1.34611	3.30876	1.36311	1.34622	4.9307
											1.34931	5.35241	2.0291	1.36444	6.07417	2.34286		1.34966	5.39295	1.63572	1.34989	4.57387	1.84234		1.34948	5.94441	2.112	1.35	4.71174	1.82899		1.40395	5.37673	11.1054		1.34845	5.101	1.78982	1.34834	4.71985	1.68017	1.34942	3.79534	1.52725	1.34889	3.37364	1.36328	1.349	4.9307
											1.3521	5.40106	2.02927	1.36722	6.07417	2.34472		1.35244	5.45783	1.63691	1.35268	4.57387	1.84385		1.35227	5.9363	2.1127	1.35278	4.71174	1.82741		1.40673	5.37673	11.1128		1.35123	5.101	1.79082	1.35112	4.71985	1.67995	1.35221	3.79534	1.52523	1.35167	3.37364	1.36397	1.35178	4.98747
											1.35488	5.45783	2.02985	1.37	6.10661	2.34628		1.35523	5.45783	1.63867	1.35547	4.57387	1.84503		1.35505	5.94441	2.11378	1.35556	4.71174	1.82636		1.40952	5.37673	11.1194		1.35401	5.09289	1.79159	1.3539	4.72796	1.6796	1.355	3.85211	1.52299	1.35445	3.37364	1.36448	1.35457	5.04424
											1.35766	5.45783	2.03081	1.37277	6.06606	2.34752		1.35801	5.44161	1.64063	1.35826	4.57387	1.84595		1.35783	5.9363	2.11458	1.35834	4.71174	1.82574		1.4123	5.37673	11.128		1.3568	5.09289	1.79222	1.35668	4.72796	1.67902	1.35778	3.85211	1.52191	1.35723	3.37364	1.36482	1.35735	5.04424
											1.36044	5.46594	2.0317	1.37556	6.07417	2.34836		1.36079	5.45783	1.64297	1.36105	4.57387	1.84662		1.36061	5.9363	2.11527	1.36113	4.71174	1.82487		1.4151	5.36862	11.1383		1.35958	5.101	1.79271	1.35947	4.70363	1.67908	1.36056	3.844	1.5212	1.36001	3.37364	1.36498	1.36013	5.04424
											1.36322	5.46594	2.03346	1.37834	6.13094	2.34899		1.36357	5.44972	1.64503	1.36383	4.58198	1.84714		1.3634	5.9363	2.11557	1.36391	4.71174	1.82442		1.41788	5.36862	11.1512		1.36236	5.15777	1.79288	1.36225	4.69552	1.67951	1.36334	3.85211	1.52117	1.36279	3.37364	1.36488	1.36291	5.04424
											1.36601	5.45783	2.03495	1.38112	6.19581	2.34932		1.36635	5.45783	1.647	1.36662	4.58198	1.84731		1.36618	5.94441	2.11549	1.36671	4.71174	1.8244		1.42066	5.36862	11.1627		1.36514	5.21454	1.79292	1.36503	4.70363	1.68038	1.36612	3.85211	1.52161	1.36558	3.37364	1.3647	1.36569	5.04424
											1.36879	5.46594	2.03625	1.38389	6.25258	2.34923		1.36913	5.45783	1.64945	1.36941	4.57387	1.84723		1.36896	5.9363	2.1151	1.3695	4.71174	1.82471		1.42344	5.4335	11.1775		1.36792	5.27131	1.7934	1.36781	4.70363	1.6824	1.3689	3.844	1.52184	1.36836	3.43041	1.36425	1.36847	5.04424
											1.37157	5.45783	2.03737	1.38667	6.25258	2.34893		1.37191	5.44161	1.65239	1.37221	4.58198	1.84691		1.37175	5.9363	2.11511	1.37228	4.71174	1.82476		1.42623	5.4335	11.1868		1.37071	5.27942	1.79375	1.37059	4.72796	1.68467	1.37168	3.844	1.52188	1.37114	3.48717	1.36363	1.37125	5.04424
											1.37435	5.53082	2.03802	1.38945	6.25258	2.34833		1.3747	5.45783	1.6559	1.375	4.58198	1.84633		1.37454	5.9363	2.11483	1.37507	4.71174	1.82533		1.42901	5.49027	11.1978		1.37349	5.31186	1.79367	1.37338	4.72796	1.68807	1.37446	3.844	1.52171	1.37393	3.48717	1.36284	1.37403	5.04424
											1.37714	5.57137	2.03906	1.39223	6.25258	2.34742		1.37748	5.45783	1.65978	1.3778	4.57387	1.84551		1.37732	6.00118	2.11494	1.37785	4.71174	1.82633		1.43179	5.49027	11.2043		1.37627	5.30375	1.79337	1.37615	4.71985	1.69134	1.37724	3.844	1.52134	1.37671	3.49528	1.36188	1.37681	5.04424
											1.37992	5.57137	2.04061	1.395	6.25258	2.34619		1.38026	5.44972	1.66346	1.38059	4.63064	1.84443		1.3801	6.06606	2.11565	1.38063	4.70363	1.82699		1.43457	5.55515	11.209		1.37905	5.29564	1.7935	1.37893	4.72796	1.69399	1.38002	3.844	1.52135	1.37949	3.49528	1.36074	1.3796	5.04424
											1.38271	5.57948	2.04189	1.39779	6.25258	2.34466		1.38304	5.44972	1.66674	1.38337	4.68741	1.84311		1.38289	6.13094	2.11617	1.38341	4.71174	1.82808		1.43737	5.55515	11.2123		1.38183	5.29564	1.79389	1.38171	4.72796	1.69622	1.3828	3.85211	1.52202	1.38227	3.48717	1.35944	1.38238	5.04424
											1.38549	5.62003	2.0429	1.40056	6.25258	2.34282		1.38582	5.45783	1.66991	1.38615	4.75229	1.84153		1.38567	6.13094	2.11642	1.38619	4.71174	1.82893		1.44014	5.55515	11.2142		1.38461	5.29564	1.79471	1.38449	4.77662	1.69813	1.38559	3.85211	1.52316	1.38505	3.48717	1.35796	1.38516	5.04424
											1.38827	5.62003	2.04364	1.40334	6.25258	2.34135		1.3886	5.44972	1.67297	1.38894	4.80905	1.84039		1.38845	6.13094	2.11639	1.38898	4.71174	1.82954		1.44293	5.55515	11.2143		1.3874	5.29564	1.79587	1.38727	4.83338	1.6998	1.38837	3.85211	1.52418	1.38783	3.48717	1.35621	1.38795	5.04424
											1.39105	5.67679	2.04411	1.40612	6.25258	2.34093		1.39138	5.44972	1.67582	1.39171	4.80905	1.83978		1.39123	6.1877	2.11598	1.39176	4.71174	1.83		1.44571	5.55515	11.2129		1.39017	5.30375	1.79708	1.39005	4.83338	1.70125	1.39115	3.90888	1.52498	1.39061	3.48717	1.35439	1.39073	5.10911
											1.39384	5.62003	2.04421	1.40891	6.25258	2.34175		1.39416	5.44972	1.67836	1.3945	4.80905	1.83961		1.39401	6.13905	2.11607	1.39454	4.71174	1.83023		1.44849	5.55515	11.2107		1.39295	5.27131	1.79806	1.39283	4.83338	1.70246	1.39393	3.96565	1.52557	1.3934	3.48717	1.3523	1.39351	5.15777
											1.39662	5.62003	2.04403	1.41169	6.30935	2.34353		1.39695	5.44972	1.68079	1.3973	4.80905	1.83998		1.39679	6.13905	2.11704	1.39732	4.77662	1.83021		1.45128	5.55515	11.2067		1.39573	5.27131	1.7988	1.39561	4.84149	1.70384	1.39671	4.03052	1.52594	1.39618	3.48717	1.35072	1.39629	5.15777
											1.3994	5.62003	2.04359	1.41447	6.36612	2.34557		1.39973	5.44972	1.68302	1.40009	4.81716	1.8409		1.39957	6.13094	2.11821	1.4001	4.83338	1.82995		1.45406	5.55515	11.2017		1.39852	5.27131	1.79931	1.39839	4.81716	1.70508	1.3995	4.03052	1.5261	1.39896	3.48717	1.34954	1.39908	5.15777
											1.40218	5.62003	2.04288	1.41725	6.42289	2.34729		1.40251	5.44161	1.68513	1.40287	4.80905	1.84207		1.40236	6.13094	2.11899	1.40289	4.89015	1.82945		1.45685	5.55515	11.1954		1.4013	5.27131	1.80007	1.40118	4.80905	1.70628	1.40228	4.03052	1.52604	1.40174	3.48717	1.34954	1.40186	5.15777
											1.40497	5.62003	2.04189	1.42003	6.42289	2.3488		1.40529	5.44972	1.68684	1.40565	4.80905	1.84299		1.40514	6.13094	2.11957	1.40567	4.89015	1.82881		1.45964	5.62003	11.1902		1.40408	5.27131	1.8005	1.40396	4.80905	1.70716	1.40506	4.03052	1.52576	1.40452	3.48717	1.35082	1.40464	5.15777
											1.40775	5.62003	2.04141	1.42281	6.42289	2.34998		1.40807	5.44161	1.68844	1.40844	4.80905	1.84445		1.40792	6.13094	2.11975	1.40846	4.94692	1.82792		1.46242	5.61192	11.1837		1.40686	5.32808	1.80069	1.40674	4.80905	1.7079	1.40784	4.03052	1.52507	1.4073	3.48717	1.35192	1.40743	5.15777
											1.41053	5.62003	2.04123	1.42559	6.42289	2.35085		1.41085	5.44972	1.69002	1.41122	4.80905	1.84634		1.4107	6.13094	2.11955	1.41125	4.94692	1.8267		1.4652	5.6849	11.1793		1.40964	5.41728	1.80075	1.40951	4.80905	1.70841	1.41062	4.03052	1.52485	1.41009	3.48717	1.35293	1.41021	5.15777
											1.41331	5.62003	2.04145	1.42837	6.42289	2.3514		1.41364	5.44972	1.6913	1.41401	4.80905	1.84857		1.41349	6.13905	2.11983	1.41404	4.94692	1.82523		1.46799	5.67679	11.1805		1.41242	5.47405	1.80057	1.41229	4.80905	1.7086	1.4134	4.03052	1.52451	1.41287	3.48717	1.35367	1.41299	5.22265
											1.41609	5.62003	2.04216	1.43115	6.42289	2.35163		1.41642	5.45783	1.69208	1.41679	4.80905	1.85053		1.41627	6.20392	2.12051	1.41682	4.94692	1.8243		1.47079	5.74167	11.1813		1.4152	5.47405	1.80045	1.41507	4.83338	1.70865	1.41619	4.03052	1.52474	1.41565	3.48717	1.35423	1.41578	5.27942
											1.41888	5.66868	2.04257	1.43393	6.42289	2.35145		1.4192	5.44972	1.69284	1.41957	4.80905	1.85234		1.41905	6.19581	2.12178	1.4196	4.94692	1.8237		1.47357	5.74167	11.1872		1.41798	5.47405	1.80019	1.41786	4.84149	1.70809	1.41897	4.03052	1.52544	1.41843	3.48717	1.35451	1.41856	5.33619
											1.42166	5.55515	2.0428	1.43671	6.42289	2.35094		1.42198	5.45783	1.69339	1.42236	4.80905	1.8539		1.42183	6.26069	2.12277	1.42238	4.94692	1.82352		1.47635	5.73356	11.1925		1.42076	5.48216	1.7994	1.42064	4.88204	1.7073	1.42174	4.03052	1.52663	1.42121	3.48717	1.35461	1.42134	5.33619
											1.42444	5.56326	2.04322	1.4395	6.42289	2.35013		1.42476	5.45783	1.69393	1.42516	4.80905	1.8552		1.42461	6.32557	2.12358	1.42517	4.94692	1.82455		1.47914	5.73356	11.2004		1.42354	5.47405	1.79857	1.42342	4.95503	1.70637	1.42453	4.03052	1.52762	1.42398	3.48717	1.35463	1.42412	5.3443
											1.42722	5.56326	2.04414	1.44227	6.42289	2.34909		1.42754	5.44972	1.69416	1.42794	4.80905	1.85616		1.4274	6.32557	2.12411	1.42796	4.94692	1.8261		1.48192	5.73356	11.2102		1.42632	5.48216	1.79818	1.42619	4.99558	1.70581	1.42731	4.03052	1.52909	1.42677	3.48717	1.35437	1.42691	5.3443
											1.43	5.57137	2.04545	1.44505	6.42289	2.34841		1.43033	5.44972	1.69448	1.43072	4.80095	1.85695		1.43018	6.32557	2.12437	1.43074	4.94692	1.82809		1.4847	5.73356	11.2185		1.4291	5.47405	1.79822	1.42897	5.03613	1.70638	1.43009	4.03052	1.53036	1.42955	3.48717	1.35394	1.42969	5.33619
											1.43278	5.56326	2.04795	1.44783	6.42289	2.34821		1.43311	5.44972	1.69554	1.43351	4.80905	1.85749		1.43296	6.31746	2.12512	1.43352	4.94692	1.82972		1.48749	5.73356	11.2267		1.43189	5.44972	1.79811	1.43175	5.03613	1.70809	1.43288	4.03052	1.53145	1.43233	3.48717	1.35332	1.43247	5.3443
											1.43556	5.61192	2.05076	1.45061	6.42289	2.34828		1.43589	5.45783	1.69707	1.4363	4.80905	1.85777		1.43575	6.31746	2.12626	1.43631	4.94692	1.8319		1.49027	5.73356	11.2318		1.43467	5.44972	1.79833	1.43453	5.03613	1.71083	1.43566	4.03052	1.53234	1.43511	3.48717	1.3533	1.43525	5.33619
											1.43835	5.66868	2.05415	1.45339	6.42289	2.34805		1.43867	5.44972	1.69839	1.43909	4.80905	1.85781		1.43853	6.31746	2.12722	1.43909	4.94692	1.83383		1.49306	5.72545	11.2353		1.43745	5.44161	1.79918	1.43731	5.03613	1.71335	1.43844	4.03052	1.53303	1.43789	3.48717	1.35377	1.43803	5.33619
											1.44113	5.6849	2.05726	1.45617	6.47965	2.34761		1.44145	5.44972	1.69938	1.44188	4.80905	1.85758		1.44131	6.31746	2.12856	1.44188	4.94692	1.83551		1.49584	5.73356	11.2367		1.44023	5.44161	1.80048	1.4401	5.03613	1.71574	1.44123	4.03052	1.53353	1.44068	3.48717	1.35396	1.44082	5.33619
											1.44391	5.67679	2.06009	1.45895	6.53642	2.34687		1.44424	5.44161	1.70025	1.44466	4.85771	1.85711		1.44409	6.32557	2.12961	1.44466	4.94692	1.83696		1.49862	5.73356	11.236		1.44301	5.44161	1.80173	1.44288	5.06046	1.7178	1.44401	4.03052	1.53384	1.44345	3.48717	1.35395	1.4436	5.3443
											1.44669	5.67679	2.06263	1.46173	6.59319	2.34583		1.44701	5.44972	1.7009	1.44745	4.92259	1.85637		1.44687	6.31746	2.13036	1.44744	4.95503	1.83817		1.50141	5.73356	11.2338		1.44579	5.44161	1.80314	1.44566	5.06046	1.71963	1.44679	4.08729	1.53396	1.44623	3.48717	1.35376	1.44638	5.33619
											1.44947	5.67679	2.06478	1.46451	6.59319	2.34526		1.4498	5.45783	1.70171	1.45023	4.92259	1.85607		1.44966	6.31746	2.13082	1.45023	4.94692	1.83913		1.50419	5.72545	11.2299		1.44857	5.44972	1.80441	1.44844	5.05235	1.72134	1.4496	4.08729	1.53397	1.44901	3.48717	1.35338	1.44916	5.33619
											1.45226	5.67679	2.06665	1.46729	6.59319	2.34506		1.45257	5.44972	1.70202	1.45302	4.97936	1.85551		1.45245	6.31746	2.13098	1.45303	4.94692	1.83985		1.50698	5.79033	11.2286		1.45135	5.45783	1.80544	1.45122	5.05235	1.7231	1.4524	4.14406	1.5337	1.45179	3.48717	1.35281	1.45194	5.33619
											1.45504	5.73356	2.06824	1.47007	6.6013	2.34532		1.45536	5.44972	1.7021	1.45583	5.04424	1.85558		1.45523	6.31746	2.13086	1.45581	4.94692	1.84033		1.50976	5.85521	11.2292		1.45413	5.53893	1.80614	1.454	5.03613	1.72465	1.45518	4.14406	1.53324	1.45457	3.48717	1.35196	1.45473	5.33619
											1.45782	5.79844	2.06954	1.47285	6.6013	2.34584		1.45814	5.44972	1.70187	1.45862	5.04424	1.85531		1.45801	6.31746	2.13072	1.45862	4.99558	1.84057		1.51254	5.92008	11.2283		1.45691	5.5957	1.8066	1.45678	5.03613	1.72558	1.45796	4.15217	1.53258	1.45735	3.48717	1.3518	1.45751	5.39295
											1.4606	5.79844	2.07065	1.47563	6.6013	2.34605		1.46092	5.44972	1.70142	1.4614	5.03613	1.85538		1.4608	6.31746	2.13069	1.4614	5.00369	1.84057		1.51533	5.97685	11.2299		1.45969	5.58759	1.80682	1.45956	5.03613	1.72628	1.46075	4.15217	1.53173	1.46013	3.55205	1.35213	1.46029	5.39295
											1.46339	5.79844	2.07216	1.47842	6.6013	2.34593		1.46371	5.45783	1.70075	1.46418	5.03613	1.85521		1.46358	6.38234	2.13124	1.46419	5.05235	1.84033		1.51812	6.04173	11.2306		1.46247	5.5957	1.80691	1.46234	5.05235	1.72686	1.46353	4.15217	1.53068	1.46292	3.60882	1.35297	1.46307	5.39295
											1.46617	5.79033	2.07456	1.4812	6.6013	2.34548		1.46648	5.45783	1.69956	1.46697	5.03613	1.85558		1.46636	6.44722	2.13238	1.46697	5.11722	1.83984		1.52091	6.04173	11.2327		1.46526	5.58759	1.80628	1.46513	5.06046	1.72712	1.46631	4.20894	1.52954	1.4657	3.65748	1.35353	1.46585	5.39295
											1.46896	5.79033	2.07745	1.48398	6.6013	2.3455		1.46927	5.45783	1.69971	1.46976	5.03613	1.85571		1.46914	6.51209	2.13306	1.46975	5.11722	1.83912		1.52369	6.04173	11.239		1.46804	5.58759	1.80502	1.4679	5.06046	1.72725	1.46909	4.2657	1.52878	1.46848	3.65748	1.35412	1.46863	5.39295
											1.47174	5.79033	2.08075	1.48676	6.65807	2.34578		1.47205	5.44972	1.70041	1.47254	5.03613	1.85561		1.47193	6.5202	2.13355	1.47253	5.11722	1.83796		1.52648	6.03362	11.2469		1.47082	5.56326	1.80353	1.47069	5.06857	1.72745	1.4719	4.2657	1.52783	1.47126	3.65748	1.35434	1.47141	5.39295
											1.47453	5.79033	2.08376	1.48954	6.70673	2.34633		1.47483	5.45783	1.70089	1.47532	5.03613	1.85527		1.47471	6.5202	2.13434	1.47534	5.11722	1.83656		1.52926	6.03362	11.2563		1.4736	5.56326	1.80258	1.47346	5.06046	1.728	1.47468	4.2657	1.52746	1.47404	3.65748	1.35439	1.47419	5.39295
											1.47731	5.79844	2.0864	1.49232	6.77971	2.34745		1.47761	5.5146	1.70122	1.4781	5.03613	1.85537		1.47749	6.51209	2.13592	1.47812	5.11722	1.83501		1.53204	6.03362	11.2644		1.47638	5.56326	1.80216	1.47625	5.06046	1.72901	1.47746	4.2657	1.52756	1.47682	3.65748	1.35426	1.47697	5.45783
											1.4801	5.79033	2.08876	1.4951	6.7716	2.34827		1.48039	5.57137	1.70142	1.48089	5.03613	1.85591		1.48027	6.51209	2.13769	1.48091	5.11722	1.83322		1.53484	6.03362	11.2716		1.47916	5.56326	1.8015	1.47903	5.06046	1.73026	1.48023	4.2657	1.52745	1.4796	3.66559	1.35396	1.47975	5.5146
											1.48288	5.79033	2.09073	1.49788	6.7716	2.34879		1.48318	5.62003	1.70109	1.48367	5.03613	1.8562		1.48306	6.51209	2.13849	1.48368	5.11722	1.8312		1.53761	6.03362	11.2774		1.48194	5.55515	1.80059	1.48181	5.06046	1.73117	1.48301	4.2657	1.52714	1.48238	3.66559	1.35348	1.48253	5.57137
											1.48567	5.79844	2.0933	1.50066	6.7716	2.3489		1.48596	5.66868	1.70072	1.48645	5.03613	1.85693		1.48583	6.51209	2.139	1.48647	5.11722	1.82893		1.5404	6.03362	11.2813		1.48472	5.56326	1.80012	1.48459	5.06046	1.73184	1.4858	4.2657	1.52662	1.48516	3.66559	1.35274	1.48532	5.57137
											1.48845	5.79033	2.09636	1.50344	6.7716	2.34871		1.48875	5.72545	1.70011	1.48924	5.03613	1.85741		1.48862	6.51209	2.13922	1.48925	5.11722	1.82642		1.54318	6.03362	11.2837		1.4875	5.62003	1.80038	1.48737	5.06046	1.73237	1.48859	4.2657	1.526	1.48794	3.65748	1.35182	1.4881	5.57137
											1.49124	5.79033	2.09913	1.50622	6.7716	2.34832		1.49153	5.78222	1.69928	1.49202	5.03613	1.85832		1.4914	6.5202	2.13906	1.49203	5.11722	1.82377		1.54599	6.02551	11.2843		1.49028	5.67679	1.80109	1.49015	5.06046	1.73256	1.49137	4.2657	1.52516	1.49072	3.65748	1.35073	1.49088	5.57137
											1.49402	5.81466	2.10152	1.50899	6.7716	2.34762		1.49431	5.89576	1.69811	1.49481	5.03613	1.85907		1.49418	6.52831	2.13919	1.49482	5.11722	1.82156		1.54877	6.02551	11.284		1.49306	5.75789	1.80166	1.49293	5.02802	1.7325	1.49416	4.2657	1.52402	1.4935	3.65748	1.34946	1.49366	5.57137
											1.4968	5.79033	2.10351	1.51177	6.7716	2.34739		1.49709	5.96063	1.69661	1.4976	5.03613	1.86024		1.49696	6.50398	2.13845	1.4976	5.11722	1.8198		1.55155	6.02551	11.2818		1.49584	5.766	1.8023	1.49571	5.03613	1.73338	1.49694	4.2657	1.52268	1.49628	3.65748	1.3487	1.49644	5.57137
											1.49958	5.8471	2.1059	1.51455	6.77971	2.34754		1.49987	5.89576	1.69517	1.50038	5.03613	1.86106		1.49974	6.50398	2.13742	1.50038	5.11722	1.8178		1.55433	6.02551	11.2781		1.49862	5.766	1.8026	1.49849	5.03613	1.7348	1.49972	4.2657	1.52113	1.49906	3.65748	1.34844	1.49922	5.57137
											1.50237	5.90386	2.1081	1.51734	6.77971	2.34805		1.50266	5.91197	1.69339	1.50316	5.03613	1.86171		1.50253	6.50398	2.1361	1.50316	5.11722	1.81625		1.55711	6.02551	11.2731		1.5014	5.766	1.80277	1.50127	5.03613	1.73639	1.5025	4.32247	1.51995	1.50184	3.65748	1.348	1.502	5.57137
											1.50515	5.96063	2.11001	1.52011	6.83648	2.34824		1.50544	5.88765	1.69148	1.50595	5.09289	1.86201		1.50531	6.50398	2.13615	1.50596	5.11722	1.81516		1.55989	6.02551	11.2667		1.50418	5.77411	1.80232	1.50405	5.03613	1.73755	1.50528	4.32247	1.51936	1.50463	3.66559	1.34738	1.50478	5.57137
											1.50793	6.0174	2.11232	1.52289	6.88514	2.34802		1.50822	5.87954	1.68943	1.50873	5.09289	1.86215		1.50809	6.56886	2.13746	1.50875	5.17399	1.81375		1.56268	6.02551	11.2583		1.50696	5.766	1.80164	1.50682	5.06046	1.7385	1.50806	4.37924	1.51934	1.50741	3.66559	1.34657	1.50757	5.57137
											1.51071	6.07417	2.11455	1.52567	6.95002	2.34758		1.511	5.87954	1.68705	1.51153	5.15777	1.86203		1.51087	6.63374	2.13926	1.51153	5.17399	1.81211		1.56546	6.09039	11.2486		1.50974	5.766	1.80073	1.50961	5.11722	1.73922	1.51084	4.37924	1.52047	1.51019	3.66559	1.34549	1.51035	5.57137
											1.51349	6.13094	2.1162	1.52845	6.95002	2.34683		1.51378	5.87954	1.68452	1.51431	5.21454	1.86164		1.51366	6.70673	2.14068	1.51431	5.23887	1.81045		1.56825	6.14716	11.2375		1.51253	5.766	1.7992	1.51239	5.17399	1.73971	1.51362	4.37924	1.52141	1.51296	3.65748	1.345	1.51313	5.57137
											1.51628	6.13094	2.11757	1.53123	6.95002	2.34565		1.51657	5.87954	1.68177	1.51709	5.27131	1.86168		1.51644	6.70673	2.14192	1.51709	5.29564	1.80856		1.57103	6.14716	11.2285		1.51531	5.73356	1.79754	1.51517	5.23887	1.73999	1.5164	4.37924	1.52214	1.51574	3.65748	1.34492	1.51591	5.62814
											1.51906	6.13905	2.11866	1.53401	6.95002	2.34494		1.51934	5.87954	1.67858	1.51987	5.32808	1.86215		1.51922	6.70673	2.14288	1.51987	5.3443	1.80636		1.57381	6.14716	11.2221		1.51809	5.73356	1.79565	1.51795	5.23887	1.74033	1.51918	4.37924	1.52267	1.51852	3.65748	1.34457	1.51869	5.69301
											1.52184	6.13905	2.11947	1.53679	6.95002	2.34461		1.52213	5.87954	1.67526	1.52268	5.32808	1.86237		1.52201	6.70673	2.14345	1.52266	5.3443	1.80461		1.5766	6.14716	11.2177		1.52087	5.73356	1.7942	1.52072	5.23887	1.74045	1.52196	4.38735	1.523	1.5213	3.65748	1.34405	1.52147	5.69301
											1.52462	6.13905	2.12001	1.53957	6.95002	2.34464		1.52491	5.87954	1.67267	1.52546	5.32808	1.86302		1.52479	6.69862	2.14374	1.52545	5.35241	1.80331		1.57937	6.14716	11.216		1.52365	5.73356	1.79358	1.52351	5.23887	1.74004	1.52474	4.38735	1.52312	1.52408	3.72235	1.34336	1.52425	5.6849
											1.5274	6.13905	2.12026	1.54235	6.95813	2.34516		1.52769	5.88765	1.67023	1.52825	5.33619	1.86421		1.52757	6.69862	2.14365	1.52823	5.3443	1.80245		1.58217	6.14716	11.2127		1.52643	5.73356	1.79272	1.52629	5.20643	1.73932	1.52753	4.38735	1.52304	1.52687	3.77912	1.3425	1.52704	5.69301
											1.53018	6.13905	2.12101	1.54514	6.95002	2.34527		1.53047	5.88765	1.66628	1.53103	5.33619	1.86573		1.53035	6.69862	2.14328	1.53103	5.35241	1.80214		1.58495	6.13905	11.212		1.52921	5.73356	1.79162	1.52907	5.20643	1.73837	1.5303	4.37924	1.52276	1.52965	3.844	1.34156	1.52981	5.69301
											1.53296	6.13905	2.12215	1.54792	6.95002	2.34577		1.53325	5.88765	1.662	1.53382	5.33619	1.86703		1.53313	6.73105	2.1434	1.53381	5.35241	1.80158		1.58773	6.13905	11.2092		1.532	5.73356	1.79017	1.53185	5.20643	1.73718	1.53308	4.38735	1.52238	1.53243	3.90077	1.34045	1.5326	5.6849
											1.53574	6.13905	2.12368	1.55069	6.95002	2.34674		1.53603	5.87954	1.65759	1.5366	5.32808	1.86808		1.53592	6.69862	2.144	1.53659	5.35241	1.80068		1.59052	6.20392	11.2044		1.53478	5.79033	1.78868	1.53463	5.20643	1.73578	1.53586	4.38735	1.52169	1.53522	3.96565	1.33917	1.53538	5.69301
											1.53852	6.13905	2.12559	1.55347	6.95002	2.34817		1.53881	5.86332	1.65304	1.53938	5.32808	1.869		1.5387	6.69051	2.14519	1.53937	5.35241	1.79954		1.5933	6.2688	11.1981		1.53756	5.87954	1.78754	1.53741	5.20643	1.73443	1.53864	4.43601	1.52158	1.538	3.96565	1.33782	1.53816	5.69301
											1.54131	6.13905	2.12798	1.55625	6.95002	2.3492		1.54159	5.88765	1.64806	1.54217	5.31997	1.86969		1.54148	6.69862	2.14598	1.54217	5.35241	1.79816		1.59608	6.2688	11.1898		1.54034	5.94441	1.78684	1.5402	5.20643	1.73296	1.54142	4.43601	1.52116	1.54078	3.95754	1.3361	1.54094	5.74167
											1.54409	6.13905	2.13006	1.55904	6.95002	2.34982		1.54437	5.88765	1.64371	1.54497	5.32808	1.87014		1.54426	6.69862	2.14637	1.54495	5.35241	1.79654		1.59886	6.33368	11.18		1.54312	5.94441	1.78592	1.54297	5.23887	1.73185	1.5442	4.44412	1.52054	1.54355	3.96565	1.33421	1.54372	5.81466
											1.54687	6.13905	2.13185	1.56181	7.00678	2.35022		1.54715	5.88765	1.63981	1.54775	5.32808	1.87035		1.54704	6.69862	2.14724	1.54773	5.35241	1.79477		1.60165	6.33368	11.1751		1.5459	5.9363	1.78476	1.54575	5.23076	1.7313	1.54702	4.44412	1.51981	1.54634	3.96565	1.33215	1.5465	5.81466
											1.54965	6.13094	2.13332	1.56459	7.06355	2.35031		1.54993	5.87954	1.63624	1.55053	5.32808	1.87033		1.54983	6.76349	2.14869	1.55052	5.35241	1.79267		1.60444	6.39045	11.1627		1.54869	5.9363	1.78338	1.54853	5.23887	1.73092	1.5498	4.44412	1.51945	1.54912	3.96565	1.33011	1.54928	5.80655
											1.55243	6.13905	2.13547	1.56737	7.06355	2.35008		1.55271	5.88765	1.63321	1.55332	5.32808	1.86997		1.55261	6.83648	2.15054	1.5533	5.3443	1.791		1.60722	6.39045	11.1487		1.55147	5.9363	1.78177	1.55131	5.23076	1.73073	1.55258	4.44412	1.51899	1.55191	3.96565	1.32838	1.55207	5.80655
											1.55521	6.13094	2.138	1.57015	7.12032	2.34964		1.55549	5.87954	1.63059	1.5561	5.32808	1.87015		1.55539	6.94191	2.15297	1.55609	5.3443	1.78978		1.61	6.38234	11.1363		1.55425	5.90386	1.78032	1.55409	5.23887	1.73042	1.55537	4.44412	1.51901	1.55469	3.96565	1.32696	1.55485	5.81466
											1.55799	6.13094	2.14062	1.57293	7.1852	2.34889		1.55828	5.88765	1.62763	1.55889	5.32808	1.87078		1.55817	6.90136	2.15435	1.55889	5.35241	1.78872		1.61279	6.39045	11.1264		1.55703	5.90386	1.77893	1.55687	5.28753	1.72991	1.55815	4.44412	1.51961	1.55747	3.95754	1.32614	1.55764	5.80655
											1.56078	6.13094	2.14529	1.57571	7.1852	2.34782		1.56106	5.89576	1.62451	1.56167	5.32808	1.87105		1.56095	6.89325	2.15543	1.56167	5.35241	1.78742		1.61558	6.43911	11.115		1.55981	5.90386	1.77798	1.55965	5.3443	1.7293	1.56093	4.44412	1.52079	1.56025	3.96565	1.32513	1.56042	5.80655
											1.56355	6.1877	2.14842	1.57849	7.1852	2.34645		1.56384	5.88765	1.62172	1.56445	5.32808	1.87119		1.56374	6.90136	2.15624	1.56447	5.35241	1.78658		1.61836	6.39045	11.1058		1.56259	5.90386	1.77746	1.56243	5.40106	1.72886	1.56371	4.44412	1.52168	1.56302	3.95754	1.32384	1.5632	5.80655
											1.56634	6.24447	2.15175	1.58127	7.1852	2.34543		1.56662	5.88765	1.61935	1.56724	5.32808	1.87165		1.56652	6.90136	2.15676	1.56727	5.35241	1.7862		1.62114	6.38234	11.1001		1.56536	5.90386	1.77738	1.5652	5.45783	1.7288	1.56649	4.44412	1.52237	1.5658	3.96565	1.32247	1.56598	5.80655
											1.56912	6.30124	2.1546	1.58405	7.1852	2.34537		1.56941	5.87954	1.61723	1.57002	5.32808	1.87255		1.5693	6.89325	2.15777	1.57005	5.3443	1.78559		1.62392	6.38234	11.093		1.56814	5.91197	1.7784	1.56798	5.45783	1.72891	1.56928	4.44412	1.52286	1.56858	3.96565	1.32091	1.56877	5.80655
											1.5719	6.30124	2.15716	1.58684	7.17709	2.34645		1.57219	5.87954	1.61564	1.5728	5.32808	1.87329		1.57208	6.89325	2.15917	1.57283	5.40106	1.78486		1.62671	6.38234	11.0881		1.57092	5.90386	1.77995	1.57076	5.44161	1.72948	1.57206	4.44412	1.52315	1.57137	3.95754	1.31906	1.57155	5.86332
											1.57469	6.30935	2.15933	1.58962	7.17709	2.34789		1.57497	5.87954	1.6143	1.57559	5.32808	1.87455		1.57487	6.89325	2.16077	1.57562	5.45783	1.78391		1.62949	6.38234	11.0853		1.5737	5.92819	1.78204	1.57354	5.4335	1.73051	1.57484	4.44412	1.52325	1.57415	3.95754	1.3185	1.57433	5.86332
											1.57747	6.30935	2.16121	1.5924	7.17709	2.34902		1.57775	5.87954	1.61371	1.57839	5.31997	1.87545		1.57764	6.90136	2.16178	1.5784	5.45783	1.78274		1.63227	6.38234	11.0851		1.57648	5.9363	1.78388	1.57632	5.4335	1.73131	1.57763	4.45223	1.52314	1.57693	3.95754	1.31862	1.57711	5.86332
											1.58025	6.30935	2.1628	1.59518	7.17709	2.34984		1.58053	5.87954	1.61356	1.58117	5.31997	1.8761		1.58043	6.89325	2.1624	1.58119	5.52271	1.78125		1.63505	6.38234	11.087		1.57926	5.9363	1.785	1.5791	5.42539	1.73188	1.58042	4.44412	1.52284	1.57971	3.95754	1.31925	1.57989	5.86332
											1.58303	6.30935	2.16409	1.59796	7.17709	2.35034		1.58331	5.87954	1.61367	1.58395	5.37673	1.87648		1.58321	6.89325	2.16253	1.58397	5.52271	1.78022		1.63783	6.39045	11.0869		1.58204	5.99307	1.78587	1.58188	5.4335	1.73223	1.5832	4.44412	1.52234	1.5825	3.95754	1.3197	1.58267	5.86332
											1.58582	6.30935	2.16578	1.60073	7.1852	2.35053		1.58609	5.88765	1.61444	1.58675	5.37673	1.87661		1.58599	6.89325	2.16247	1.58675	5.57137	1.77964		1.64061	6.39045	11.0889		1.58482	6.04173	1.7868	1.58466	5.46594	1.73206	1.58599	4.44412	1.52165	1.58528	3.95754	1.31989	1.58545	5.86332
											1.5886	6.30935	2.16787	1.60351	7.1852	2.35041		1.58888	5.88765	1.61616	1.58953	5.37673	1.87648		1.58877	6.90136	2.16211	1.58953	5.57137	1.7796		1.6434	6.38234	11.0894		1.5876	6.04173	1.78759	1.58744	5.45783	1.73195	1.58877	4.44412	1.52143	1.58806	3.95754	1.31989	1.58823	5.86332
											1.59138	6.30935	2.16957	1.60629	7.1852	2.34998		1.59166	5.86332	1.61747	1.59231	5.44161	1.87609		1.59155	6.95002	2.16224	1.59231	5.63624	1.77924		1.64619	6.44722	11.0889		1.59038	6.04984	1.78814	1.59022	5.45783	1.73172	1.59155	4.44412	1.52091	1.59084	3.95754	1.31973	1.59102	5.86332
											1.59416	6.30124	2.171	1.60908	7.24197	2.34924		1.59444	5.87954	1.61925	1.5951	5.44161	1.87543		1.59434	7.023	2.16208	1.5951	5.63624	1.7795		1.64898	6.50398	11.0859		1.59316	6.0174	1.78845	1.593	5.45783	1.73117	1.59433	4.44412	1.52097	1.59362	3.95754	1.31929	1.5938	5.86332
											1.59694	6.30935	2.17224	1.61186	7.29873	2.34818		1.59722	5.91197	1.62152	1.59789	5.50649	1.87521		1.59712	7.023	2.1626	1.59788	5.63624	1.77944		1.65176	6.56886	11.0824		1.59595	6.0174	1.78853	1.59578	5.45783	1.73049	1.59711	4.43601	1.52091	1.5964	3.95754	1.31869	1.59658	5.86332
											1.59973	6.30124	2.1733	1.61464	7.3555	2.34681		1.6	5.92819	1.62358	1.60068	5.55515	1.8755		1.5999	7.01489	2.16344	1.60066	5.63624	1.77923		1.65454	6.62563	11.0765		1.59873	6.0174	1.78876	1.59856	5.46594	1.72949	1.59989	4.50089	1.52056	1.59918	3.95754	1.318	1.59937	5.86332
											1.60251	6.30935	2.17417	1.61742	7.3555	2.3459		1.60278	5.88765	1.62553	1.60346	5.55515	1.87613		1.60269	7.01489	2.16399	1.60345	5.63624	1.77868		1.65732	6.63374	11.069		1.60151	6.0174	1.78874	1.60134	5.45783	1.72866	1.60267	4.50089	1.51999	1.60196	3.95754	1.31685	1.60215	5.86332
											1.60529	6.35801	2.17535	1.6202	7.3555	2.34458		1.60556	5.88765	1.62738	1.60625	5.61192	1.87642		1.60547	7.023	2.16417	1.60623	5.63624	1.77789		1.66011	6.64185	11.0606		1.6043	6.0174	1.78839	1.60412	5.45783	1.72769	1.60548	4.56576	1.51922	1.60474	3.95754	1.31563	1.60493	5.86332
											1.60808	6.45532	2.17682	1.62298	7.3555	2.3444		1.60835	5.87954	1.62894	1.60903	5.62003	1.87714		1.60825	7.01489	2.16407	1.60902	5.63624	1.77687		1.66289	6.63374	11.0502		1.60708	6.0174	1.78751	1.6069	5.42539	1.72631	1.60826	4.55765	1.51824	1.60752	4.0143	1.31433	1.6077	5.85521
											1.61086	6.52831	2.17867	1.62576	7.3555	2.34536		1.61112	5.88765	1.63019	1.61181	5.61192	1.87772		1.61103	7.01489	2.16369	1.6118	5.63624	1.7757		1.66567	6.62563	11.0383		1.60986	6.02551	1.78638	1.60968	5.4335	1.7248	1.61104	4.61442	1.51773	1.6103	4.0143	1.31276	1.61049	5.85521
											1.61364	6.54453	2.18091	1.62854	7.3555	2.34669		1.61391	5.9363	1.63135	1.61459	5.62003	1.87807		1.61381	7.05544	2.16303	1.61459	5.63624	1.77429		1.66846	6.62563	11.0239		1.61264	6.11472	1.78501	1.61246	5.4335	1.72326	1.61383	4.61442	1.51781	1.61309	4.0143	1.31092	1.61326	5.85521
											1.61642	6.59319	2.18353	1.63132	7.3555	2.34837		1.61669	5.98496	1.63288	1.61737	5.62003	1.87817		1.61659	7.023	2.1621	1.61737	5.63624	1.77265		1.67124	6.62563	11.0085		1.61542	6.16338	1.7834	1.61524	5.4335	1.72228	1.61661	4.6793	1.51836	1.61586	4.0143	1.30881	1.61605	5.85521
											1.61921	6.59319	2.18662	1.6341	7.3555	2.35042		1.61947	6.03362	1.63508	1.62016	5.61192	1.87803		1.61938	7.01489	2.16157	1.62016	5.63624	1.77077		1.67403	6.62563	10.9916		1.6182	6.16338	1.78194	1.61803	5.45783	1.72166	1.61941	4.6793	1.5195	1.61865	4.02241	1.30721	1.61882	5.86332
											1.62199	6.61752	2.18939	1.63688	7.3555	2.35216		1.62226	6.0985	1.63756	1.62294	5.61192	1.87775		1.62216	7.08788	2.16172	1.62295	5.63624	1.76864		1.67681	6.62563	10.9727		1.62098	6.17149	1.78083	1.62081	5.5146	1.72218	1.6222	4.6793	1.52102	1.62143	4.0143	1.3063	1.6216	5.91197
											1.62477	6.64996	2.19254	1.63967	7.3555	2.35358		1.62504	6.14716	1.63983	1.62572	5.62003	1.87781		1.62494	7.15276	2.16216	1.62573	5.63624	1.76628		1.6796	6.62563	10.9559		1.62375	6.15527	1.78095	1.62359	5.57137	1.72374	1.62498	4.6793	1.52234	1.62421	4.0143	1.3057	1.62438	5.97685
											1.62756	6.59319	2.19549	1.64245	7.3555	2.3547		1.62782	6.19581	1.64208	1.62851	5.61192	1.8783		1.62772	7.20953	2.16241	1.62851	5.63624	1.76359		1.68238	6.62563	10.9452		1.62654	6.16338	1.78151	1.62637	5.57137	1.72497	1.62776	4.6793	1.52346	1.62699	4.0143	1.3051	1.62717	6.04173
											1.63033	6.6013	2.19881	1.64523	7.41227	2.3555		1.6306	6.25258	1.64411	1.63129	5.62003	1.87864		1.63051	7.20953	2.16304	1.63129	5.63624	1.76133		1.68517	6.62563	10.9245		1.62932	6.17149	1.78291	1.62914	5.62814	1.72599	1.63054	4.6793	1.52437	1.62977	4.0143	1.30481	1.62995	6.0985
											1.63312	6.6013	2.20183	1.64801	7.46904	2.35589		1.63339	6.26069	1.64584	1.63407	5.61192	1.87941		1.63329	7.20953	2.16466	1.63407	5.63624	1.75962		1.68795	6.62563	10.9064		1.6321	6.13905	1.78398	1.63192	5.62814	1.72698	1.63332	4.6793	1.52518	1.63256	4.0143	1.30512	1.63273	6.14716
											1.6359	6.59319	2.20455	1.65079	7.53392	2.35596		1.63617	6.25258	1.64716	1.63686	5.61192	1.8805		1.63607	7.21764	2.1657	1.63686	5.63624	1.75826		1.69075	6.61752	10.887		1.63488	6.13094	1.7849	1.6347	5.62814	1.72776	1.6361	4.6793	1.52579	1.63534	4.0143	1.30593	1.63551	6.15527
											1.63868	6.59319	2.20697	1.65356	7.52581	2.35583		1.63896	6.25258	1.64866	1.63965	5.62003	1.88133		1.63885	7.20953	2.16636	1.63965	5.63624	1.75756		1.69353	6.61752	10.8697		1.63766	6.13905	1.78559	1.63748	5.62814	1.72851	1.6389	4.68741	1.5262	1.63812	4.0143	1.30647	1.63829	6.15527
											1.64147	6.59319	2.20977	1.65635	7.53392	2.35528		1.64174	6.25258	1.64994	1.64243	5.62003	1.8821		1.64163	7.20953	2.16663	1.64243	5.63624	1.75711		1.69631	6.61752	10.8505		1.64044	6.13905	1.78556	1.64026	5.62814	1.72895	1.64168	4.6793	1.52631	1.6409	4.0143	1.30685	1.64107	6.16338
											1.64425	6.59319	2.21296	1.65913	7.53392	2.35462		1.64452	6.26069	1.65111	1.64523	5.62003	1.88261		1.64441	7.20953	2.16663	1.64522	5.69301	1.75731		1.69909	6.61752	10.8386		1.64322	6.19581	1.78557	1.64303	5.60381	1.72936	1.64446	4.6793	1.52689	1.64368	4.0143	1.30715	1.64385	6.15527
											1.64703	6.59319	2.21586	1.66191	7.53392	2.35354		1.6473	6.25258	1.65245	1.64802	5.61192	1.88267		1.6472	7.20142	2.16644	1.64801	5.69301	1.75719		1.70188	6.61752	10.8254		1.64601	6.19581	1.78544	1.64581	5.60381	1.72964	1.64724	4.73607	1.52874	1.64647	4.0143	1.30718	1.64664	6.15527
											1.64982	6.59319	2.21847	1.66469	7.53392	2.35283		1.65008	6.25258	1.65416	1.6508	5.62003	1.88257		1.64998	7.20953	2.16645	1.6508	5.74978	1.75751		1.70467	6.61752	10.8184		1.64878	6.19581	1.78507	1.64859	5.60381	1.72981	1.65006	4.79284	1.53039	1.64925	4.00619	1.30704	1.64942	6.16338
											1.6526	6.59319	2.22069	1.66747	7.53392	2.35249		1.65286	6.25258	1.65584	1.65359	5.62003	1.88221		1.65276	7.23386	2.16559	1.65358	5.80655	1.7575		1.70745	6.61752	10.8176		1.65156	6.20392	1.78455	1.65137	5.66057	1.72975	1.65285	4.79284	1.53194	1.65203	4.00619	1.30672	1.6522	6.16338
											1.65538	6.59319	2.22262	1.67025	7.53392	2.35259		1.65564	6.25258	1.6573	1.65637	5.61192	1.88159		1.65554	7.23386	2.16514	1.65636	5.80655	1.75813		1.71023	6.61752	10.816		1.65434	6.22014	1.78398	1.65414	5.71734	1.72937	1.65562	4.79284	1.53329	1.65481	4.07107	1.30614	1.65498	6.15527
											1.65816	6.59319	2.22514	1.67303	7.53392	2.35315		1.65842	6.26069	1.65845	1.65915	5.62003	1.88061		1.65832	7.20953	2.16526	1.65915	5.86332	1.75851		1.71302	6.61752	10.817		1.65713	6.27691	1.78366	1.65693	5.71734	1.72848	1.65841	4.80095	1.53435	1.6576	4.12784	1.30539	1.65776	6.15527
											1.66095	6.65807	2.22717	1.67581	7.52581	2.35398		1.66121	6.26069	1.66014	1.66194	5.62003	1.88016		1.66111	7.20142	2.16655	1.66194	5.86332	1.75866		1.7158	6.61752	10.8167		1.65991	6.27691	1.78309	1.6597	5.74978	1.72737	1.66119	4.80095	1.53521	1.66038	4.19272	1.30447	1.66054	6.21203
											1.66373	6.65807	2.22902	1.67859	7.52581	2.35536		1.66399	6.25258	1.66191	1.66472	5.67679	1.88023		1.66389	7.20142	2.16832	1.66473	5.86332	1.75857		1.71859	6.61752	10.8144		1.66269	6.28502	1.78229	1.66249	5.74167	1.72671	1.66397	4.79284	1.53597	1.66317	4.18461	1.30338	1.66332	6.2688
											1.66651	6.65807	2.23174	1.68137	7.59068	2.35634		1.66677	6.2688	1.66287	1.6675	5.67679	1.88005		1.66667	7.2663	2.17068	1.66751	5.86332	1.75824		1.72137	6.60941	10.8109		1.66547	6.27691	1.78192	1.66527	5.74167	1.7265	1.66675	4.80095	1.53644	1.66595	4.19272	1.30212	1.66611	6.33368
											1.66929	6.65807	2.23486	1.68415	7.63934	2.35691		1.66955	6.25258	1.66342	1.67029	5.73356	1.8802		1.66945	7.33928	2.17285	1.6703	5.86332	1.75747		1.72416	6.60941	10.8059		1.66825	6.2688	1.782	1.66805	5.74167	1.72684	1.66954	4.80095	1.5368	1.66873	4.19272	1.30127	1.66888	6.33368
											1.67207	6.64996	2.23836	1.68693	7.70422	2.35726		1.67233	6.26069	1.66374	1.67308	5.73356	1.88011		1.67223	7.40416	2.17464	1.67307	5.86332	1.75666		1.72694	6.60941	10.799		1.67103	6.30935	1.78253	1.67083	5.74167	1.72703	1.67232	4.80095	1.53697	1.67151	4.18461	1.3018	1.67167	6.33368
											1.67486	6.70673	2.24244	1.68971	7.70422	2.3573		1.67512	6.25258	1.66375	1.67586	5.79033	1.88055		1.67502	7.40416	2.17615	1.67586	5.86332	1.75561		1.72972	6.60941	10.7903		1.67381	6.36612	1.78331	1.67362	5.74978	1.72709	1.6751	4.80095	1.53684	1.67429	4.18461	1.30216	1.67445	6.33368
											1.67764	6.76349	2.2468	1.69249	7.70422	2.35702		1.6779	6.25258	1.66422	1.67865	5.85521	1.88076		1.6778	7.40416	2.17747	1.67864	5.86332	1.75432		1.7325	6.60941	10.7807		1.67659	6.431	1.78387	1.6764	5.73356	1.72731	1.67788	4.80095	1.53661	1.67707	4.18461	1.30224	1.67723	6.33368
											1.68042	6.82026	2.25154	1.69527	7.70422	2.35634		1.68068	6.25258	1.66505	1.68143	5.85521	1.88072		1.68058	7.39605	2.17842	1.68142	5.87143	1.75269		1.73529	6.60941	10.7698		1.67937	6.431	1.78448	1.67918	5.79844	1.7274	1.68067	4.80095	1.53608	1.67986	4.18461	1.30215	1.68001	6.33368
											1.6832	6.87703	2.25674	1.69805	7.70422	2.35602		1.68346	6.25258	1.66613	1.68421	5.91197	1.88112		1.68336	7.39605	2.17898	1.6842	5.86332	1.75092		1.73807	6.60941	10.7569		1.68215	6.431	1.78485	1.68196	5.83088	1.72716	1.68345	4.8496	1.53536	1.68264	4.18461	1.30179	1.6828	6.33368
											1.68599	6.87703	2.26232	1.70083	7.70422	2.35626		1.68624	6.25258	1.66727	1.687	5.91197	1.88128		1.68615	7.39605	2.17935	1.68699	5.86332	1.7496		1.74086	6.6013	10.7427		1.68494	6.431	1.78557	1.68474	5.87954	1.72679	1.68625	4.8496	1.53454	1.68542	4.19272	1.30126	1.68558	6.32557
											1.68877	6.88514	2.26761	1.70361	7.70422	2.35676		1.68902	6.26069	1.66808	1.68979	5.91197	1.88196		1.68893	7.40416	2.17924	1.68977	5.86332	1.74872		1.74364	6.66618	10.7271		1.68771	6.42289	1.78682	1.68752	5.87954	1.72619	1.68904	4.91448	1.53361	1.6882	4.18461	1.30055	1.68836	6.33368
											1.69155	6.88514	2.27259	1.70639	7.70422	2.35693		1.6918	6.26069	1.66865	1.69257	5.91197	1.88298		1.69171	7.39605	2.17915	1.69255	5.86332	1.74829		1.74642	6.66618	10.7101		1.69049	6.431	1.78782	1.6903	5.87954	1.72566	1.69182	4.97125	1.5324	1.69098	4.18461	1.29967	1.69113	6.33368
											1.69434	6.88514	2.27727	1.70917	7.70422	2.35677		1.69459	6.25258	1.669	1.69535	5.91197	1.88442		1.69449	7.39605	2.17867	1.69536	5.86332	1.74764		1.74921	6.73105	10.6917		1.69327	6.44722	1.78819	1.69308	5.88765	1.7249	1.6946	4.97125	1.53098	1.69377	4.24949	1.29862	1.69392	6.33368
											1.69712	6.88514	2.28166	1.71195	7.70422	2.35687		1.69737	6.26069	1.66912	1.69813	5.91197	1.88627		1.69727	7.39605	2.17859	1.69815	5.86332	1.74744		1.75199	6.79593	10.672		1.69605	6.44722	1.78832	1.69585	5.88765	1.7239	1.69738	4.97125	1.52927	1.69655	4.29814	1.2974	1.6967	6.33368
											1.6999	6.88514	2.28574	1.71473	7.76099	2.35744		1.70015	6.26069	1.6691	1.70092	5.91197	1.88787		1.70006	7.39605	2.17899	1.70093	5.86332	1.7476		1.75477	6.79593	10.6508		1.69883	6.44722	1.78829	1.69863	5.88765	1.72258	1.70016	4.97125	1.52814	1.69933	4.36302	1.2959	1.69948	6.33368
											1.70269	6.88514	2.28962	1.71751	7.82586	2.35836		1.70293	6.26069	1.66855	1.7037	5.91197	1.8893		1.70284	7.39605	2.179	1.70371	5.92008	1.74821		1.75755	6.8527	10.6283		1.70161	6.45532	1.7891	1.70141	5.90386	1.72073	1.70294	4.97125	1.52748	1.70211	4.36302	1.29424	1.70226	6.33368
											1.70547	6.88514	2.293	1.72029	7.88263	2.35908		1.70571	6.26069	1.66797	1.70648	5.91197	1.89036		1.70562	7.39605	2.1797	1.7065	5.92819	1.74869		1.76033	6.86081	10.608		1.70439	6.45532	1.78967	1.7042	5.90386	1.71875	1.70573	4.97125	1.52651	1.70489	4.36302	1.29249	1.70503	6.33368
											1.70825	6.88514	2.29687	1.72307	7.88263	2.35938		1.70849	6.31746	1.66716	1.70927	5.91197	1.89127		1.7084	7.46093	2.18078	1.70928	5.97685	1.74962		1.76311	6.91758	10.5902		1.70717	6.45532	1.7899	1.70697	5.91197	1.71644	1.70851	4.97125	1.52534	1.70768	4.36302	1.29058	1.70782	6.33368
											1.71103	6.87703	2.30072	1.72585	7.88263	2.35947		1.71127	6.36612	1.66612	1.71205	5.91197	1.89181		1.71118	7.52581	2.18246	1.71207	5.97685	1.75031		1.76589	6.91758	10.5791		1.70995	6.45532	1.78989	1.70975	5.91197	1.71389	1.71129	4.97125	1.52396	1.71046	4.36302	1.28849	1.7106	6.33368
											1.71382	6.88514	2.3039	1.72863	7.88263	2.35982		1.71405	6.41478	1.66503	1.71483	5.91197	1.89209		1.71397	7.52581	2.18386	1.71485	6.04173	1.75134		1.76868	6.98246	10.5661		1.71273	6.45532	1.79004	1.71253	5.91197	1.71112	1.71407	4.97125	1.52238	1.71324	4.35491	1.28613	1.71338	6.33368
											1.7166	6.87703	2.30687	1.73141	7.88263	2.36053		1.71683	6.47154	1.66372	1.71762	5.90386	1.8921		1.71675	7.52581	2.18489	1.71764	6.0985	1.75292		1.77146	7.03922	10.5521		1.71551	6.42289	1.79004	1.71531	5.91197	1.70811	1.71686	4.97125	1.52058	1.71602	4.35491	1.28408	1.71616	6.33368
											1.71938	6.88514	2.30945	1.73419	7.87452	2.3617		1.71961	6.5202	1.66285	1.72042	5.90386	1.89186		1.71954	7.52581	2.18573	1.72042	6.0985	1.75424		1.77425	7.03922	10.536		1.71829	6.48776	1.79039	1.71809	5.91197	1.70555	1.71964	4.97125	1.51858	1.71881	4.35491	1.28265	1.71895	6.39856
											1.72217	6.87703	2.31173	1.73697	7.88263	2.36245		1.7224	6.49587	1.66175	1.7232	5.91197	1.89135		1.72232	7.52581	2.1862	1.7232	6.0985	1.75532		1.77703	7.09599	10.5226		1.72108	6.53642	1.7908	1.72087	5.91197	1.70304	1.72243	4.97125	1.51706	1.72159	4.35491	1.28106	1.72172	6.45532
											1.72495	6.89325	2.3143	1.73975	7.88263	2.36296		1.72518	6.5202	1.66051	1.72599	5.90386	1.89058		1.7251	7.52581	2.1863	1.72599	6.0985	1.75616		1.77981	7.16087	10.5107		1.72386	6.6013	1.79098	1.72365	5.87954	1.70098	1.72521	4.97125	1.51533	1.72437	4.35491	1.2793	1.72451	6.51209
											1.72774	6.87703	2.31667	1.74253	7.88263	2.36315		1.72796	6.51209	1.65903	1.72878	5.90386	1.89013		1.72788	7.52581	2.18689	1.72876	6.0985	1.75676		1.78259	7.21764	10.5045		1.72664	6.6013	1.79102	1.72644	5.87954	1.69964	1.728	4.97125	1.51418	1.72715	4.35491	1.27729	1.72729	6.56886
											1.73052	6.94191	2.31883	1.74531	7.88263	2.36301		1.73074	6.51209	1.65712	1.73156	5.90386	1.88942		1.73067	7.52581	2.18807	1.73155	6.0985	1.75711		1.78537	7.21764	10.4944		1.72941	6.6013	1.79034	1.72921	5.88765	1.69806	1.73079	4.97125	1.51351	1.72993	4.35491	1.27588	1.73007	6.56886
											1.7333	6.99057	2.32138	1.74809	7.88263	2.36323		1.73352	6.51209	1.65508	1.73435	5.90386	1.88923		1.73345	7.59068	2.18886	1.73434	6.0985	1.75722		1.78816	7.21764	10.4828		1.73219	6.6013	1.78943	1.73199	5.96874	1.69633	1.73359	5.02802	1.51265	1.73271	4.35491	1.27499	1.73285	6.56886
											1.73608	7.05544	2.32352	1.75087	7.88263	2.36381		1.7363	6.52831	1.65271	1.73714	5.90386	1.88947		1.73623	7.65556	2.18946	1.73713	6.0985	1.75708		1.79095	7.21764	10.4724		1.73497	6.6013	1.78839	1.73477	6.03362	1.69445	1.73638	5.02802	1.51159	1.73549	4.35491	1.27461	1.73563	6.56886
											1.73886	7.11221	2.32603	1.75365	7.88263	2.36475		1.73908	6.5202	1.65078	1.73992	5.90386	1.89024		1.73901	7.65556	2.18968	1.73991	6.0985	1.7567		1.79373	7.21764	10.4595		1.73776	6.6013	1.7878	1.73755	6.08228	1.6933	1.73917	5.02802	1.51035	1.73827	4.41168	1.27472	1.73841	6.56886
											1.74164	7.17709	2.32893	1.75643	7.88263	2.36606		1.74186	6.5202	1.64928	1.7427	5.96063	1.89135		1.74179	7.66367	2.1896	1.7427	6.0985	1.75607		1.79651	7.21764	10.4432		1.74054	6.62563	1.78755	1.74033	6.08228	1.69249	1.74194	5.02802	1.50949	1.74105	4.41168	1.27466	1.74119	6.56886
											1.74443	7.22575	2.33309	1.75921	7.89074	2.36707		1.74464	6.52831	1.64755	1.74549	5.96874	1.89232		1.74457	7.65556	2.18924	1.74548	6.0985	1.7551		1.7993	7.21764	10.4255		1.74332	6.62563	1.78716	1.74311	6.08228	1.69232	1.74473	5.02802	1.50843	1.74384	4.41168	1.27441	1.74398	6.56886
											1.74721	7.22575	2.33695	1.76199	7.88263	2.36786		1.74743	6.52831	1.64625	1.74827	6.0174	1.89304		1.74736	7.65556	2.18937	1.74827	6.0985	1.75399		1.80208	7.21764	10.4074		1.7461	6.62563	1.78732	1.74589	6.08228	1.6924	1.7475	5.03613	1.50795	1.74662	4.41168	1.27408	1.74676	6.56886
											1.75	7.22575	2.34052	1.76477	7.88263	2.36835		1.75021	6.56075	1.64511	1.75105	6.08228	1.89344		1.75014	7.65556	2.19	1.75107	6.0985	1.75263		1.80487	7.20953	10.387		1.74888	6.62563	1.78723	1.74868	6.08228	1.69264	1.75029	5.03613	1.50737	1.7494	4.41979	1.27357	1.74954	6.56886
											1.75278	7.22575	2.34437	1.76756	7.88263	2.36852		1.75299	6.52831	1.64441	1.75383	6.13905	1.89368		1.75292	7.65556	2.19054	1.75385	6.0985	1.75181		1.80765	7.21764	10.3651		1.75165	6.63374	1.7869	1.75146	6.05795	1.69324	1.75307	5.03613	1.50726	1.75219	4.41168	1.27278	1.75233	6.62563
											1.75556	7.22575	2.34715	1.77034	7.9394	2.36907		1.75578	6.53642	1.64426	1.75663	6.13905	1.89437		1.7557	7.688	2.19148	1.75664	6.0985	1.75152		1.81044	7.21764	10.3448		1.75443	6.62563	1.78643	1.75424	6.05795	1.69429	1.75585	5.03613	1.50694	1.75497	4.41168	1.27171	1.75511	6.69051
											1.75834	7.22575	2.34961	1.77312	7.99617	2.36998		1.75856	6.52831	1.64438	1.75941	6.19581	1.89558		1.75849	7.66367	2.19282	1.75942	6.0985	1.751		1.81322	7.21764	10.3278		1.75721	6.62563	1.78562	1.75702	6.05795	1.69523	1.75863	5.03613	1.50651	1.75775	4.40357	1.27047	1.75789	6.69051
											1.76112	7.22575	2.35177	1.7759	8.05294	2.37136		1.76134	6.52831	1.64486	1.7622	6.19581	1.89655		1.76126	7.64745	2.19386	1.76221	6.0985	1.75083		1.816	7.21764	10.3164		1.75999	6.60941	1.78458	1.7598	6.05795	1.69566	1.76142	5.03613	1.50578	1.76053	4.41168	1.26913	1.76068	6.69051
											1.76391	7.22575	2.35363	1.77868	8.11781	2.37231		1.76412	6.52831	1.6459	1.76499	6.19581	1.89785		1.76405	7.71233	2.19472	1.76499	6.09039	1.75043		1.81879	7.20953	10.3077		1.76277	6.59319	1.78359	1.76258	6.05795	1.69587	1.7642	5.03613	1.50493	1.76331	4.41979	1.26821	1.76346	6.69051
											1.76669	7.22575	2.35517	1.78146	8.11781	2.37294		1.7669	6.52831	1.64731	1.76777	6.19581	1.89976		1.76683	7.78532	2.19519	1.76777	6.09039	1.75038		1.82157	7.20953	10.3027		1.76555	6.64996	1.78227	1.76536	6.07417	1.69654	1.76702	5.03613	1.50388	1.76609	4.41168	1.26779	1.76624	6.69051
											1.76948	7.22575	2.35641	1.78424	8.11781	2.37325		1.76968	6.53642	1.64919	1.77055	6.19581	1.90132		1.76961	7.85019	2.19547	1.77055	6.15527	1.75021		1.82435	7.20953	10.2993		1.76833	6.64996	1.78042	1.76814	6.08228	1.69786	1.7698	5.03613	1.50341	1.76887	4.41168	1.26798	1.76902	6.69051
											1.77226	7.22575	2.35793	1.78702	8.11781	2.37333		1.77246	6.5202	1.65224	1.77334	6.19581	1.90252		1.7724	7.85019	2.19526	1.77333	6.21203	1.74971		1.82714	7.20953	10.2945		1.77111	6.65807	1.77844	1.77092	6.08228	1.69974	1.77258	5.08478	1.50272	1.77165	4.41168	1.268	1.7718	6.69051
											1.77504	7.24197	2.35983	1.7898	8.1097	2.37339		1.77524	6.5202	1.65565	1.77614	6.19581	1.90347		1.77518	7.86641	2.19477	1.77612	6.21203	1.74966		1.82992	7.20142	10.2882		1.77388	6.65807	1.77613	1.7737	6.08228	1.70148	1.77537	5.08478	1.50252	1.77443	4.41168	1.26786	1.77457	6.69051
											1.77782	7.28251	2.36144	1.79258	8.11781	2.37264		1.77802	6.51209	1.65925	1.77893	6.19581	1.90425		1.77797	7.85019	2.19476	1.77891	6.2688	1.74938		1.8327	7.20142	10.2805		1.77667	6.64996	1.77358	1.77648	6.13905	1.70319	1.77816	5.14966	1.50202	1.77721	4.40357	1.26755	1.77735	6.69051
											1.7806	7.28251	2.36284	1.79536	8.11781	2.37166		1.78081	6.5202	1.66283	1.78171	6.19581	1.90477		1.78075	7.85019	2.19445	1.78169	6.32557	1.74964		1.83548	7.20142	10.2709		1.77945	6.65807	1.77186	1.77927	6.13905	1.70438	1.78094	5.14966	1.50123	1.78	4.41168	1.26698	1.78013	6.69051
											1.78339	7.29062	2.36384	1.79814	8.11781	2.37115		1.78358	6.57697	1.666	1.78449	6.19581	1.90503		1.78353	7.85019	2.19463	1.78448	6.32557	1.75025		1.83826	7.20142	10.2593		1.78223	6.69051	1.77096	1.78204	6.20392	1.70524	1.78372	5.14966	1.50034	1.78278	4.40357	1.26624	1.78291	6.69051
											1.78617	7.29062	2.36446	1.80092	8.11781	2.37109		1.78637	6.64185	1.66925	1.78727	6.19581	1.90513		1.78632	7.84208	2.1947	1.78726	6.32557	1.75062		1.84105	7.20142	10.2463		1.78501	6.69051	1.7711	1.78482	6.24447	1.70596	1.78652	5.14155	1.49925	1.78556	4.40357	1.26534	1.78569	6.69051
											1.78895	7.28251	2.36487	1.8037	8.11781	2.37209		1.78915	6.69051	1.67229	1.79006	6.19581	1.90478		1.7891	7.84208	2.19437	1.79005	6.32557	1.75143		1.84384	7.25008	10.2365		1.78779	6.6824	1.77177	1.7876	6.30124	1.70645	1.7893	5.14966	1.49854	1.78834	4.40357	1.26496	1.78847	6.69051
											1.79173	7.28251	2.36567	1.80648	8.11781	2.37345		1.79193	6.73916	1.67483	1.79284	6.19581	1.90427		1.79188	7.84208	2.19365	1.79283	6.33368	1.75267		1.84664	7.20953	10.2247		1.79057	6.6824	1.77231	1.79038	6.30935	1.70699	1.7921	5.14966	1.49831	1.79112	4.40357	1.2651	1.79125	6.69051
											1.79452	7.28251	2.36762	1.80926	8.11781	2.37449		1.79471	6.73916	1.67744	1.79563	6.19581	1.9035		1.79466	7.84208	2.19253	1.79563	6.32557	1.75367		1.84943	7.20142	10.215		1.79335	6.73916	1.773	1.79316	6.27691	1.70731	1.79488	5.19832	1.49787	1.7939	4.40357	1.26508	1.79403	6.69051
											1.7973	7.28251	2.36985	1.81204	8.11781	2.37522		1.7975	6.73105	1.67984	1.79842	6.19581	1.90237		1.79744	7.85019	2.19189	1.79842	6.32557	1.75441		1.85223	7.20142	10.204		1.79613	6.80404	1.77365	1.79594	6.27691	1.70731	1.79767	5.27131	1.49722	1.79668	4.40357	1.26491	1.79681	6.69051
											1.80009	7.28251	2.37237	1.81483	8.11781	2.37563		1.80028	6.73916	1.68213	1.8012	6.19581	1.90167		1.80022	7.85019	2.19183	1.8012	6.32557	1.75481		1.855	7.20142	10.1957		1.79891	6.86081	1.77397	1.79872	6.27691	1.70716	1.80045	5.31997	1.49647	1.79946	4.40357	1.26458	1.7996	6.69051
											1.80287	7.28251	2.37536	1.8176	8.17458	2.37563		1.80306	6.74727	1.68401	1.804	6.19581	1.90149		1.803	7.85019	2.19216	1.80399	6.32557	1.75506		1.85779	7.19331	10.186		1.80168	6.8527	1.77415	1.8015	6.27691	1.70679	1.80323	5.32808	1.4956	1.80224	4.39546	1.264	1.80238	6.69051
											1.80565	7.28251	2.3793	1.82039	8.23135	2.3754		1.80584	6.74727	1.68586	1.80681	6.19581	1.90183		1.80579	7.84208	2.19231	1.80677	6.32557	1.75516		1.86057	7.19331	10.1744		1.80447	6.82026	1.774	1.80428	6.27691	1.70707	1.80601	5.32808	1.49452	1.80501	4.40357	1.26394	1.80516	6.69051
											1.80843	7.28251	2.38294	1.82316	8.29623	2.37486		1.80862	6.73916	1.68732	1.8096	6.19581	1.90252		1.80857	7.90696	2.19295	1.80955	6.32557	1.75491		1.86336	7.20953	10.162		1.80724	6.82026	1.77361	1.80706	6.27691	1.70847	1.80879	5.32808	1.49324	1.8078	4.40357	1.2644	1.80794	6.6824
											1.81122	7.28251	2.38686	1.82594	8.34489	2.37401		1.8114	6.73916	1.68846	1.81238	6.19581	1.90297		1.81135	7.97184	2.19466	1.81234	6.32557	1.75441		1.86614	7.20142	10.1482		1.81003	6.82026	1.77309	1.80983	6.30935	1.71043	1.81158	5.32808	1.49243	1.81058	4.45223	1.26469	1.81072	6.6824
											1.81399	7.28251	2.38979	1.82872	8.40165	2.37351		1.81418	6.74727	1.69006	1.81516	6.26069	1.90385		1.81414	8.04483	2.19549	1.81512	6.32557	1.75366		1.86892	7.20142	10.1366		1.81281	6.82026	1.77184	1.81261	6.30124	1.71215	1.81436	5.32808	1.49211	1.81336	4.509	1.26473	1.81351	6.74727
											1.81678	7.28251	2.39241	1.8315	8.40165	2.37406		1.81696	6.74727	1.69203	1.81796	6.30935	1.90449		1.81692	8.04483	2.19604	1.8179	6.32557	1.75355		1.87171	7.20142	10.1237		1.81559	6.82837	1.77046	1.81539	6.30935	1.71374	1.81714	5.32808	1.49236	1.81614	4.56576	1.2646	1.81629	6.79593
											1.81956	7.28251	2.39473	1.83428	8.40976	2.37574		1.81975	6.74727	1.69446	1.82076	6.30935	1.90576		1.8197	8.04483	2.19619	1.82069	6.33368	1.75387		1.87448	7.19331	10.1134		1.81837	6.82837	1.76913	1.81817	6.30935	1.7148	1.81994	5.32808	1.49242	1.81892	4.62253	1.2644	1.81907	6.86081
											1.82234	7.34739	2.39674	1.83705	8.40976	2.37778		1.82253	6.75538	1.69715	1.82354	6.37423	1.90736		1.82248	8.04483	2.19604	1.82347	6.33368	1.75463		1.87727	7.25008	10.1052		1.82115	6.82837	1.76833	1.82095	6.30935	1.71591	1.82273	5.31997	1.49229	1.82171	4.62253	1.26404	1.82185	6.86081
											1.82513	7.39605	2.39845	1.83984	8.40976	2.3795		1.82531	6.75538	1.6997	1.82633	6.431	1.90928		1.82526	8.03672	2.19561	1.82625	6.32557	1.75516		1.88005	7.31495	10.0996		1.82393	6.82837	1.76729	1.82374	6.30935	1.71669	1.8255	5.31997	1.49196	1.82449	4.63064	1.26341	1.82464	6.86081
											1.82791	7.45282	2.39994	1.84262	8.40976	2.38091		1.82809	6.75538	1.70202	1.82913	6.47965	1.91104		1.82804	8.03672	2.19487	1.82904	6.32557	1.75613		1.88284	7.38794	10.0926		1.82671	6.82837	1.76669	1.82651	6.30124	1.71694	1.82829	5.32808	1.49212	1.82727	4.62253	1.26263	1.82742	6.86081
											1.83069	7.5177	2.40103	1.8454	8.40165	2.3819		1.83087	6.73916	1.70421	1.83191	6.47965	1.91254		1.83082	8.02861	2.19385	1.83182	6.39045	1.75687		1.88563	7.44471	10.0888		1.82949	6.86081	1.76692	1.82929	6.30935	1.71735	1.83107	5.32808	1.49208	1.83005	4.62253	1.26168	1.8302	6.86081
											1.83347	7.52581	2.40191	1.84818	8.40165	2.38257		1.83365	6.74727	1.70617	1.83469	6.48776	1.91379		1.8336	8.03672	2.19253	1.83461	6.43911	1.75729		1.88842	7.50148	10.0826		1.83227	6.86081	1.7676	1.83207	6.27691	1.71742	1.83385	5.32808	1.49252	1.83283	4.61442	1.26056	1.83298	6.86081
											1.83625	7.5177	2.40248	1.85096	8.40165	2.38293		1.83643	6.74727	1.7079	1.83747	6.48776	1.91477		1.83638	8.03672	2.1917	1.83739	6.49587	1.75757		1.8912	7.56635	10.0796		1.83505	6.86081	1.76805	1.83486	6.27691	1.71754	1.83663	5.32808	1.49343	1.83561	4.61442	1.25918	1.83576	6.86081
											1.83904	7.5177	2.40323	1.85374	8.40165	2.38297		1.83921	6.75538	1.7094	1.84026	6.48776	1.9154		1.83917	8.03672	2.19135	1.84017	6.56075	1.75753		1.89399	7.62312	10.0747		1.83783	6.88514	1.76886	1.83763	6.27691	1.71753	1.83941	5.32808	1.49414	1.83839	4.62253	1.25842	1.83855	6.86081
											1.84182	7.5177	2.40231	1.85652	8.40976	2.38269		1.842	6.75538	1.71077	1.84304	6.48776	1.91577		1.84195	8.03672	2.19227	1.84296	6.56075	1.75726		1.89677	7.688	10.0679		1.8406	6.94191	1.76953	1.84042	6.27691	1.71787	1.84219	5.32808	1.49465	1.84117	4.61442	1.25807	1.84133	6.86081
											1.8446	7.5177	2.40118	1.8593	8.40165	2.3821		1.84478	6.80404	1.71181	1.84582	6.48776	1.91589		1.84474	8.03672	2.19367	1.84573	6.56886	1.75676		1.89955	7.688	10.0599		1.84338	6.99868	1.77026	1.8432	6.35801	1.71885	1.84498	5.32808	1.49494	1.84395	4.61442	1.25822	1.84411	6.86081
											1.84738	7.57446	2.39974	1.86208	8.40165	2.38197		1.84756	6.8527	1.71253	1.84861	6.48776	1.91584		1.84751	8.10159	2.19478	1.84854	6.56075	1.75602		1.90234	7.688	10.0504		1.84616	7.00678	1.77095	1.84598	6.41478	1.7201	1.84778	5.32808	1.49503	1.84673	4.61442	1.2582	1.8469	6.86081
											1.85016	7.62312	2.39876	1.86486	8.40165	2.38219		1.85034	6.90136	1.71302	1.85139	6.48776	1.91543		1.8503	8.16647	2.19551	1.85132	6.56075	1.75506		1.90512	7.688	10.0396		1.84894	6.99868	1.77131	1.84875	6.47154	1.72151	1.85056	5.32808	1.49492	1.84952	4.6793	1.258	1.84968	6.91758
											1.85295	7.69611	2.39814	1.86764	8.40165	2.38286		1.85312	6.90136	1.71327	1.85417	6.48776	1.91477		1.85308	8.17458	2.19585	1.8541	6.56075	1.75455		1.90789	7.688	10.0315		1.85172	7.00678	1.77114	1.85153	6.47154	1.72271	1.85334	5.32808	1.49459	1.8523	4.73607	1.25763	1.85247	6.97435
											1.85573	7.69611	2.39837	1.87042	8.40165	2.38319		1.85591	6.90947	1.7134	1.85698	6.48776	1.91394		1.85586	8.23135	2.196	1.85689	6.56075	1.7538		1.91069	7.688	10.026		1.85451	7.00678	1.77141	1.85431	6.47965	1.72339	1.85612	5.32808	1.49406	1.85508	4.72796	1.25698	1.85525	6.97435
											1.85851	7.69611	2.39973	1.8732	8.40165	2.3831		1.85869	6.90947	1.7133	1.85978	6.48776	1.91286		1.85864	8.23135	2.19576	1.85968	6.56075	1.75349		1.91349	7.67989	10.0221		1.85729	7.03111	1.77202	1.85709	6.47154	1.72386	1.85891	5.32808	1.49342	1.85786	4.72796	1.25615	1.85803	6.97435
											1.86129	7.69611	2.40097	1.87598	8.40976	2.38336		1.86147	6.90947	1.71286	1.86257	6.48776	1.91152		1.86142	8.23135	2.19523	1.86247	6.56075	1.75305		1.91627	7.67989	10.0173		1.86007	7.03111	1.77239	1.85987	6.47154	1.72411	1.8617	5.32808	1.49248	1.86064	4.72796	1.25524	1.8608	6.97435
											1.86408	7.688	2.40179	1.87876	8.46653	2.38398		1.86425	6.90947	1.71211	1.86535	6.48776	1.9104		1.86421	8.23135	2.19452	1.86526	6.56075	1.75304		1.91905	7.67989	10.0111		1.86285	7.03922	1.77211	1.86266	6.47965	1.72444	1.86448	5.32808	1.49143	1.86342	4.72796	1.25416	1.86359	6.98246
											1.86686	7.688	2.40228	1.88154	8.5233	2.38496		1.86703	6.90947	1.71122	1.86813	6.48776	1.90981		1.86699	8.23135	2.19351	1.86804	6.56075	1.75356		1.92184	7.67989	10.0044		1.86562	7.03111	1.7716	1.86543	6.47154	1.72455	1.86727	5.32808	1.49085	1.86621	4.72796	1.2529	1.86637	6.98246
											1.86964	7.688	2.40246	1.88432	8.58818	2.38562		1.86981	6.90947	1.71019	1.87092	6.49587	1.90898		1.86977	8.23135	2.19212	1.87083	6.56075	1.75373		1.92463	7.67178	9.9948		1.8684	7.03111	1.77094	1.86821	6.47965	1.72463	1.87005	5.32808	1.48997	1.869	4.71985	1.25147	1.86915	6.97435
											1.87242	7.688	2.40231	1.8871	8.64495	2.38596		1.87259	6.90947	1.70943	1.8737	6.48776	1.90867		1.87255	8.25568	2.19043	1.87362	6.56075	1.75366		1.92742	7.67178	9.98782		1.87119	7.03111	1.77013	1.87099	6.44722	1.7245	1.87283	5.32808	1.48967	1.87178	4.72796	1.25043	1.87193	6.97435
											1.8752	7.69611	2.40253	1.88988	8.64495	2.38608		1.87537	6.90136	1.70911	1.87648	6.48776	1.90889		1.87533	8.23135	2.18856	1.87641	6.56075	1.75334		1.93021	7.67178	9.98347		1.87397	7.03111	1.77015	1.87377	6.44722	1.72396	1.87562	5.32808	1.48917	1.87456	4.72796	1.24922	1.87471	6.97435
											1.87798	7.70422	2.40311	1.89266	8.64495	2.38589		1.87816	6.90136	1.70932	1.87927	6.48776	1.90946		1.87812	8.23135	2.1863	1.87921	6.56075	1.75335		1.93299	7.67989	9.98181		1.87675	7.03111	1.77052	1.87655	6.44722	1.7232	1.87841	5.32808	1.48857	1.87734	4.72796	1.24783	1.87749	7.03111
											1.88076	7.73666	2.40338	1.89544	8.64495	2.38537		1.88094	6.90136	1.7092	1.88205	6.48776	1.90978		1.88089	8.23946	2.18384	1.88199	6.56075	1.75312		1.93577	7.67989	9.98233		1.87953	6.99868	1.77056	1.87933	6.44722	1.72222	1.88119	5.32808	1.48777	1.88013	4.71985	1.24704	1.88027	7.03111
											1.88355	7.74477	2.40402	1.89822	8.64495	2.38455		1.88372	6.97435	1.70883	1.88484	6.48776	1.91043		1.88368	8.22324	2.18256	1.88477	6.56075	1.75333		1.93855	7.688	9.98558		1.88231	6.99868	1.77153	1.88211	6.44722	1.72121	1.88398	5.37673	1.48668	1.88291	4.72796	1.24675	1.88305	7.09599
											1.88633	7.80154	2.40492	1.901	8.64495	2.38408		1.8865	7.03111	1.70832	1.88762	6.48776	1.91161		1.88646	8.23135	2.18254	1.88755	6.55264	1.75398		1.94135	7.67989	9.98753		1.8851	6.99868	1.77284	1.8849	6.47965	1.72009	1.88675	5.37673	1.48675	1.88569	4.71985	1.24688	1.88583	7.09599
											1.88911	7.80154	2.40551	1.90378	8.63684	2.38397		1.88928	7.07977	1.70757	1.89042	6.48776	1.91322		1.88924	8.28001	2.18301	1.89033	6.55264	1.75449		1.94413	7.67178	9.99118		1.88787	7.06355	1.77459	1.88767	6.52831	1.71884	1.88954	5.44161	1.4874	1.88848	4.71985	1.24684	1.88862	7.09599
											1.89189	7.80154	2.40577	1.90657	8.64495	2.38499		1.89206	7.07977	1.70657	1.8932	6.54453	1.91456		1.89203	8.36111	2.1833	1.89312	6.55264	1.75477		1.94691	7.67178	9.99754		1.89066	7.12032	1.77579	1.89045	6.58508	1.71738	1.89232	5.49838	1.48854	1.89126	4.71985	1.24663	1.8914	7.09599
											1.89467	7.80154	2.40571	1.90934	8.64495	2.38627		1.89484	7.08788	1.70543	1.89599	6.6013	1.91564		1.89481	8.40976	2.1834	1.8959	6.55264	1.75481		1.94969	7.67989	10.0091		1.89343	7.12032	1.77674	1.89323	6.64996	1.71618	1.89511	5.49838	1.48948	1.89404	4.71985	1.24616	1.89418	7.15276
											1.89745	7.79343	2.40552	1.91213	8.64495	2.3881		1.89763	7.07166	1.70463	1.89877	6.6013	1.91647		1.89759	8.36111	2.18302	1.89868	6.55264	1.75461		1.95249	7.67178	10.0177		1.89621	7.12032	1.77735	1.89601	6.64185	1.71525	1.89789	5.49838	1.49022	1.89681	4.71985	1.24552	1.89696	7.15276
											1.90023	7.8583	2.40482	1.9149	8.63684	2.38952		1.90041	7.07977	1.70467	1.90155	6.65807	1.91703		1.90037	8.36111	2.18235	1.90146	6.55264	1.75419		1.95527	7.67178	10.0239		1.89899	7.12032	1.7777	1.89879	6.64185	1.71478	1.90067	5.49838	1.49086	1.8996	4.71174	1.24481	1.89974	7.15276
											1.90302	7.92318	2.40389	1.91768	8.63684	2.39062		1.90319	7.07977	1.70477	1.90433	6.65807	1.91744		1.90316	8.36111	2.18141	1.90424	6.55264	1.75353		1.95805	7.67989	10.0288		1.90177	7.14465	1.77752	1.90158	6.64996	1.71475	1.90346	5.50649	1.4912	1.90238	4.71174	1.24394	1.90252	7.15276
											1.9058	7.92318	2.40333	1.92046	8.63684	2.39141		1.90597	7.07977	1.70541	1.90711	6.71484	1.91758		1.90594	8.353	2.18095	1.90703	6.56075	1.75263		1.96083	7.67178	10.0323		1.90454	7.14465	1.77708	1.90435	6.64185	1.71449	1.90625	5.50649	1.49135	1.90516	4.71174	1.2429	1.9053	7.15276
											1.90858	7.91507	2.40311	1.92324	8.63684	2.39187		1.90875	7.07977	1.70622	1.90991	6.72295	1.91746		1.90872	8.353	2.18089	1.90981	6.56075	1.7515		1.96362	7.67178	10.0343		1.90732	7.14465	1.77708	1.90714	6.64185	1.71399	1.90902	5.49838	1.4913	1.90795	4.71174	1.24151	1.90808	7.15276
											1.91136	7.91507	2.40256	1.92602	8.70171	2.39202		1.91153	7.07977	1.70739	1.91269	6.77971	1.91709		1.91151	8.353	2.1814	1.9126	6.56075	1.75081		1.96641	7.67178	10.0345		1.9101	7.14465	1.77752	1.90991	6.64996	1.71326	1.91181	5.49838	1.49105	1.91073	4.76851	1.24072	1.91086	7.15276
											1.91414	7.91507	2.40198	1.9288	8.75848	2.39186		1.91431	7.08788	1.70991	1.91548	6.77971	1.91636		1.91429	8.353	2.18103	1.91537	6.56075	1.75055		1.96919	7.67178	10.0333		1.91288	7.14465	1.77869	1.9127	6.64996	1.7122	1.91459	5.49838	1.4906	1.91352	4.82527	1.23976	1.91365	7.21764
											1.91693	7.92318	2.40077	1.93158	8.81525	2.39137		1.9171	7.07977	1.71291	1.91827	6.77971	1.91536		1.91707	8.353	2.17999	1.91816	6.55264	1.75006		1.97197	7.67178	10.0302		1.91566	7.15276	1.77973	1.91548	6.63374	1.711	1.91737	5.49838	1.48996	1.9163	4.82527	1.23853	1.91643	7.27441
											1.91971	7.91507	2.39992	1.93436	8.81525	2.39134		1.91988	7.08788	1.71492	1.92105	6.77971	1.91421		1.91985	8.41787	2.17864	1.92094	6.56075	1.75		1.97476	7.67178	10.0258		1.91844	7.12032	1.78054	1.91825	6.61752	1.70966	1.92015	5.49838	1.48912	1.91908	4.82527	1.23713	1.91921	7.33117
											1.92249	7.91507	2.39942	1.93714	8.81525	2.39167		1.92266	7.09599	1.71702	1.92384	6.77971	1.9127		1.92263	8.48275	2.17701	1.92372	6.55264	1.75036		1.97756	7.66367	10.0199		1.92122	7.12032	1.78121	1.92104	6.61752	1.70808	1.92293	5.56326	1.48877	1.92186	4.82527	1.23556	1.92199	7.33117
											1.92527	7.93129	2.39929	1.93992	8.81525	2.39304		1.92544	7.08788	1.71852	1.92662	6.77971	1.91162		1.92542	8.48275	2.17508	1.9265	6.55264	1.75048		1.98034	7.66367	10.0127		1.92401	7.12032	1.78272	1.92381	6.61752	1.70626	1.92571	5.62003	1.4888	1.92464	4.82527	1.23392	1.92477	7.33117
											1.92806	7.90696	2.39952	1.9427	8.81525	2.39466		1.92822	7.1041	1.71972	1.92944	6.77971	1.91028		1.9282	8.47464	2.17373	1.92928	6.56075	1.7517		1.98313	7.66367	10.0081		1.92679	7.12032	1.78389	1.9266	6.61752	1.7045	1.92849	5.62003	1.48942	1.92742	4.82527	1.23211	1.92756	7.33117
											1.93084	7.90696	2.4007	1.94548	8.81525	2.39674		1.931	7.09599	1.72071	1.93223	6.77971	1.90946		1.93098	8.48275	2.17278	1.93206	6.56075	1.75266		1.98591	7.72044	10.0102		1.92957	7.12032	1.78482	1.92938	6.61752	1.70309	1.93128	5.62003	1.49062	1.9302	4.81716	1.23081	1.93034	7.33117
											1.93362	7.90696	2.40235	1.94826	8.81525	2.39851		1.93379	7.08788	1.72139	1.93501	6.77971	1.90908		1.93376	8.48275	2.17329	1.93485	6.56075	1.75415		1.98869	7.78532	10.0144		1.93235	7.12032	1.78551	1.93216	6.64185	1.70223	1.93405	5.62003	1.4922	1.93299	4.80905	1.22923	1.93312	7.33117
											1.9364	7.90696	2.40379	1.95104	8.81525	2.39996		1.93657	7.08788	1.72197	1.93779	6.77971	1.90981		1.93654	8.48275	2.17429	1.93763	6.60941	1.75608		1.99148	7.84208	10.0207		1.93513	7.17709	1.78567	1.93494	6.64185	1.70153	1.93683	5.62003	1.49357	1.93576	4.80905	1.22748	1.9359	7.33928
											1.93918	7.90696	2.4056	1.95382	8.81525	2.40109		1.93935	7.16898	1.72224	1.94058	6.77971	1.91098		1.93933	8.48275	2.175	1.94041	6.66618	1.75835		1.99427	7.90696	10.0297		1.93791	7.2663	1.78549	1.93772	6.64185	1.70061	1.93962	5.62003	1.49475	1.93855	4.80905	1.22556	1.93868	7.33117
											1.94197	7.90696	2.4071	1.9566	8.82336	2.4019		1.94213	7.19331	1.72298	1.94336	6.77971	1.91258		1.94211	8.47464	2.17533	1.9432	6.73105	1.76038		1.99705	7.90696	10.0377		1.94069	7.2663	1.78478	1.9405	6.64185	1.69948	1.9424	5.62003	1.49582	1.94133	4.80905	1.22346	1.94146	7.34739
											1.94474	7.97184	2.40828	1.95938	8.81525	2.4024		1.94491	7.09599	1.72418	1.94614	6.77971	1.91472		1.94489	8.47464	2.17527	1.94599	6.79593	1.76226		1.99983	7.96373	10.0438		1.94347	7.2663	1.78441	1.94328	6.64185	1.69812	1.94518	5.62003	1.49669	1.94411	4.80905	1.22187	1.94424	7.33117
											1.94753	8.02861	2.40925	1.96216	8.87202	2.40278		1.9477	7.08788	1.72585	1.94893	6.77971	1.9168		1.94767	8.53952	2.17502	1.94877	6.79593	1.76381		2.00263	7.96373	10.0485		1.94625	7.25819	1.78379	1.94606	6.64185	1.69616	1.94796	5.62003	1.49736	1.94689	4.80905	1.22079	1.94703	7.39605
											1.95031	8.08538	2.40981	1.96494	8.93689	2.40274		1.95048	7.09599	1.7273	1.95171	6.7716	1.9192		1.95045	8.6044	2.17438	1.95155	6.78782	1.76522		2.00542	7.95562	10.0512		1.94903	7.25819	1.78294	1.94884	6.64185	1.69426	1.95075	5.62003	1.49773	1.94967	4.80905	1.22033	1.94981	7.38794
											1.95309	8.15025	2.41016	1.96772	8.99366	2.40228		1.95326	7.1041	1.72863	1.9545	6.77971	1.92204		1.95323	8.67738	2.17385	1.95434	6.78782	1.76638		2.0082	7.96373	10.0525		1.95181	7.23386	1.78183	1.95162	6.64185	1.69214	1.95353	5.67679	1.498	1.95245	4.81716	1.22107	1.9526	7.38794
											1.95587	8.20702	2.4101	1.97049	8.98555	2.40151		1.95604	7.07977	1.72974	1.95728	6.77971	1.92451		1.95602	8.67738	2.17264	1.95713	6.78782	1.76731		2.01099	7.95562	10.0563		1.9546	7.23386	1.78127	1.9544	6.64996	1.69048	1.95631	5.67679	1.49817	1.95523	4.80905	1.22243	1.95538	7.38794
											1.95865	8.20702	2.40973	1.97327	8.98555	2.40119		1.95882	7.15276	1.73023	1.96008	6.77971	1.92673		1.9588	8.66927	2.17104	1.9599	6.78782	1.768		2.01377	7.95562	10.0628		1.95738	7.23386	1.78153	1.95718	6.64185	1.68898	1.9591	5.67679	1.49871	1.95801	4.80905	1.22363	1.95816	7.38794
											1.96144	8.20702	2.40904	1.97605	8.99366	2.40114		1.9616	7.20142	1.73099	1.96286	6.77971	1.92869		1.96158	8.66927	2.16915	1.9627	6.79593	1.76846		2.01655	8.05294	10.068		1.96016	7.23386	1.78274	1.95996	6.64185	1.68792	1.96188	5.67679	1.49896	1.96079	4.80095	1.22449	1.96094	7.38794
											1.96421	8.20702	2.40805	1.97884	8.99366	2.40154		1.96438	7.25008	1.73134	1.96566	6.77971	1.93048		1.96437	8.66927	2.16698	1.96548	6.78782	1.76877		2.01934	7.96373	10.0753		1.96294	7.23386	1.78361	1.96274	6.61752	1.6877	1.96466	5.67679	1.49911	1.96358	4.81716	1.22539	1.96372	7.38794
											1.967	8.22324	2.40674	1.98162	8.99366	2.40228		1.96717	7.32306	1.73156	1.96844	6.7716	1.93192		1.96715	8.66927	2.16529	1.96827	6.78782	1.76884		2.02212	7.96373	10.0812		1.96572	7.23386	1.78416	1.96552	6.60941	1.68772	1.96744	5.67679	1.49907	1.96636	4.85771	1.22603	1.9665	7.38794
											1.96978	8.23135	2.40502	1.9844	8.99366	2.40339		1.96995	7.37172	1.73146	1.97122	6.83648	1.93319		1.96993	8.74226	2.16505	1.97105	6.78782	1.76857		2.0249	7.95562	10.0893		1.9685	7.2663	1.78448	1.9683	6.61752	1.68886	1.97023	5.67679	1.49892	1.96914	4.90637	1.22652	1.96929	7.38794
											1.97256	8.20702	2.40319	1.98718	8.99366	2.40417		1.97273	7.36361	1.73134	1.974	6.90136	1.93411		1.97272	8.67738	2.1654	1.97384	6.78782	1.76797		2.02769	7.95562	10.0961		1.97128	7.29062	1.78466	1.97108	6.60941	1.69013	1.97303	5.67679	1.49858	1.97192	4.97125	1.22686	1.97207	7.38794
											1.97534	8.21513	2.40094	1.98996	8.99366	2.40531		1.97551	7.37172	1.73081	1.97678	6.89325	1.93477		1.9755	8.66927	2.16663	1.97662	6.78782	1.76713		2.03047	7.95562	10.1011		1.97406	7.37983	1.78413	1.97386	6.61752	1.69126	1.97581	5.74167	1.49804	1.9747	4.97125	1.22705	1.97485	7.38794
											1.97812	8.20702	2.39848	1.99273	8.99366	2.40691		1.97829	7.37172	1.73015	1.97957	6.89325	1.93518		1.97828	8.66927	2.167	1.97941	6.78782	1.76615		2.03329	7.94751	10.1047		1.97684	7.4366	1.78365	1.97664	6.64996	1.69281	1.97861	5.74167	1.4972	1.97748	4.96314	1.22698	1.97763	7.38794
											1.98091	8.25568	2.39552	1.99552	9.05043	2.4082		1.98108	7.37172	1.72985	1.98235	6.94191	1.93532		1.98107	8.66927	2.16699	1.9822	6.78782	1.7656		2.03607	7.95562	10.11		1.97962	7.49337	1.78372	1.97942	6.69862	1.69469	1.98139	5.74167	1.49627	1.98026	4.97125	1.22686	1.98041	7.38794
											1.98369	8.26379	2.3935	1.99829	9.1072	2.40918		1.98386	7.37172	1.73	1.98513	7.00678	1.9352		1.98385	8.73415	2.16679	1.98498	6.78782	1.76559		2.03886	7.95562	10.111		1.9824	7.55014	1.78345	1.9822	6.75538	1.69702	1.98418	5.74167	1.49591	1.98305	4.97125	1.22649	1.98319	7.38794
											1.98647	8.26379	2.39185	2.00107	9.16397	2.40985		1.98664	7.37172	1.72993	1.98792	7.00678	1.93483		1.98663	8.79903	2.16679	1.98776	6.79593	1.76532		2.04164	7.95562	10.1102		1.98518	7.55014	1.78294	1.98498	6.81215	1.69979	1.98696	5.74167	1.49593	1.98583	4.96314	1.22606	1.98598	7.38794
											1.98925	8.26379	2.39136	2.00385	9.16397	2.41088		1.98943	7.36361	1.72943	1.9907	7.07166	1.9342		1.98941	8.79903	2.16602	1.99054	6.79593	1.76539		2.04445	8.01239	10.108		1.98796	7.55824	1.78229	1.98776	6.86892	1.70242	1.98976	5.74167	1.49651	1.98861	5.02802	1.22547	1.98876	7.38794
											1.99204	8.26379	2.39123	2.00664	9.16397	2.41228		1.99221	7.37983	1.7289	1.99348	7.07166	1.93331		1.9922	8.79903	2.16584	1.99332	6.79593	1.76589		2.04723	8.07727	10.1045		1.99074	7.55824	1.7814	1.99054	6.86892	1.70461	1.99255	5.74167	1.49689	1.99139	5.02802	1.22532	1.99155	7.38794
											1.99482	8.26379	2.39089	2.00942	9.16397	2.41393		1.99499	7.37983	1.72814	1.99627	7.07166	1.93216		1.99498	8.80714	2.16595	1.99611	6.78782	1.76682		2.05001	8.13403	10.0996		1.99352	7.5177	1.78056	1.99332	6.86892	1.70638	1.99533	5.74167	1.49705	1.99418	5.02802	1.22558	1.99433	7.44471
											1.9976	8.26379	2.39024	2.0122	9.16397	2.41525		1.99777	7.37172	1.72715	1.99904	7.07166	1.93065		1.99776	8.79092	2.16587	1.99889	6.84459	1.7675		2.0528	8.12592	10.0934		1.9963	7.5177	1.77958	1.9961	6.86892	1.70791	1.9981	5.74167	1.4971	1.99696	5.02802	1.22568	1.99711	7.50959
											2.00038	8.26379	2.38928	2.01497	9.16397	2.41625		2.00056	7.38794	1.72583	2.00183	7.07166	1.92889		2.00054	8.79903	2.1654	2.00168	6.90136	1.76872		2.05559	8.18269	10.0859		1.99908	7.5177	1.77875	1.99888	6.84459	1.70911	2.00089	5.74167	1.49674	1.99974	5.01991	1.22562	1.9999	7.56635
											2.00316	8.26379	2.3881	2.01776	9.16397	2.41702		2.00333	7.4366	1.72428	2.00461	7.07166	1.92754		2.00332	8.79903	2.16531	2.00446	6.95813	1.7696		2.05838	8.18269	10.0776		2.00186	7.5177	1.77827	2.00166	6.83648	1.70987	2.00368	5.79844	1.49618	2.00252	5.01991	1.2254	2.00268	7.63123
											2.00594	8.25568	2.38652	2.02054	9.16397	2.41746		2.00612	7.37172	1.72251	2.0074	7.07166	1.92595		2.00611	8.79903	2.16424	2.00725	6.95813	1.77092		2.06116	8.1908	10.0674		2.00464	7.5177	1.77814	2.00444	6.84459	1.71079	2.00645	5.79033	1.4955	2.0053	5.01991	1.22502	2.00546	7.62312
											2.00872	8.25568	2.38462	2.02332	9.16397	2.41768		2.0089	7.37172	1.7206	2.01017	7.07166	1.92409		2.00889	8.79092	2.16298	2.01007	7.023	1.77191		2.06395	8.18269	10.0554		2.00743	7.5177	1.77749	2.00723	6.84459	1.71138	2.00923	5.85521	1.49451	2.00809	5.0118	1.22447	2.00825	7.62312
											2.0115	8.25568	2.38241	2.0261	9.16397	2.41756		2.01168	7.37172	1.71817	2.01296	7.07166	1.92344		2.01167	8.79092	2.16201	2.01285	7.023	1.77355		2.06672	8.1908	10.0461		2.01021	7.5177	1.7767	2.01001	6.84459	1.71174	2.01201	5.85521	1.4934	2.01087	5.0118	1.22376	2.01102	7.62312
											2.01428	8.26379	2.37979	2.02888	9.16397	2.4178		2.01446	7.37983	1.71629	2.01573	7.07166	1.92254		2.01445	8.79092	2.16163	2.01563	7.023	1.77495		2.06951	8.18269	10.0391		2.01299	7.55014	1.7752	2.01279	6.84459	1.71186	2.01479	5.85521	1.49199	2.01365	5.01991	1.22279	2.0138	7.62312
											2.01707	8.2719	2.37831	2.03165	9.22884	2.41841		2.01725	7.37983	1.71456	2.01852	7.07166	1.92283		2.01723	8.79092	2.16096	2.01843	7.023	1.77612		2.07229	8.18269	10.0348		2.01577	7.55014	1.77425	2.01557	6.86892	1.71175	2.01757	5.85521	1.49037	2.01643	5.00369	1.22165	2.01658	7.62312
											2.01984	8.31245	2.37641	2.03443	9.22073	2.41938		2.02003	7.37983	1.7128	2.0213	7.06355	1.92414		2.02002	8.79092	2.16069	2.02121	7.023	1.77706		2.07507	8.18269	10.0323		2.01855	7.55014	1.77374	2.01835	6.87703	1.71189	2.02036	5.85521	1.48931	2.01921	5.00369	1.22026	2.01937	7.62312
											2.02263	8.37732	2.37507	2.03721	9.28561	2.41993		2.02281	7.37983	1.711	2.02408	7.06355	1.92596		2.0228	8.79092	2.16091	2.024	7.023	1.77767		2.07787	8.18269	10.0301		2.02133	7.55014	1.77299	2.02113	6.86081	1.7117	2.02315	5.85521	1.48805	2.022	5.0118	1.21871	2.02214	7.63123
											2.02541	8.43409	2.37456	2.03999	9.34238	2.42028		2.02559	7.37983	1.70896	2.02686	7.06355	1.92811		2.02558	8.79092	2.16093	2.02679	7.023	1.77815		2.08066	8.18269	10.0267		2.02411	7.55014	1.77297	2.02391	6.86892	1.71117	2.02593	5.85521	1.48736	2.02478	5.00369	1.217	2.02493	7.63123
											2.02819	8.49086	2.37568	2.04276	9.39915	2.42079		2.02838	7.37172	1.70649	2.02964	7.06355	1.93019		2.02836	8.79092	2.16056	2.02958	7.023	1.77907		2.08344	8.17458	10.0216		2.02689	7.55014	1.7727	2.02669	6.86892	1.71021	2.02871	5.85521	1.48627	2.02756	4.99558	1.21581	2.02771	7.63123
											2.03097	8.54763	2.37802	2.04555	9.39915	2.42099		2.03116	7.42038	1.70398	2.03243	7.06355	1.93183		2.03115	8.79092	2.15979	2.03236	7.023	1.78034		2.08624	8.18269	10.0182		2.02967	7.55014	1.77228	2.02947	6.87703	1.70892	2.0315	5.85521	1.48576	2.03034	4.99558	1.21504	2.03049	7.63123
											2.03375	8.61251	2.38024	2.04832	9.39915	2.42174		2.03394	7.48526	1.70182	2.03521	7.06355	1.93342		2.03393	8.8558	2.15932	2.03514	7.023	1.78147		2.08901	8.17458	10.0176		2.03245	7.5177	1.77269	2.03225	6.92569	1.70749	2.03429	5.92008	1.48505	2.03312	5.04424	1.21479	2.03327	7.63123
											2.03654	8.61251	2.38273	2.05111	9.39915	2.42285		2.03672	7.53392	1.7	2.03799	7.07166	1.93474		2.03671	8.92878	2.15807	2.03793	7.023	1.78304		2.0918	8.17458	10.0173		2.03523	7.5177	1.77345	2.03503	6.98246	1.70572	2.03707	5.96874	1.4856	2.0359	5.11722	1.21437	2.03605	7.63123
											2.03932	8.61251	2.38489	2.05388	9.39915	2.42364		2.03951	7.53392	1.69864	2.04079	7.12032	1.93562		2.03949	8.98555	2.15643	2.04072	7.023	1.78503		2.09458	8.17458	10.0182		2.03802	7.57446	1.77397	2.03781	7.03111	1.70421	2.03985	5.96874	1.48662	2.03868	5.16588	1.21398	2.03883	7.688
											2.0421	8.61251	2.38704	2.05666	9.39915	2.42409		2.04229	7.54203	1.69852	2.04357	7.17709	1.93624		2.04227	8.98555	2.15567	2.0435	7.023	1.78678		2.09737	8.23135	10.0208		2.0408	7.63123	1.77436	2.04059	7.01489	1.70275	2.04263	5.96874	1.48745	2.04147	5.17399	1.21324	2.04161	7.73666
											2.04488	8.61251	2.38925	2.05944	9.39915	2.42422		2.04507	7.54203	1.69914	2.04635	7.1852	1.93681		2.04506	8.98555	2.1551	2.04628	7.023	1.78829		2.10015	8.09349	10.0225		2.04358	7.69611	1.77431	2.04338	7.00678	1.70164	2.04542	5.96874	1.48807	2.04425	5.16588	1.21223	2.0444	7.80154
											2.04766	8.61251	2.39048	2.06223	9.39915	2.42403		2.04785	7.54203	1.69963	2.04915	7.24197	1.93702		2.04784	8.98555	2.15503	2.04908	7.023	1.78954		2.10294	8.09349	10.0275		2.04636	7.688	1.77413	2.04616	7.00678	1.70032	2.04819	5.97685	1.48849	2.04703	5.16588	1.21106	2.04718	7.80154
											2.05044	8.61251	2.39148	2.065	9.39915	2.42418		2.05063	7.5177	1.70069	2.05194	7.29062	1.93708		2.05063	8.99366	2.15536	2.05186	7.023	1.79054		2.10572	8.09349	10.0311		2.04914	7.688	1.77352	2.04894	7.00678	1.69954	2.05098	5.96874	1.48871	2.0498	5.16588	1.20982	2.04996	7.80154
											2.05322	8.61251	2.39217	2.06778	9.39915	2.4247		2.05342	7.54203	1.70153	2.05472	7.29062	1.93678		2.05341	8.99366	2.15619	2.05464	7.03111	1.7913		2.10851	8.09349	10.0364		2.05192	7.688	1.77229	2.05171	7.01489	1.69855	2.05376	5.96874	1.48873	2.05259	5.15777	1.20831	2.05275	7.80154
											2.05601	8.61251	2.39244	2.07056	9.39104	2.42569		2.0562	7.55014	1.70188	2.0575	7.30684	1.93623		2.05619	8.98555	2.15682	2.05743	7.07977	1.79181		2.11129	8.08538	10.0403		2.0547	7.688	1.77073	2.0545	7.00678	1.69821	2.05655	5.96874	1.48854	2.05537	5.15777	1.20665	2.05553	7.80154
											2.05879	8.61251	2.3924	2.07335	9.39915	2.42626		2.05898	7.55014	1.7021	2.06029	7.29873	1.93553		2.05898	8.98555	2.15706	2.06023	7.14465	1.79207		2.11408	8.15025	10.0468		2.05748	7.71233	1.7697	2.05727	7.03111	1.69842	2.05933	5.96874	1.48826	2.05815	5.16588	1.20482	2.05831	7.80154
											2.06158	8.61251	2.39262	2.07613	9.39915	2.4273		2.06176	7.59068	1.70212	2.06309	7.29062	1.93456		2.06176	8.98555	2.15702	2.06301	7.13654	1.79209		2.11687	8.15025	10.0519		2.06026	7.72044	1.76912	2.06006	7.03922	1.69898	2.06213	6.02551	1.48767	2.06093	5.15777	1.2035	2.0611	7.80154
											2.06436	8.61251	2.39252	2.07891	9.45592	2.42801		2.06454	7.64745	1.70212	2.06587	7.29873	1.93335		2.06454	8.98555	2.15679	2.06579	7.19331	1.79263		2.11965	8.21513	10.0591		2.06304	7.72044	1.76897	2.06284	7.04733	1.69911	2.06492	6.02551	1.48688	2.06371	5.15777	1.20269	2.06388	7.80154
											2.06714	8.6044	2.39229	2.08169	9.51268	2.42909		2.06732	7.63934	1.70181	2.06865	7.29873	1.93178		2.06732	8.98555	2.15607	2.06858	7.19331	1.79292		2.12243	8.28001	10.0654		2.06582	7.72855	1.76859	2.06562	7.03922	1.6989	2.0677	6.03362	1.48657	2.06649	5.15777	1.20238	2.06667	7.80154
											2.06992	8.6044	2.39165	2.08447	9.57756	2.43063		2.0701	7.64745	1.70138	2.07143	7.29873	1.93073		2.0701	9.05043	2.15516	2.07137	7.25819	1.79366		2.12523	8.28001	10.0738		2.0686	7.74477	1.76865	2.0684	7.03922	1.69855	2.07049	6.03362	1.48674	2.06927	5.14966	1.2018	2.06945	7.8583
											2.0727	8.62873	2.39068	2.08725	9.57756	2.43184		2.07288	7.64745	1.70055	2.07424	7.29062	1.93		2.07288	9.11531	2.15426	2.07415	7.25819	1.79473		2.12801	8.34489	10.0852		2.07138	7.74477	1.76865	2.07118	7.03922	1.69855	2.07326	6.03362	1.48672	2.07206	5.14966	1.20104	2.07223	7.91507
											2.07549	8.61251	2.39007	2.09003	9.57756	2.43272		2.07566	7.69611	1.6996	2.07702	7.29873	1.92969		2.07566	9.18019	2.15307	2.07694	7.25819	1.79567		2.13079	8.34489	10.0951		2.07416	7.74477	1.7689	2.07397	7.03922	1.6991	2.07605	6.03362	1.48651	2.07484	5.14966	1.20088	2.07501	7.92318
											2.07827	8.61251	2.38981	2.09281	9.57756	2.43327		2.07845	7.72855	1.69853	2.0798	7.29873	1.92988		2.07845	9.18019	2.15208	2.07973	7.25819	1.79706		2.13358	8.33678	10.1031		2.07694	7.75288	1.76958	2.07675	7.09599	1.69942	2.07882	6.03362	1.48688	2.07762	5.14966	1.20124	2.07779	7.92318
											2.08105	8.66116	2.39	2.09559	9.57756	2.4333		2.08122	7.64745	1.69736	2.08258	7.29873	1.9298		2.08123	9.18019	2.15156	2.08251	7.25819	1.79822		2.13636	8.33678	10.109		2.07972	7.75288	1.76993	2.07953	7.15276	1.69952	2.08161	6.03362	1.48783	2.0804	5.14966	1.2021	2.08057	7.92318
											2.08383	8.71793	2.38987	2.09837	9.56945	2.43301		2.08401	7.65556	1.69587	2.08537	7.29873	1.93013		2.08401	9.18019	2.15065	2.0853	7.25008	1.79914		2.13915	8.33678	10.114		2.0825	7.75288	1.77024	2.08231	7.21764	1.69929	2.08438	6.03362	1.48848	2.08318	5.19832	1.2027	2.08335	7.92318
											2.08661	8.7747	2.38941	2.10115	9.57756	2.43317		2.08678	7.65556	1.69436	2.08816	7.29873	1.9301		2.08679	9.18019	2.15022	2.0881	7.25819	1.79983		2.14193	8.33678	10.1164		2.08528	7.75288	1.77021	2.08509	7.20953	1.69884	2.08717	6.03362	1.4897	2.08596	5.2632	1.20324	2.08613	7.92318
											2.0894	8.83958	2.38862	2.10393	9.57756	2.43359		2.08957	7.64745	1.69303	2.09094	7.29873	1.93048		2.08957	9.18019	2.15038	2.09089	7.25819	1.8003		2.14471	8.32867	10.1174		2.08806	7.78532	1.76945	2.08787	7.20953	1.69816	2.08997	6.03362	1.49071	2.08875	5.2632	1.20362	2.08891	7.92318
											2.09218	8.88824	2.38742	2.10671	9.57756	2.43448		2.09235	7.70422	1.69158	2.09373	7.29873	1.93069		2.09235	9.1883	2.15102	2.09368	7.25819	1.80111		2.1475	8.33678	10.1169		2.09085	7.78532	1.76894	2.09065	7.17709	1.69765	2.09276	6.03362	1.4922	2.09153	5.25509	1.20373	2.09169	7.91507
											2.09496	8.95311	2.38656	2.10948	9.57756	2.43505		2.09513	7.75288	1.69039	2.09652	7.29873	1.93132		2.09513	9.18019	2.15148	2.09645	7.25008	1.80236		2.15027	8.33678	10.1149		2.09363	7.84208	1.76888	2.09343	7.1852	1.69691	2.09554	6.03362	1.49347	2.09431	5.25509	1.20368	2.09447	7.91507
											2.09774	8.95311	2.38607	2.11227	9.63433	2.43609		2.09792	7.80154	1.68957	2.0993	7.3555	1.93248		2.09792	9.18019	2.15156	2.09924	7.25819	1.80406		2.15306	8.33678	10.1114		2.09641	7.84208	1.76937	2.09621	7.1852	1.69584	2.09832	6.03362	1.49454	2.09709	5.24698	1.20346	2.09725	7.92318
											2.10053	8.95311	2.38595	2.11505	9.69921	2.43749		2.1007	7.80965	1.68852	2.10209	7.3555	1.93328		2.1007	9.18019	2.15203	2.10202	7.25819	1.80638		2.15585	8.33678	10.1064		2.09919	7.89074	1.76974	2.09899	7.1852	1.69591	2.10111	6.03362	1.49539	2.09987	5.24698	1.20309	2.10003	7.92318
											2.10331	8.95311	2.3862	2.11783	9.74786	2.43924		2.10348	7.80965	1.68792	2.10489	7.42038	1.93461		2.10348	9.17208	2.15222	2.1048	7.25819	1.80893		2.15863	8.33678	10.0999		2.10197	7.95562	1.76987	2.10177	7.1852	1.69615	2.10389	6.04173	1.49661	2.10266	5.24698	1.20254	2.10282	7.91507
											2.10609	8.95311	2.38681	2.12061	9.74786	2.44067		2.10626	7.80154	1.6871	2.10769	7.46904	1.93569		2.10626	9.18019	2.15201	2.10758	7.25819	1.81123		2.16142	8.33678	10.0909		2.10475	7.95562	1.77046	2.10455	7.21764	1.69752	2.10667	6.03362	1.49763	2.10544	5.24698	1.20184	2.1056	7.92318
											2.10887	8.95311	2.38789	2.12339	9.74786	2.44177		2.10904	7.80154	1.68595	2.11047	7.52581	1.93642		2.10905	9.17208	2.15172	2.11036	7.25819	1.81328		2.1642	8.33678	10.085		2.10753	7.92318	1.77102	2.10733	7.21764	1.69857	2.10945	6.03362	1.49922	2.10822	5.24698	1.20087	2.10839	7.92318
											2.11165	8.95311	2.38866	2.12617	9.74786	2.44254		2.11183	7.80154	1.68534	2.11325	7.58257	1.93691		2.11183	9.24506	2.15104	2.11318	7.25819	1.81518		2.16698	8.33678	10.0776		2.11031	7.92318	1.77211	2.11011	7.21764	1.6994	2.11225	6.03362	1.50129	2.11099	5.24698	1.19975	2.11117	7.91507
											2.11444	8.95311	2.38949	2.12895	9.74786	2.44299		2.11461	7.80965	1.68499	2.11605	7.58257	1.93725		2.11461	9.30183	2.15007	2.11598	7.30684	1.81682		2.16977	8.33678	10.0728		2.11309	7.93129	1.77385	2.11289	7.21764	1.69981	2.11503	6.0985	1.50316	2.11378	5.23887	1.19914	2.11395	7.92318
											2.11722	8.96122	2.38972	2.13172	9.74786	2.44311		2.11739	7.80154	1.6845	2.11883	7.59068	1.93723		2.11739	9.30183	2.14871	2.11876	7.36361	1.81811		2.17255	8.33678	10.0706		2.11587	7.93129	1.77524	2.11567	7.20953	1.6999	2.11782	6.15527	1.50484	2.11656	5.24698	1.19896	2.11673	7.97995
											2.12	8.95311	2.38953	2.13451	9.75597	2.44358		2.12017	7.80965	1.68377	2.12161	7.58257	1.93697		2.12017	9.30994	2.14707	2.12155	7.37172	1.81924		2.17533	8.39354	10.067		2.11865	7.93129	1.7764	2.11845	7.21764	1.69976	2.12059	6.14716	1.50632	2.11934	5.24698	1.1994	2.11951	8.04483
											2.12278	8.96122	2.38903	2.13729	9.74786	2.44452		2.12296	7.80154	1.68281	2.1244	7.59068	1.93656		2.12296	9.30994	2.14591	2.12434	7.42849	1.8208		2.17812	8.45842	10.065		2.12143	7.92318	1.77742	2.12124	7.20953	1.69961	2.12338	6.14716	1.5076	2.12212	5.24698	1.1997	2.1223	8.09349
											2.12557	8.98555	2.38888	2.14007	9.75597	2.44582		2.12574	7.80154	1.68161	2.12718	7.58257	1.93591		2.12574	9.30994	2.14533	2.12712	7.42849	1.82221		2.18091	8.51519	10.0622		2.12421	7.92318	1.77829	2.12401	7.20953	1.69972	2.12615	6.14716	1.50868	2.1249	5.24698	1.19975	2.12508	8.09349
											2.12835	8.95311	2.3891	2.14285	9.81274	2.44691		2.12852	7.81776	1.68075	2.12999	7.58257	1.93567		2.12852	9.30994	2.14523	2.12991	7.47715	1.82395		2.18369	8.58007	10.0615		2.12699	7.95562	1.77893	2.1268	7.20953	1.6996	2.12893	6.14716	1.50956	2.12768	5.23887	1.19965	2.12786	8.09349
											2.13114	8.95311	2.38889	2.14562	9.86951	2.44836		2.13131	7.80965	1.68045	2.13278	7.58257	1.93519		2.1313	9.30183	2.14562	2.13273	7.54203	1.82546		2.18647	8.58818	10.0594		2.12977	7.95562	1.77923	2.12958	7.20953	1.69927	2.13173	6.14716	1.51025	2.13046	5.23076	1.19941	2.13064	8.09349
											2.13392	8.95311	2.38845	2.1484	9.92628	2.45007		2.13408	7.86641	1.6805	2.13556	7.58257	1.93513		2.13408	9.30994	2.14571	2.13551	7.54203	1.82749		2.18925	8.58818	10.0601		2.13255	7.94751	1.779	2.13236	7.24197	1.69948	2.13451	6.14716	1.51074	2.13324	5.23076	1.1996	2.13342	8.09349
											2.1367	8.95311	2.38759	2.15118	9.91817	2.45146		2.13687	7.86641	1.68091	2.13834	7.58257	1.93539		2.13687	9.30183	2.14552	2.13829	7.54203	1.82997		2.19203	8.58818	10.063		2.13533	7.95562	1.77814	2.13514	7.29062	1.70005	2.13733	6.14716	1.51103	2.13602	5.23076	1.20031	2.1362	8.09349
											2.13948	9.00177	2.3865	2.15396	9.92628	2.45244		2.13965	7.86641	1.68179	2.14114	7.58257	1.93538		2.13965	9.30183	2.14356	2.14107	7.54203	1.83221		2.19481	8.58007	10.0645		2.13811	7.95562	1.77782	2.13792	7.34739	1.7004	2.1401	6.14716	1.51123	2.1388	5.23076	1.20097	2.13898	8.09349
											2.14227	9.00177	2.38509	2.15674	9.92628	2.45319		2.14243	7.86641	1.68206	2.14393	7.58257	1.93589		2.14243	9.36671	2.14261	2.14385	7.54203	1.83422		2.1976	8.62062	10.0678		2.14089	7.95562	1.77786	2.1407	7.40416	1.70051	2.14289	6.14716	1.51122	2.14158	5.22265	1.20146	2.14177	8.09349
											2.14504	9.00988	2.38345	2.15952	9.92628	2.45361		2.14522	7.8583	1.6824	2.14671	7.58257	1.93603		2.14521	9.43159	2.14233	2.14664	7.54203	1.83599		2.20038	8.58007	10.0739		2.14367	7.91507	1.77845	2.14348	7.40416	1.7	2.14567	6.14716	1.51092	2.14437	5.28753	1.2018	2.14454	8.09349
											2.14783	9.06665	2.38128	2.1623	9.92628	2.45372		2.14799	7.85019	1.68301	2.1495	7.58257	1.93658		2.14799	9.43159	2.14184	2.14942	7.54203	1.83752		2.20317	8.58007	10.0822		2.14645	7.91507	1.77958	2.14626	7.41227	1.69915	2.14845	6.14716	1.51043	2.14715	5.3443	1.20198	2.14733	8.09349
											2.15061	9.06665	2.37958	2.16508	9.92628	2.45351		2.15078	7.8583	1.6835	2.15229	7.58257	1.93696		2.15078	9.43159	2.14101	2.15221	7.54203	1.83883		2.20595	8.6044	10.0893		2.14923	7.92318	1.78039	2.14904	7.41227	1.69798	2.15123	6.14716	1.51051	2.14993	5.40106	1.202	2.15011	8.09349
											2.15339	9.06665	2.37901	2.16786	9.92628	2.45297		2.15355	7.90696	1.68425	2.15509	7.58257	1.93706		2.15356	9.43159	2.14168	2.15499	7.54203	1.84057		2.20875	8.6044	10.0952		2.15201	7.97995	1.78136	2.15182	7.44471	1.69756	2.15401	6.14716	1.51174	2.15271	5.45783	1.20186	2.1529	8.09349
											2.15617	9.06665	2.37947	2.17064	9.92628	2.45211		2.15634	7.96373	1.68497	2.15787	7.58257	1.93688		2.15634	9.43159	2.14271	2.15782	7.54203	1.84275		2.21153	8.57196	10.0999		2.15479	8.03672	1.782	2.15461	7.44471	1.69769	2.15679	6.20392	1.51345	2.15549	5.45783	1.20147	2.15568	8.09349
											2.15895	9.13153	2.3803	2.17342	9.92628	2.45171		2.15912	7.97184	1.68547	2.16066	7.58257	1.93644		2.15912	9.43159	2.14326	2.1606	7.54203	1.84537		2.21432	8.58007	10.1073		2.15757	8.03672	1.7825	2.15739	7.44471	1.69819	2.15957	6.20392	1.51495	2.15828	5.45783	1.20161	2.15846	8.15836
											2.16174	9.13153	2.38188	2.1762	9.92628	2.45166		2.1619	7.96373	1.68575	2.16343	7.58257	1.9364		2.1619	9.43159	2.14355	2.16339	7.54203	1.84841		2.2171	8.57196	10.1135		2.16035	8.06916	1.78307	2.16017	7.4366	1.69847	2.16237	6.2688	1.51625	2.16106	5.46594	1.20159	2.16125	8.21513
											2.16452	9.12342	2.38335	2.17898	9.92628	2.45205		2.16469	7.96373	1.6858	2.16622	7.58257	1.9362		2.16469	9.43159	2.14343	2.16617	7.54203	1.8512		2.21988	8.57196	10.1225		2.16313	8.06916	1.7834	2.16295	7.4366	1.69883	2.16515	6.2688	1.51734	2.16384	5.46594	1.20141	2.16403	8.2719
											2.1673	9.18019	2.3847	2.18176	9.92628	2.45201		2.16747	7.95562	1.68582	2.169	7.58257	1.93631		2.16747	9.43159	2.14299	2.16895	7.55014	1.85374		2.22266	8.57196	10.1337		2.16591	8.06916	1.78351	2.16573	7.4366	1.69897	2.16793	6.32557	1.51831	2.16662	5.45783	1.20099	2.16681	8.2719
											2.17008	9.1883	2.38623	2.18454	9.98305	2.45163		2.17025	7.96373	1.68591	2.17183	7.63934	1.93693		2.17025	9.49646	2.14238	2.17174	7.55014	1.85602		2.22544	8.57196	10.1435		2.16869	8.07727	1.78367	2.16852	7.4366	1.69889	2.17072	6.32557	1.51909	2.1694	5.45783	1.20051	2.16959	8.2719
											2.17286	9.1883	2.38822	2.18732	10.0398	2.45092		2.17303	7.95562	1.68539	2.17461	7.70422	1.93798		2.17303	9.56134	2.14234	2.17454	7.55014	1.85805		2.22823	8.57196	10.1567		2.17148	8.06916	1.78438	2.17129	7.4366	1.69831	2.1735	6.33368	1.51965	2.17218	5.44972	1.19969	2.17237	8.2719
											2.17565	9.1883	2.38989	2.1901	10.1047	2.45055		2.17581	7.95562	1.68475	2.17739	7.70422	1.93867		2.17582	9.56134	2.14232	2.17732	7.55014	1.85983		2.23101	8.62873	10.1719		2.17425	8.06916	1.78476	2.17407	7.41227	1.69818	2.17628	6.32557	1.52001	2.17496	5.45783	1.19871	2.17515	8.2719
											2.17842	9.1883	2.39125	2.19288	10.0966	2.45054		2.17859	7.95562	1.68388	2.18017	7.75288	1.9398		2.1786	9.56134	2.14174	2.1801	7.55014	1.86136		2.23379	8.6936	10.1859		2.17703	8.03672	1.78499	2.17685	7.41227	1.69783	2.17907	6.33368	1.52017	2.17774	5.44972	1.19817	2.17793	8.2719
											2.18121	9.1883	2.39229	2.19566	10.0966	2.45088		2.18137	7.95562	1.68278	2.18295	7.82586	1.94076		2.18138	9.56134	2.14155	2.18289	7.54203	1.86263		2.23657	8.7747	10.1984		2.17981	8.03672	1.7848	2.17963	7.46904	1.69793	2.18184	6.33368	1.52011	2.18052	5.44972	1.19824	2.18072	8.2719
											2.18399	9.1883	2.39301	2.19845	10.0966	2.45168		2.18415	7.96373	1.68146	2.18574	7.82586	1.94148		2.18416	9.56945	2.14207	2.18567	7.55014	1.86355		2.23937	8.82336	10.2086		2.18259	8.03672	1.78417	2.18241	7.52581	1.69858	2.18464	6.33368	1.51985	2.1833	5.44972	1.19825	2.1835	8.2719
											2.18677	9.1883	2.3941	2.20123	10.1047	2.45217		2.18693	8.01239	1.68002	2.18855	7.81776	1.94195		2.18694	9.56134	2.14277	2.18846	7.54203	1.86422		2.24215	8.82336	10.2179		2.18537	8.04483	1.78398	2.18519	7.59068	1.69978	2.18742	6.33368	1.51939	2.18608	5.44972	1.19868	2.18628	8.26379
											2.18955	9.1883	2.39486	2.20401	10.0966	2.45291		2.18971	8.06105	1.67835	2.19133	7.81776	1.94208		2.18973	9.55323	2.14393	2.19125	7.59879	1.86542		2.24494	8.82336	10.2254		2.18815	8.04483	1.78375	2.18797	7.59068	1.70151	2.1902	6.33368	1.51871	2.18886	5.44972	1.19953	2.18906	8.26379
											2.19233	9.1883	2.3953	2.20678	10.0966	2.45412		2.1925	8.1097	1.67636	2.19412	7.82586	1.94195		2.19251	9.62622	2.14455	2.19403	7.59879	1.86705		2.24772	8.82336	10.2315		2.19093	8.04483	1.78348	2.19075	7.6069	1.70349	2.19299	6.32557	1.51842	2.19165	5.44972	1.2002	2.19185	8.2719
											2.19511	9.1883	2.39562	2.20957	10.0966	2.45489		2.19528	8.1097	1.67405	2.1969	7.82586	1.94158		2.19529	9.62622	2.14503	2.19681	7.66367	1.86843		2.2505	8.82336	10.2357		2.19371	8.12592	1.78307	2.19352	7.6069	1.70522	2.19579	6.32557	1.51792	2.19443	5.44161	1.20081	2.19463	8.2719
											2.19789	9.18019	2.3961	2.21234	10.1047	2.45622		2.19806	8.10159	1.67199	2.19968	7.81776	1.94095		2.19808	9.6911	2.14519	2.1996	7.71233	1.87025		2.25329	8.81525	10.2386		2.19649	8.15836	1.78223	2.1963	7.6069	1.7073	2.19858	6.32557	1.51799	2.1972	5.44161	1.20105	2.19741	8.2719
											2.20067	9.18019	2.39626	2.21513	10.1047	2.45712		2.20084	8.11781	1.67048	2.20247	7.82586	1.94018		2.20086	9.69921	2.14596	2.20239	7.71233	1.87252		2.25608	8.81525	10.2401		2.19927	8.20702	1.78144	2.19908	7.6069	1.70914	2.20135	6.32557	1.51787	2.19998	5.44161	1.20122	2.2002	8.32867
											2.20345	9.18019	2.39641	2.2179	10.1615	2.45768		2.20362	8.11781	1.66942	2.20525	7.81776	1.93983		2.20364	9.69921	2.14645	2.20517	7.7691	1.87455		2.25886	8.82336	10.2402		2.20205	8.21513	1.78168	2.20187	7.6069	1.71162	2.20415	6.38234	1.51756	2.20276	5.44161	1.20112	2.20298	8.39354
											2.20624	9.24506	2.39671	2.22068	10.2182	2.45792		2.2064	8.1097	1.66892	2.20803	7.81776	1.9399		2.20642	9.6911	2.14656	2.20795	7.82586	1.87634		2.26165	8.81525	10.239		2.20483	8.21513	1.78158	2.20465	7.6069	1.71455	2.20692	6.43911	1.51762	2.20555	5.44161	1.20085	2.20576	8.45031
											2.20902	9.29372	2.39718	2.22346	10.2182	2.45792		2.20918	8.11781	1.66877	2.21081	7.81776	1.94049		2.20921	9.68299	2.14651	2.21073	7.82586	1.878		2.26443	8.81525	10.2394		2.20761	8.21513	1.78123	2.20743	7.6069	1.71793	2.20971	6.43911	1.51758	2.20833	5.44161	1.20041	2.20855	8.50708
											2.2118	9.30183	2.39752	2.22624	10.2182	2.45759		2.21197	8.11781	1.66909	2.21359	7.81776	1.94081		2.21199	9.68299	2.14607	2.21352	7.82586	1.87942		2.26722	8.81525	10.2359		2.21039	8.23946	1.78065	2.21021	7.6069	1.72118	2.21251	6.43911	1.51734	2.21111	5.4335	1.19971	2.21132	8.50708
											2.21458	9.35049	2.39734	2.22902	10.2182	2.45693		2.21475	8.13403	1.66919	2.2164	7.81776	1.94087		2.21477	9.6911	2.14623	2.2163	7.82586	1.88119		2.27	8.81525	10.2306		2.21317	8.23946	1.78051	2.21299	7.6069	1.72382	2.2153	6.44722	1.51748	2.21389	5.4335	1.19884	2.2141	8.50708
											2.21737	9.40726	2.39693	2.2318	10.2101	2.45584		2.21753	8.11781	1.66897	2.21918	7.82586	1.94057		2.21755	9.68299	2.14608	2.21909	7.82586	1.88339		2.27279	8.81525	10.2234		2.21595	8.24757	1.78091	2.21577	7.6069	1.72622	2.21808	6.44722	1.51829	2.21667	5.4335	1.19779	2.21688	8.50708
											2.22015	9.47214	2.39687	2.23458	10.2182	2.45442		2.22031	8.12592	1.66864	2.22197	7.82586	1.94001		2.22033	9.6911	2.14565	2.22187	7.83397	1.88535		2.27558	8.80714	10.2184		2.21873	8.23946	1.78176	2.21855	7.63123	1.7284	2.22086	6.44722	1.5195	2.21945	5.49027	1.19658	2.21967	8.50708
											2.22293	9.47214	2.39648	2.23736	10.2182	2.45413		2.22309	8.11781	1.66818	2.22476	7.81776	1.93918		2.22312	9.75597	2.14497	2.22465	7.82586	1.88774		2.27837	8.81525	10.212		2.22151	8.23946	1.78257	2.22133	7.688	1.73035	2.22366	6.44722	1.5214	2.22223	5.54704	1.1951	2.22244	8.50708
											2.22571	9.46403	2.39576	2.24014	10.2182	2.45487		2.22587	8.1097	1.668	2.22753	7.81776	1.93809		2.2259	9.81274	2.14405	2.22743	7.82586	1.89066		2.28115	8.81525	10.2082		2.22429	8.23946	1.78277	2.22411	7.75288	1.73206	2.22645	6.44722	1.5231	2.22501	5.54704	1.19355	2.22523	8.50708
											2.22849	9.46403	2.39472	2.24292	10.275	2.45673		2.22865	8.16647	1.66818	2.23032	7.87452	1.93673		2.22868	9.81274	2.14337	2.23022	7.82586	1.89333		2.28393	8.87202	10.2075		2.22707	8.23135	1.78235	2.22689	7.75288	1.73355	2.22923	6.44722	1.52528	2.22779	5.53893	1.19184	2.22801	8.50708
											2.23128	9.46403	2.39392	2.2457	10.3318	2.45885		2.23144	8.21513	1.66881	2.2331	7.87452	1.93511		2.23146	9.81274	2.14303	2.233	7.83397	1.89574		2.28671	8.87202	10.2049		2.22984	8.23946	1.78179	2.22967	7.75288	1.73491	2.23201	6.44722	1.52727	2.23058	5.53893	1.19053	2.23079	8.50708
											2.23406	9.46403	2.39278	2.24848	10.3966	2.46133		2.23422	8.2719	1.66931	2.23589	7.9394	1.93401		2.23424	9.81274	2.14391	2.23579	7.83397	1.898		2.28949	8.93689	10.2048		2.23262	8.26379	1.781	2.23245	7.75288	1.73586	2.2348	6.44722	1.52906	2.23336	5.54704	1.18975	2.23357	8.50708
											2.23684	9.46403	2.39151	2.25126	10.3966	2.46348		2.237	8.32056	1.66958	2.23868	7.99617	1.93323		2.23702	9.81274	2.14442	2.23857	7.83397	1.8999		2.29228	8.99366	10.2033		2.2354	8.32867	1.78008	2.23523	7.78532	1.73677	2.23762	6.44722	1.53066	2.23614	5.54704	1.18948	2.23635	8.50708
											2.23962	9.46403	2.38981	2.25404	10.3966	2.46541		2.23978	8.32056	1.66943	2.24147	8.04483	1.9323		2.2398	9.81274	2.14477	2.24136	7.83397	1.90165		2.29506	8.99366	10.1999		2.23818	8.32867	1.77922	2.23802	7.77721	1.73746	2.24043	6.44722	1.53205	2.23892	5.53893	1.18965	2.23914	8.50708
											2.2424	9.47214	2.38855	2.25682	10.3966	2.46702		2.24256	8.32867	1.66925	2.24427	8.05294	1.93189		2.24259	9.81274	2.14576	2.24414	7.83397	1.90315		2.29784	9.00177	10.1985		2.24096	8.32867	1.77812	2.2408	7.75288	1.73792	2.24321	6.50398	1.53315	2.2417	5.53893	1.18966	2.24191	8.50708
											2.24519	9.46403	2.38822	2.2596	10.3885	2.46831		2.24535	8.32867	1.66874	2.24705	8.05294	1.93181		2.24537	9.81274	2.14632	2.24692	7.83397	1.9043		2.30063	9.00177	10.1997		2.24374	8.32867	1.7768	2.24358	7.78532	1.73816	2.24599	6.50398	1.53406	2.24448	5.53893	1.18963	2.24469	8.50708
											2.24797	9.47214	2.38892	2.26238	10.3885	2.46928		2.24812	8.32867	1.66811	2.24985	8.05294	1.93207		2.24815	9.80463	2.14662	2.2497	7.82586	1.90519		2.30342	8.99366	10.2045		2.24652	8.32867	1.77524	2.24636	7.77721	1.73846	2.24877	6.56075	1.53486	2.24727	5.53893	1.18924	2.24747	8.50708
											2.25075	9.47214	2.39007	2.26517	10.3885	2.46982		2.25091	8.32056	1.66725	2.25263	8.05294	1.93209		2.25093	9.80463	2.1466	2.25249	7.83397	1.90661		2.3062	9.00177	10.2115		2.2493	8.32867	1.77394	2.24914	7.77721	1.73864	2.25155	6.61752	1.53547	2.25005	5.53082	1.18871	2.25026	8.50708
											2.25354	9.46403	2.391	2.26794	10.3885	2.47005		2.25369	8.32867	1.66615	2.25543	8.04483	1.93264		2.25372	9.87762	2.1464	2.25527	7.82586	1.90836		2.30898	8.99366	10.2202		2.25208	8.37732	1.7727	2.25192	7.77721	1.7382	2.25434	6.61752	1.53587	2.25283	5.5957	1.18861	2.25303	8.50708
											2.25632	9.46403	2.39159	2.27072	10.3885	2.46995		2.25647	8.32867	1.66493	2.25821	8.04483	1.93295		2.2565	9.9425	2.14596	2.25805	7.82586	1.91056		2.31176	8.99366	10.2316		2.25487	8.37732	1.7719	2.2547	7.78532	1.73743	2.25712	6.61752	1.53676	2.2556	5.64435	1.18912	2.25582	8.50708
											2.2591	9.46403	2.39177	2.27351	10.3885	2.47021		2.25925	8.32056	1.66348	2.26099	8.04483	1.9337		2.25928	9.9425	2.14529	2.26085	7.82586	1.91329		2.31455	8.99366	10.2452		2.25765	8.40976	1.77184	2.25747	7.78532	1.73643	2.25994	6.61752	1.53745	2.25839	5.70112	1.18958	2.25859	8.57196
											2.26188	9.46403	2.39162	2.27628	10.4534	2.47102		2.26204	8.32056	1.66171	2.26377	8.05294	1.93487		2.26206	9.9425	2.14504	2.26363	7.82586	1.91578		2.31735	8.99366	10.2616		2.26043	8.41787	1.7729	2.26025	7.78532	1.7353	2.26273	6.61752	1.53794	2.26117	5.70112	1.18968	2.26137	8.62062
											2.26466	9.52079	2.39115	2.27906	10.5102	2.47197		2.26483	8.32056	1.66106	2.26656	8.05294	1.93588		2.26484	9.93439	2.14454	2.26642	7.82586	1.91814		2.32014	8.99366	10.2762		2.26321	8.41787	1.77441	2.26303	7.77721	1.73492	2.26551	6.61752	1.53822	2.26395	5.70112	1.18961	2.26415	8.68549
											2.26744	9.58567	2.39093	2.28184	10.5751	2.47269		2.26761	8.32056	1.66136	2.26935	8.04483	1.93722		2.26762	9.93439	2.14436	2.2692	7.88263	1.92016		2.32293	9.05854	10.2936		2.26599	8.41787	1.77578	2.26581	7.77721	1.735	2.26829	6.61752	1.5384	2.26673	5.70112	1.1893	2.26694	8.75037
											2.27023	9.63433	2.39108	2.28462	10.5751	2.47307		2.27039	8.32056	1.66201	2.27213	8.05294	1.9383		2.2704	9.9425	2.14449	2.27198	7.88263	1.92196		2.32571	9.12342	10.3101		2.26877	8.47464	1.77701	2.26859	7.75288	1.73554	2.27108	6.61752	1.53828	2.26951	5.69301	1.1896	2.26972	8.80714
											2.27301	9.69921	2.39179	2.2874	10.5669	2.47302		2.27317	8.32867	1.66235	2.27492	8.05294	1.93912		2.27319	9.93439	2.14446	2.27477	7.9394	1.92351		2.32849	9.18019	10.329		2.27155	8.53141	1.77829	2.27137	7.75288	1.73567	2.27386	6.62563	1.53796	2.27229	5.69301	1.19043	2.2725	8.79903
											2.27579	9.69921	2.39219	2.29018	10.5669	2.47264		2.27596	8.32056	1.66265	2.2777	8.05294	1.93969		2.27597	9.93439	2.14468	2.27755	7.94751	1.92551		2.33127	9.18019	10.3465		2.27433	8.53141	1.77925	2.27415	7.75288	1.7355	2.27664	6.61752	1.53743	2.27507	5.70112	1.19101	2.27528	8.80714
											2.27857	9.69921	2.39228	2.29296	10.5669	2.47201		2.27874	8.32056	1.66273	2.28049	8.04483	1.94009		2.27875	9.93439	2.14477	2.28034	8.00428	1.92727		2.33405	9.18019	10.3657		2.27711	8.49897	1.78093	2.27693	7.75288	1.73569	2.27942	6.62563	1.5367	2.27785	5.70112	1.19145	2.27806	8.79903
											2.28136	9.69921	2.39205	2.29574	10.5669	2.47114		2.28152	8.32056	1.66268	2.28328	8.04483	1.94023		2.28154	9.9425	2.14525	2.28313	8.06105	1.92947		2.33684	9.19641	10.3835		2.27989	8.49897	1.78238	2.27971	7.75288	1.73645	2.28222	6.62563	1.53577	2.28063	5.70112	1.19183	2.28085	8.80714
											2.28414	9.69921	2.39142	2.29852	10.5669	2.47063		2.2843	8.32056	1.66222	2.28606	8.04483	1.94012		2.28432	9.93439	2.1455	2.28592	8.06105	1.932		2.33963	9.18019	10.4035		2.28267	8.49897	1.78378	2.2825	7.77721	1.73766	2.285	6.61752	1.53464	2.28342	5.70112	1.19196	2.28363	8.79903
											2.28692	9.69921	2.39057	2.30131	10.5669	2.47046		2.28708	8.36922	1.66172	2.28884	8.05294	1.93975		2.2871	9.93439	2.14623	2.28872	8.06105	1.93439		2.3424	9.18019	10.4237		2.28545	8.49897	1.78447	2.28528	7.77721	1.73952	2.28778	6.62563	1.53331	2.2862	5.74978	1.19194	2.28641	8.79903
											2.2897	9.69921	2.38932	2.30408	10.5669	2.47075		2.28986	8.42598	1.66081	2.29162	8.05294	1.93921		2.28988	9.9425	2.14672	2.2915	8.06105	1.93652		2.34519	9.18019	10.441		2.28822	8.50708	1.78491	2.28806	7.77721	1.74124	2.29056	6.62563	1.53187	2.28898	5.74978	1.19168	2.2892	8.80714
											2.29249	9.6911	2.38775	2.30687	10.5669	2.4714		2.29264	8.49086	1.65967	2.29441	8.10159	1.93832		2.29266	9.93439	2.14735	2.29428	8.06105	1.9385		2.34798	9.18019	10.4569		2.29101	8.49897	1.78512	2.29084	7.77721	1.74235	2.29335	6.62563	1.53024	2.29176	5.74978	1.19194	2.29198	8.80714
											2.29526	9.6911	2.38674	2.30964	10.5669	2.47173		2.29543	8.48275	1.65899	2.29719	8.1097	1.93708		2.29544	9.9425	2.14738	2.29706	8.05294	1.94023		2.35076	9.18019	10.4715		2.29378	8.49897	1.78509	2.29362	7.77721	1.74322	2.29613	6.62563	1.5283	2.29454	5.74978	1.19272	2.29476	8.79903
											2.29805	9.74786	2.3861	2.31243	10.5669	2.47232		2.2982	8.47464	1.65867	2.29997	8.15836	1.93558		2.29822	9.99927	2.14719	2.29985	8.06105	1.94162		2.35354	9.18019	10.4851		2.29657	8.58818	1.78482	2.2964	7.77721	1.74386	2.29892	6.61752	1.52683	2.29732	5.74978	1.19325	2.29754	8.79903
											2.30083	9.80463	2.38552	2.31521	10.6237	2.47338		2.30099	8.48275	1.65869	2.30275	8.22324	1.93392		2.30101	10.0641	2.14752	2.30264	8.05294	1.94276		2.35633	9.18019	10.4974		2.29935	8.64495	1.78403	2.29918	7.77721	1.74426	2.3017	6.67429	1.52584	2.3001	5.74978	1.19353	2.30033	8.79903
											2.30361	9.80463	2.38541	2.31799	10.6805	2.47478		2.30377	8.48275	1.65945	2.30554	8.28001	1.932		2.30379	10.0641	2.14749	2.30542	8.06105	1.94365		2.35914	9.22884	10.5089		2.30213	8.70171	1.78319	2.30196	7.78532	1.74444	2.30448	6.6824	1.52532	2.30288	5.74978	1.19374	2.3031	8.79903
											2.30639	9.80463	2.38623	2.32077	10.7454	2.47585		2.30655	8.49086	1.66065	2.30833	8.28001	1.92972		2.30657	10.0641	2.14738	2.30821	8.06105	1.9442		2.36194	9.30183	10.5184		2.30491	8.70171	1.7822	2.30473	7.77721	1.74476	2.30731	6.73916	1.52459	2.30566	5.74978	1.1937	2.30589	8.80714
											2.30918	9.80463	2.38694	2.32355	10.7454	2.4765		2.30934	8.49086	1.66232	2.31115	8.28001	1.92719		2.30935	10.0723	2.14745	2.31099	8.06105	1.94449		2.36472	9.40726	10.5261		2.3077	8.70171	1.78175	2.30752	7.82586	1.74554	2.3101	6.73916	1.52443	2.30845	5.74167	1.19349	2.30867	8.79903
											2.31196	9.81274	2.38722	2.32633	10.7454	2.47691		2.31212	8.48275	1.66357	2.31396	8.28001	1.92508		2.31214	10.0641	2.14785	2.31378	8.06105	1.94454		2.3675	9.38293	10.5324		2.31048	8.6936	1.78175	2.31029	7.86641	1.74668	2.3129	6.73916	1.52475	2.31122	5.74167	1.19313	2.31145	8.79903
											2.31474	9.80463	2.38718	2.32911	10.7454	2.47699		2.3149	8.51519	1.66479	2.31674	8.28001	1.92407		2.31492	10.0641	2.14851	2.31656	8.06105	1.94434		2.37029	9.36671	10.5374		2.31326	8.6936	1.7822	2.31307	7.92318	1.74838	2.3157	6.74727	1.52487	2.31401	5.74167	1.19261	2.31424	8.80714
											2.31753	9.81274	2.38672	2.33189	10.7454	2.47674		2.31768	8.49086	1.66549	2.31957	8.28812	1.92359		2.3177	10.0641	2.14849	2.31934	8.06105	1.94457		2.37306	9.36671	10.5404		2.31604	8.67738	1.78279	2.31585	7.97995	1.74976	2.31849	6.73916	1.5248	2.31679	5.74167	1.19194	2.31702	8.80714
											2.32031	9.8614	2.38673	2.33467	10.7454	2.47606		2.32046	8.50708	1.66598	2.32235	8.28812	1.92353		2.32049	10.129	2.14891	2.32212	8.06105	1.94522		2.37586	9.36671	10.5427		2.31882	8.66927	1.78373	2.31863	7.97995	1.75093	2.32127	6.73916	1.52452	2.31957	5.74167	1.191	2.3198	8.86391
											2.32309	9.92628	2.38719	2.33745	10.7454	2.47514		2.32324	8.48275	1.66643	2.32516	8.28812	1.92379		2.32327	10.1858	2.14911	2.32493	8.06105	1.94561		2.37865	9.36671	10.5435		2.32161	8.66927	1.78472	2.32141	7.97995	1.75197	2.32405	6.73916	1.52415	2.32234	5.73356	1.18981	2.32258	8.92068
											2.32587	9.92628	2.38735	2.34023	10.7454	2.4738		2.32602	8.47464	1.66666	2.32794	8.28812	1.92448		2.32605	10.2507	2.14904	2.32771	8.11781	1.94652		2.38143	9.36671	10.5465		2.32438	8.66927	1.78547	2.3242	7.97995	1.75231	2.32683	6.73916	1.52367	2.32513	5.79844	1.18856	2.32536	8.97744
											2.32865	9.92628	2.3871	2.34302	10.7454	2.47213		2.32881	8.49086	1.66667	2.33073	8.28001	1.92588		2.32883	10.1939	2.14875	2.33049	8.17458	1.94785		2.38421	9.36671	10.5481		2.32717	8.66927	1.78598	2.32697	8.00428	1.75244	2.3296	6.73916	1.5229	2.32791	5.79844	1.18695	2.32814	8.97744
											2.33143	9.92628	2.38653	2.34579	10.7454	2.47168		2.33158	8.48275	1.66646	2.33351	8.28001	1.92837		2.33161	10.1858	2.14825	2.33328	8.17458	1.9489		2.38699	9.3586	10.5518		2.32995	8.66927	1.78634	2.32975	8.00428	1.75245	2.33239	6.73916	1.52184	2.33069	5.79033	1.18655	2.33092	8.97744
											2.33421	9.92628	2.38566	2.34858	10.8021	2.47217		2.33437	8.48275	1.66612	2.3363	8.28812	1.93052		2.3344	10.1858	2.14763	2.33606	8.23135	1.94979		2.38977	9.3586	10.5581		2.33273	8.66927	1.78636	2.33253	8.01239	1.75234	2.33517	6.73916	1.52058	2.33347	5.79033	1.18745	2.33371	8.98555
											2.337	9.92628	2.38534	2.35135	10.8589	2.473		2.33715	8.49086	1.66547	2.33908	8.28001	1.9324		2.33718	10.1858	2.14688	2.33885	8.28812	1.95022		2.39256	9.3586	10.569		2.33551	8.67738	1.78624	2.33531	8.01239	1.7525	2.33795	6.73916	1.51912	2.33625	5.79033	1.18819	2.33649	8.97744
											2.33978	9.92628	2.38519	2.35414	10.9157	2.47429		2.33993	8.48275	1.66459	2.34186	8.28001	1.93413		2.33996	10.1858	2.14627	2.34163	8.28812	1.95048		2.39535	9.3586	10.5764		2.33829	8.75848	1.78549	2.33809	8.01239	1.75292	2.34073	6.78782	1.51813	2.33904	5.79033	1.18876	2.33927	8.97744
											2.34256	9.92628	2.38589	2.35691	10.9157	2.47525		2.34272	8.48275	1.66436	2.34464	8.28001	1.9355		2.34274	10.1939	2.14659	2.34441	8.34489	1.95037		2.39814	9.42348	10.5858		2.34106	8.75848	1.78547	2.34088	8.01239	1.75408	2.34351	6.79593	1.51841	2.34181	5.79033	1.18918	2.34205	8.97744
											2.34535	9.97494	2.38606	2.3597	10.9157	2.47587		2.3455	8.48275	1.66429	2.34744	8.28001	1.93661		2.34552	10.1858	2.1467	2.34719	8.34489	1.95		2.40092	9.48835	10.5933		2.34385	8.75848	1.78529	2.34366	8.00428	1.75511	2.34629	6.86081	1.51916	2.3446	5.8471	1.18945	2.34483	8.97744
											2.34813	9.98305	2.38562	2.36248	10.9157	2.47616		2.34828	8.47464	1.66496	2.35022	8.28001	1.93746		2.34831	10.2588	2.14655	2.34997	8.34489	1.94946		2.40371	9.48835	10.5992		2.34662	8.75848	1.78496	2.34644	8.01239	1.7558	2.34909	6.90947	1.52039	2.34738	5.8471	1.18945	2.3476	9.04232
											2.35091	9.99116	2.38485	2.36526	10.9157	2.47612		2.35106	8.48275	1.6653	2.353	8.33678	1.93806		2.35109	10.3237	2.14679	2.35276	8.34489	1.94875		2.40648	9.54512	10.6072		2.34941	8.76659	1.78428	2.34922	7.97995	1.75636	2.35187	6.90947	1.52151	2.35016	5.8471	1.1892	2.35039	9.09909
											2.35369	10.0398	2.38365	2.36804	10.9157	2.47575		2.35384	8.47464	1.66531	2.35579	8.33678	1.9384		2.35387	10.3237	2.14691	2.35554	8.34489	1.94767		2.40927	9.61	10.6177		2.35219	8.75848	1.78336	2.352	7.97995	1.75698	2.35465	6.90947	1.52244	2.35294	5.8471	1.1886	2.35317	9.16397
											2.35648	10.0398	2.38271	2.37082	10.9157	2.47505		2.35662	8.53141	1.66498	2.35857	8.39354	1.93848		2.35665	10.3155	2.14682	2.35835	8.34489	1.94692		2.41205	9.61811	10.6304		2.35497	8.73415	1.78286	2.35478	7.97995	1.75727	2.35743	6.90947	1.52316	2.35572	5.8471	1.18784	2.35595	9.16397
											2.35926	10.0398	2.38096	2.3736	10.9157	2.47402		2.35941	8.58818	1.6655	2.36135	8.45842	1.9383		2.35943	10.3155	2.14652	2.36115	8.34489	1.94658		2.41483	9.61	10.6457		2.35775	8.78281	1.78319	2.35756	7.97995	1.75733	2.36022	6.90947	1.52368	2.3585	5.83899	1.18691	2.35873	9.16397
											2.36204	10.0479	2.37956	2.37638	10.9238	2.47266		2.36219	8.63684	1.66607	2.36414	8.46653	1.93786		2.36221	10.3237	2.14589	2.36394	8.34489	1.94676		2.41764	9.61	10.6595		2.36053	8.78281	1.783	2.36033	7.97995	1.75725	2.363	6.90947	1.524	2.36128	5.83899	1.18574	2.36151	9.15586
											2.36482	10.0398	2.37928	2.37917	10.9238	2.47087		2.36497	8.63684	1.66525	2.36694	8.51519	1.93717		2.365	10.3155	2.14573	2.36673	8.34489	1.94747		2.42042	9.61	10.6756		2.36331	8.78281	1.78256	2.36311	8.00428	1.75694	2.36578	6.90947	1.52411	2.36406	5.83899	1.1844	2.36429	9.16397
											2.3676	10.0479	2.37936	2.38195	10.9157	2.4702		2.36775	8.64495	1.6641	2.36972	8.57196	1.93621		2.36778	10.3155	2.14579	2.36951	8.34489	1.94802		2.4232	9.61	10.6902		2.36609	8.78281	1.78179	2.36589	8.00428	1.7563	2.36856	6.90947	1.52412	2.36684	5.89576	1.18281	2.36707	9.16397
											2.37039	10.0398	2.3798	2.38473	10.9157	2.47067		2.37054	8.65305	1.66281	2.3725	8.57196	1.9349		2.37056	10.3155	2.14614	2.37229	8.34489	1.94824		2.42599	9.61	10.7025		2.36886	8.79092	1.78137	2.36867	8.06105	1.75563	2.37135	6.91758	1.52383	2.36963	5.89576	1.18107	2.36985	9.15586
											2.37317	10.0398	2.38059	2.38751	10.9805	2.47217		2.37332	8.63684	1.66139	2.37528	8.57196	1.93343		2.37334	10.3155	2.14684	2.37507	8.34489	1.94878		2.42877	9.61	10.7139		2.37165	8.79092	1.78041	2.37145	8.09349	1.75423	2.37413	6.91758	1.52402	2.37241	5.89576	1.17926	2.37263	9.16397
											2.37595	10.0398	2.38176	2.39029	11.0292	2.47323		2.3761	8.65305	1.65943	2.3781	8.58007	1.9317		2.37612	10.3074	2.14794	2.37786	8.34489	1.94984		2.43156	9.61	10.7234		2.37443	8.82336	1.77999	2.37423	8.15025	1.75271	2.37691	6.90947	1.52401	2.37519	5.88765	1.1772	2.37541	9.16397
											2.37873	10.0398	2.3827	2.39307	11.0941	2.47397		2.37888	8.63684	1.65822	2.38092	8.58007	1.92972		2.37891	10.3074	2.14877	2.38064	8.353	1.95055		2.43434	9.60189	10.7315		2.37721	8.81525	1.77922	2.37701	8.20702	1.75086	2.37969	6.90947	1.52381	2.37797	5.89576	1.17508	2.37819	9.16397
											2.38151	10.0398	2.38334	2.39585	11.0941	2.47447		2.38166	8.64495	1.65717	2.38373	8.57196	1.92747		2.38169	10.3723	2.1494	2.38342	8.353	1.95187		2.43712	9.60189	10.7443		2.37999	8.81525	1.77829	2.37979	8.25568	1.74878	2.38249	6.90947	1.5234	2.38076	5.88765	1.17338	2.38097	9.15586
											2.38429	10.0398	2.38367	2.39863	11.0941	2.47464		2.38444	8.64495	1.65725	2.38651	8.58007	1.92497		2.38447	10.4534	2.14991	2.3862	8.34489	1.95283		2.4399	9.60189	10.7503		2.38277	8.81525	1.77722	2.38256	8.36111	1.74627	2.38528	6.91758	1.5228	2.38354	5.88765	1.17239	2.38375	9.15586
											2.38707	10.0479	2.38388	2.40141	11.0941	2.47449		2.38723	8.65305	1.65856	2.38929	8.57196	1.92211		2.38725	10.4534	2.15015	2.389	8.34489	1.95353		2.4427	9.60189	10.7548		2.38555	8.82336	1.77609	2.38534	8.40165	1.74334	2.38806	6.91758	1.522	2.38632	5.88765	1.17172	2.38653	9.21262
											2.38986	10.0479	2.38378	2.40419	11.0941	2.474		2.39001	8.64495	1.66081	2.39207	8.57196	1.92045		2.39003	10.4453	2.15132	2.39178	8.34489	1.95397		2.44549	9.60189	10.757		2.38833	8.81525	1.7752	2.38813	8.40165	1.74056	2.39085	6.91758	1.52158	2.3891	5.88765	1.17147	2.38931	9.21262
											2.39264	10.056	2.38307	2.40697	11.0941	2.47318		2.39279	8.64495	1.66274	2.39485	8.57196	1.91931		2.39281	10.4372	2.1518	2.39456	8.34489	1.95415		2.44826	9.59378	10.7578		2.39111	8.83958	1.77426	2.3909	8.40976	1.73745	2.39362	6.90947	1.52106	2.39188	5.88765	1.17175	2.3921	9.22073
											2.39542	10.0398	2.38216	2.40975	11.0941	2.47203		2.39557	8.68549	1.66464	2.39763	8.57196	1.91849		2.39559	10.4372	2.15196	2.39735	8.40165	1.95406		2.45105	9.59378	10.7577		2.39388	8.90446	1.77414	2.39368	8.40165	1.73421	2.39641	6.91758	1.52178	2.39467	5.88765	1.17187	2.39488	9.22073
											2.39821	10.0885	2.38113	2.41253	11.0941	2.47054		2.39836	8.75037	1.66613	2.40044	8.57196	1.91742		2.39838	10.4372	2.15199	2.40013	8.46653	1.95371		2.45383	9.59378	10.7552		2.39667	8.89635	1.77457	2.39646	8.40165	1.73112	2.39919	6.98246	1.52231	2.39745	5.88765	1.17165	2.39766	9.22073
											2.40099	10.0885	2.38085	2.41531	11.0941	2.46942		2.40114	8.75037	1.66748	2.40322	8.57196	1.91745		2.40116	10.4777	2.15239	2.40292	8.46653	1.9531		2.45662	9.59378	10.7559		2.39944	8.89635	1.77534	2.39924	8.40165	1.72907	2.40197	7.03111	1.52264	2.40023	5.88765	1.17137	2.40044	9.21262
											2.40377	10.1534	2.38094	2.41809	11.1508	2.46864		2.40392	8.74226	1.66861	2.40601	8.57196	1.918		2.40394	10.4453	2.15252	2.4057	8.5233	1.95222		2.4594	9.59378	10.7552		2.40222	8.89635	1.77657	2.40202	8.40976	1.72824	2.4048	7.09599	1.52276	2.40302	5.88765	1.17103	2.40322	9.21262
											2.40655	10.2101	2.38139	2.42088	11.2157	2.46823		2.40671	8.75848	1.66951	2.4088	8.57196	1.91829		2.40672	10.5183	2.15301	2.40849	8.5233	1.95118		2.46218	9.59378	10.7571		2.405	8.90446	1.77758	2.4048	8.40976	1.72777	2.40758	7.09599	1.52268	2.4058	5.94441	1.17035	2.406	9.21262
											2.40934	10.2101	2.38153	2.42366	11.2644	2.46751		2.40949	8.75848	1.67009	2.41158	8.57196	1.9191		2.4095	10.5669	2.15324	2.41128	8.5233	1.94988		2.46497	9.59378	10.7652		2.40778	8.90446	1.77923	2.40758	8.40165	1.72843	2.41038	7.09599	1.5224	2.40858	5.99307	1.17029	2.40878	9.21262
											2.41212	10.2101	2.38134	2.42644	11.2644	2.46656		2.41227	8.75848	1.67084	2.41436	8.57196	1.91967		2.41229	10.5669	2.15384	2.41406	8.5233	1.94832		2.46776	9.59378	10.7759		2.41056	8.90446	1.78094	2.41036	8.40165	1.72954	2.41316	7.09599	1.52192	2.41137	5.99307	1.17008	2.41156	9.21262
											2.4149	10.2101	2.38083	2.42922	11.2644	2.4652		2.41505	8.75037	1.67136	2.41714	8.57196	1.91999		2.41507	10.5669	2.15425	2.41684	8.5233	1.94707		2.47053	9.59378	10.7887		2.41334	8.93689	1.78184	2.41314	8.40165	1.7311	2.41595	7.08788	1.52124	2.41415	5.99307	1.16973	2.41434	9.21262
											2.41768	10.2182	2.38	2.432	11.2725	2.4642		2.41783	8.75037	1.67136	2.41992	8.57196	1.92006		2.41785	10.6237	2.15496	2.41964	8.51519	1.94624		2.47332	9.59378	10.7991		2.41612	8.92878	1.7826	2.41592	8.37732	1.7332	2.41873	7.08788	1.52035	2.41693	5.99307	1.16923	2.41712	9.22073
											2.42046	10.2101	2.37895	2.43477	11.2644	2.46365		2.42062	8.74226	1.67143	2.42271	8.57196	1.91989		2.42063	10.5669	2.15554	2.42244	8.5233	1.9465		2.4761	9.58567	10.8117		2.4189	8.92878	1.78313	2.41871	8.37732	1.73457	2.42151	7.09599	1.51926	2.41971	5.99307	1.16848	2.4199	9.22073
											2.42324	10.2101	2.37826	2.43756	11.2725	2.46345		2.4234	8.75037	1.67177	2.4255	8.57196	1.91946		2.42342	10.5669	2.15641	2.42524	8.51519	1.94719		2.47889	9.58567	10.8225		2.42168	8.90446	1.78342	2.42148	8.37732	1.73541	2.4243	7.08788	1.51865	2.4225	5.99307	1.16758	2.42268	9.2775
											2.42602	10.2101	2.37782	2.44034	11.2725	2.46293		2.42618	8.75037	1.6711	2.42829	8.62873	1.91879		2.4262	10.5669	2.15653	2.42803	8.5233	1.94829		2.48168	9.58567	10.8324		2.42447	8.90446	1.78416	2.42426	8.37732	1.73611	2.42708	7.09599	1.51775	2.42528	5.99307	1.16721	2.42546	9.33427
											2.42881	10.2101	2.37705	2.44312	11.2725	2.46207		2.42896	8.79903	1.67031	2.43107	8.62873	1.91786		2.42898	10.5669	2.15655	2.43081	8.5233	1.95058		2.48448	9.58567	10.8444		2.42724	8.89635	1.78465	2.42704	8.37732	1.73656	2.42987	7.08788	1.51743	2.42806	5.98496	1.16707	2.42825	9.39104
											2.43159	10.3237	2.37596	2.4459	11.2725	2.46088		2.43174	8.79903	1.66997	2.43385	8.68549	1.91669		2.43176	10.5669	2.15623	2.43362	8.5233	1.95261		2.48726	9.58567	10.8597		2.43002	8.96122	1.78491	2.42982	8.37732	1.73677	2.43265	7.09599	1.51692	2.43084	5.98496	1.16746	2.43103	9.39104
											2.43437	10.3237	2.3753	2.44868	11.2725	2.45936		2.43453	8.79903	1.67007	2.43663	8.74226	1.91527		2.43454	10.6318	2.1558	2.43642	8.5233	1.95447		2.49004	9.57756	10.877		2.4328	9.01799	1.78531	2.4326	8.40976	1.73675	2.43543	7.09599	1.51698	2.43363	5.97685	1.16778	2.43381	9.39104
											2.43715	10.3885	2.37432	2.45146	11.2644	2.45829		2.4373	8.8558	1.67043	2.43942	8.80714	1.9136		2.43733	10.6967	2.15558	2.43925	8.51519	1.95598		2.49282	9.59378	10.8929		2.43558	9.01799	1.78616	2.43539	8.40976	1.73677	2.43821	7.09599	1.51685	2.43641	5.97685	1.16784	2.4366	9.39104
											2.43993	10.4372	2.37436	2.45424	11.2725	2.4568		2.44009	8.8558	1.67065	2.4422	8.79903	1.91227		2.44011	10.6967	2.15524	2.44203	8.5233	1.95722		2.4956	9.58567	10.9069		2.43836	9.09909	1.78706	2.43817	8.40165	1.73704	2.44099	7.09599	1.5171	2.43919	5.97685	1.16842	2.43938	9.39104
											2.44271	10.5021	2.37484	2.45702	11.313	2.45576		2.44287	8.84769	1.67063	2.44499	8.80714	1.91135		2.44289	10.6967	2.15471	2.44482	8.58007	1.9582		2.4984	9.58567	10.9199		2.44115	9.09909	1.78781	2.44095	8.41787	1.73688	2.44378	7.08788	1.51715	2.44197	5.97685	1.16892	2.44216	9.39104
											2.44549	10.5588	2.37558	2.4598	11.313	2.45508		2.44565	8.8558	1.67057	2.44777	8.79903	1.91018		2.44567	10.6886	2.15406	2.44762	8.62873	1.95892		2.50119	9.64244	10.9315		2.44392	9.09909	1.78823	2.44372	8.40165	1.73657	2.44658	7.09599	1.51777	2.44476	6.02551	1.16916	2.44494	9.39104
											2.44828	10.5588	2.37667	2.46258	11.386	2.45467		2.44843	8.8558	1.66969	2.45055	8.80714	1.90942		2.44845	10.6967	2.15322	2.45041	8.63684	1.95938		2.50397	9.70732	10.9411		2.44671	9.09909	1.78839	2.44651	8.40976	1.73593	2.44938	7.09599	1.51819	2.44754	6.08228	1.16904	2.44773	9.39915
											2.45106	10.5588	2.37813	2.46536	11.4428	2.45405		2.45121	8.8558	1.66935	2.45336	8.80714	1.90841		2.45124	10.6886	2.15292	2.45319	8.6936	1.95967		2.50675	9.73165	10.9499		2.44949	9.09909	1.78842	2.44929	8.40165	1.73514	2.45218	7.15276	1.51849	2.45032	6.08228	1.16875	2.45051	9.39915
											2.45384	10.5588	2.38005	2.46813	11.4428	2.45379		2.45399	8.86391	1.66965	2.45614	8.79903	1.9079		2.45402	10.6886	2.1527	2.45599	8.75037	1.9597		2.50954	9.77219	10.9566		2.45227	9.09909	1.7879	2.45207	8.41787	1.73469	2.45499	7.20953	1.51927	2.4531	6.09039	1.16878	2.45329	9.39104
											2.45662	10.5588	2.38157	2.47091	11.4428	2.45389		2.45677	8.92068	1.67022	2.45892	8.79903	1.90722		2.4568	10.7129	2.15277	2.45878	8.75037	1.95937		2.51233	9.82085	10.962		2.45505	9.09909	1.78695	2.45484	8.38543	1.7347	2.45777	7.20953	1.52043	2.45588	6.08228	1.16953	2.45607	9.39104
											2.45941	10.5588	2.38287	2.47369	11.4428	2.45435		2.45956	8.95311	1.67133	2.4617	8.80714	1.90686		2.45958	10.6886	2.15307	2.46156	8.75037	1.95887		2.51511	9.82896	10.9659		2.45783	9.09909	1.78653	2.45763	8.37732	1.73505	2.46056	7.20953	1.52149	2.45865	6.07417	1.1707	2.45885	9.39104
											2.46219	10.5588	2.38386	2.47647	11.4428	2.45449		2.46234	8.91257	1.67232	2.46448	8.80714	1.90691		2.46236	10.6967	2.15371	2.46434	8.75037	1.95811		2.5179	9.90195	10.9719		2.4606	9.09909	1.78616	2.46041	8.37732	1.73499	2.46334	7.20953	1.52226	2.46144	6.07417	1.17181	2.46163	9.4397
											2.46497	10.5588	2.38454	2.47925	11.4428	2.4543		2.46512	8.92068	1.67288	2.46728	8.80714	1.90681		2.46515	10.7535	2.15417	2.46712	8.75037	1.95709		2.52069	9.90195	10.9674		2.46339	9.07476	1.78634	2.46319	8.38543	1.7346	2.46612	7.20953	1.52282	2.46422	6.08228	1.17268	2.46441	9.50457
											2.46775	10.5588	2.38549	2.48203	11.4428	2.45378		2.4679	8.91257	1.67321	2.47006	8.80714	1.90712		2.46793	10.8183	2.15444	2.4699	8.75037	1.95572		2.52347	9.95061	10.9614		2.46617	9.07476	1.78609	2.46597	8.38543	1.73388	2.46891	7.20953	1.52339	2.467	6.07417	1.17339	2.4672	9.50457
											2.47053	10.5588	2.38554	2.48481	11.4428	2.45294		2.47069	8.89635	1.67302	2.47285	8.80714	1.90777		2.47071	10.8183	2.15458	2.47269	8.75037	1.95475		2.52625	9.95872	10.9575		2.46895	9.07476	1.78561	2.46875	8.45842	1.73303	2.47168	7.20953	1.52365	2.46977	6.07417	1.17386	2.46998	9.51268
											2.47332	10.5588	2.38528	2.4876	11.4428	2.45177		2.47347	8.90446	1.6729	2.47562	8.80714	1.90816		2.47349	10.8183	2.15454	2.47547	8.75037	1.95362		2.52904	10.0236	10.9566		2.47173	9.13153	1.78578	2.47153	8.5233	1.73185	2.47447	7.20953	1.52363	2.47256	6.07417	1.17407	2.47276	9.51268
											2.4761	10.6075	2.38471	2.49037	11.4996	2.45017		2.47625	8.90446	1.67264	2.47842	8.80714	1.9085		2.47628	10.8183	2.15477	2.47825	8.75037	1.95348		2.53184	10.0236	10.9572		2.47451	9.1883	1.78639	2.47431	8.57196	1.73026	2.47727	7.20953	1.5234	2.47534	6.13094	1.17413	2.47553	9.51268
											2.47888	10.6075	2.38383	2.49315	11.4996	2.44835		2.47903	8.91257	1.67226	2.48122	8.80714	1.90849		2.47906	10.8265	2.15482	2.48104	8.75848	1.95385		2.53463	10.0804	10.9644		2.47729	9.1883	1.78696	2.47709	8.58007	1.72872	2.48005	7.20953	1.52298	2.47812	6.1877	1.17413	2.47832	9.56945
											2.48167	10.6237	2.38264	2.49593	11.5563	2.4462		2.48182	8.91257	1.67214	2.48401	8.80714	1.90814		2.48184	10.8183	2.15468	2.48385	8.75848	1.95454		2.53742	10.0885	10.974		2.48007	9.1883	1.78738	2.47987	8.57196	1.72706	2.48283	7.20953	1.52303	2.48091	6.24447	1.17388	2.4811	9.56945
											2.48445	10.6156	2.38114	2.49871	11.6212	2.44441		2.4846	8.92068	1.67305	2.4868	8.86391	1.90763		2.48463	10.8183	2.15435	2.48664	8.75848	1.95565		2.5402	10.1452	10.9861		2.48285	9.24506	1.78796	2.48265	8.58007	1.72537	2.48562	7.20953	1.5229	2.48369	6.24447	1.17338	2.48388	9.56945
											2.48724	10.6156	2.37923	2.50149	11.6212	2.44298		2.48738	8.90446	1.67433	2.48958	8.91257	1.90687		2.48741	10.8183	2.15434	2.48944	8.75037	1.95717		2.54299	10.2182	11.0001		2.48563	9.25317	1.7884	2.48543	8.57196	1.72394	2.4884	7.20953	1.52267	2.48647	6.24447	1.17341	2.48666	9.56945
											2.49001	10.6724	2.37768	2.50427	11.6212	2.44278		2.49016	8.91257	1.67605	2.49237	8.97744	1.90587		2.49019	10.8183	2.15463	2.49222	8.75848	1.9592		2.54577	10.2182	11.0127		2.48842	9.2775	1.7884	2.48821	8.58007	1.72325	2.49118	7.20953	1.52224	2.48925	6.24447	1.17386	2.48944	9.56945
											2.49279	10.7291	2.37679	2.50705	11.6212	2.44286		2.49294	8.91257	1.67744	2.49515	9.03421	1.90451		2.49297	10.8832	2.1552	2.495	8.75848	1.96164		2.54856	10.2101	11.0283		2.49119	9.2775	1.78817	2.49098	8.58007	1.723	2.49396	7.2663	1.52162	2.49203	6.24447	1.17414	2.49223	9.56945
											2.49558	10.7291	2.37636	2.50983	11.6131	2.44338		2.49572	8.92068	1.67919	2.49793	9.03421	1.90368		2.49575	10.9562	2.15608	2.49778	8.75848	1.96392		2.55134	10.202	11.0419		2.49397	9.26939	1.788	2.49377	8.54763	1.72251	2.49674	7.33117	1.52082	2.4948	6.23636	1.17427	2.49501	9.56945
											2.49836	10.7291	2.37608	2.5126	11.6131	2.44358		2.49851	8.92068	1.6812	2.50072	9.03421	1.90259		2.49854	10.9481	2.15677	2.50056	8.75848	1.96593		2.55413	10.2101	11.054		2.49675	9.2775	1.78768	2.49655	8.54763	1.72226	2.49957	7.33117	1.52049	2.49759	6.23636	1.17433	2.49779	9.56945
											2.50114	10.7291	2.37664	2.51539	11.6131	2.44356		2.50129	8.92068	1.68201	2.5035	9.0261	1.90193		2.50132	10.9481	2.15728	2.50335	8.75848	1.96767		2.55692	10.202	11.0647		2.49953	9.2775	1.78723	2.49933	8.54763	1.72276	2.50234	7.38794	1.52074	2.50037	6.23636	1.17403	2.50057	9.56945
											2.50392	10.7291	2.37755	2.51817	11.6131	2.44301		2.50407	8.96933	1.68258	2.50628	9.0261	1.90101		2.5041	10.9481	2.15762	2.50613	8.75848	1.96905		2.5597	10.202	11.0733		2.50231	9.24506	1.78644	2.50211	8.54763	1.72381	2.50513	7.38794	1.52079	2.50315	6.23636	1.17425	2.50335	9.61811
											2.50671	10.7291	2.37882	2.52095	11.6131	2.44223		2.50685	8.96933	1.68303	2.50906	9.03421	1.9005		2.50688	10.9481	2.15778	2.50891	8.80714	1.97026		2.56249	10.202	11.0804		2.50509	9.24506	1.7862	2.50489	8.58007	1.72453	2.50791	7.44471	1.52132	2.50593	6.23636	1.17509	2.50613	9.6911
											2.50949	10.7291	2.38094	2.52373	11.6131	2.44112		2.50963	9.01799	1.68314	2.51184	9.03421	1.90042		2.50967	10.9562	2.15776	2.51169	8.86391	1.9712		2.56527	10.202	11.0855		2.50787	9.24506	1.7861	2.50767	8.57196	1.72502	2.51069	7.44471	1.52163	2.50872	6.23636	1.17568	2.50891	9.6911
											2.51227	10.7291	2.38293	2.52651	11.678	2.43969		2.51241	9.06665	1.6838	2.51463	9.03421	1.90006		2.51245	10.9481	2.15818	2.51447	8.92068	1.97187		2.56805	10.202	11.0896		2.51066	9.24506	1.78605	2.51046	8.58007	1.72489	2.5135	7.44471	1.52174	2.51149	6.23636	1.17612	2.5117	9.6911
											2.51505	10.7291	2.38539	2.52929	11.7347	2.43794		2.51519	9.06665	1.68462	2.5174	9.0261	1.89943		2.51523	11.013	2.15824	2.51727	8.98555	1.97218		2.57083	10.202	11.0973		2.51344	9.25317	1.78723	2.51324	8.62873	1.72464	2.51628	7.44471	1.52165	2.51427	6.23636	1.17641	2.51448	9.6911
											2.51783	10.7291	2.38755	2.53207	11.7915	2.43721		2.51797	9.12342	1.68591	2.52019	9.03421	1.89922		2.51801	11.013	2.15868	2.52005	9.03421	1.97233		2.57362	10.202	11.0979		2.51622	9.25317	1.78874	2.51602	8.62873	1.72376	2.51906	7.44471	1.52134	2.51705	6.23636	1.17702	2.51725	9.6911
											2.52062	10.7859	2.3894	2.53485	11.7915	2.43763		2.52075	9.12342	1.68707	2.52297	9.03421	1.89875		2.52079	11.0049	2.15887	2.52283	9.03421	1.9722		2.5764	10.1939	11.097		2.519	9.30994	1.79059	2.5188	8.6936	1.72266	2.52184	7.44471	1.52083	2.51984	6.22825	1.17748	2.52003	9.6911
											2.5234	10.8427	2.39104	2.53763	11.7915	2.43898		2.52354	9.1072	1.68791	2.52575	9.0261	1.89879		2.52358	11.013	2.15882	2.52562	9.03421	1.97181		2.57918	10.202	11.0946		2.52178	9.33427	1.79298	2.52158	8.68549	1.72133	2.52462	7.44471	1.52021	2.52261	6.22825	1.17787	2.52282	9.74786
											2.52618	10.8427	2.39228	2.54041	11.7915	2.4401		2.52632	9.17208	1.68854	2.52853	9.0261	1.89916		2.52636	11.013	2.1587	2.5284	9.04232	1.97106		2.58197	10.202	11.0907		2.52456	9.39104	1.79514	2.52435	8.68549	1.72114	2.5274	7.44471	1.51929	2.52539	6.22825	1.17801	2.5256	9.73976
											2.52896	10.8751	2.39321	2.54319	11.7915	2.44089		2.5291	9.22073	1.68875	2.53132	9.03421	1.89995		2.52914	11.013	2.15834	2.53118	9.04232	1.97004		2.58475	10.202	11.0853		2.52734	9.44781	1.79667	2.52714	8.66116	1.72071	2.53023	7.44471	1.51816	2.52818	6.22014	1.17798	2.52838	9.73976
											2.53174	10.8508	2.39451	2.54597	11.7915	2.44136		2.53188	9.22073	1.68952	2.53412	9.0261	1.90118		2.53192	11.0049	2.1584	2.53396	9.03421	1.96885		2.58753	10.202	11.0785		2.53012	9.4397	1.79796	2.52991	8.65305	1.72015	2.53303	7.44471	1.51691	2.53095	6.22014	1.17771	2.53116	9.79652
											2.53453	10.8427	2.3955	2.54875	11.7915	2.4415		2.53467	9.22073	1.69075	2.5369	9.0261	1.90216		2.5347	11.0049	2.15864	2.53676	9.04232	1.96798		2.59031	10.202	11.0701		2.53289	9.4397	1.7995	2.5327	8.65305	1.71936	2.53581	7.44471	1.51615	2.53374	6.22014	1.17717	2.53394	9.86951
											2.53731	10.8427	2.39628	2.55153	11.7915	2.44131		2.53745	9.22073	1.69232	2.53969	9.03421	1.90299		2.53749	11.0697	2.15865	2.53954	9.04232	1.9681		2.5931	10.1939	11.0602		2.53567	9.4397	1.8008	2.53547	8.65305	1.71882	2.53859	7.44471	1.51586	2.53651	6.22014	1.17658	2.53673	9.86951
											2.54009	10.8994	2.39665	2.55431	11.7915	2.4409		2.54023	9.22073	1.69377	2.54248	9.03421	1.90348		2.54027	11.1427	2.15859	2.54233	9.04232	1.96806		2.59589	10.1939	11.0524		2.53845	9.44781	1.80195	2.53825	8.6936	1.71892	2.54137	7.44471	1.51527	2.5393	6.21203	1.17583	2.53951	9.86951
											2.54287	10.9562	2.3968	2.55708	11.7996	2.44006		2.54302	9.21262	1.69498	2.54526	9.09098	1.90382		2.54305	11.1427	2.15874	2.54511	9.04232	1.96912		2.59868	10.1939	11.0508		2.54123	9.44781	1.80277	2.54103	8.68549	1.71935	2.54415	7.44471	1.51449	2.54207	6.21203	1.17491	2.54229	9.86951
											2.54566	10.9562	2.39694	2.55986	11.8564	2.4389		2.5458	9.22884	1.69596	2.54804	9.09098	1.90382		2.54583	11.1427	2.15876	2.54789	9.04232	1.97002		2.60146	10.1939	11.0552		2.54401	9.4397	1.80324	2.54381	8.68549	1.71954	2.54695	7.44471	1.51352	2.54486	6.21203	1.17375	2.54507	9.8614
											2.54844	10.9562	2.39706	2.56264	11.905	2.43819		2.54858	9.22884	1.69671	2.55085	9.14775	1.90358		2.54862	11.1427	2.15909	2.55067	9.04232	1.97201		2.60424	10.1939	11.0667		2.54679	9.41537	1.80387	2.5466	8.75037	1.71949	2.54973	7.44471	1.51234	2.54763	6.2688	1.17233	2.54785	9.8614
											2.55122	10.9562	2.39851	2.56542	11.905	2.43784		2.55137	9.22073	1.69732	2.55364	9.20451	1.90309		2.5514	11.1427	2.15918	2.55347	9.04232	1.97452		2.60703	10.1939	11.0808		2.54957	9.41537	1.80425	2.54938	8.79903	1.71919	2.55251	7.44471	1.51097	2.55042	6.32557	1.17065	2.55063	9.86951
											2.55401	10.9562	2.39934	2.5682	11.905	2.43786		2.55415	9.22884	1.69838	2.55643	9.20451	1.90303		2.77723	12.0186	2.15914	2.55626	9.04232	1.97734		2.60981	10.1939	11.0934		2.55234	9.41537	1.80402	2.55216	8.79903	1.71865	2.55529	7.45282	1.50939	2.5532	6.33368	1.16882	2.55341	9.8614
											2.55679	10.9643	2.40053	2.57098	11.905	2.43746		2.55693	9.22073	1.69922	2.55921	9.26128	1.90272		2.78001	12.0916	2.15886	2.55907	9.04232	1.97991		2.6126	10.1858	11.1045		2.55512	9.41537	1.80422	2.55493	8.79903	1.71835	2.55808	7.45282	1.5084	2.55599	6.33368	1.16682	2.55618	9.8614
											2.55957	10.9562	2.40197	2.57375	11.905	2.43686		2.55971	9.22073	1.69973	2.56199	9.26128	1.90284		2.7828	12.1483	2.15888	2.56185	9.04232	1.98221		2.61539	10.1858	11.1136		2.5579	9.41537	1.80418	2.55772	8.79903	1.7186	2.56086	7.44471	1.50788	2.55877	6.33368	1.16467	2.55897	9.8614
											2.56235	10.9562	2.40308	2.57654	11.905	2.43594		2.56249	9.26939	1.70002	2.56484	9.31805	1.90271		2.78558	12.1564	2.15926	2.56464	9.04232	1.98425		2.61817	10.1858	11.1238		2.56069	9.48024	1.80458	2.5605	8.79092	1.7193	2.56365	7.44471	1.50715	2.56155	6.33368	1.16226	2.56175	9.8614
											2.56513	10.9562	2.40407	2.57931	11.905	2.43529		2.56528	9.2775	1.69998	2.56762	9.32616	1.903		2.78836	12.1564	2.15996	2.56742	9.04232	1.98603		2.62095	10.1858	11.1304		2.56346	9.47214	1.80434	2.56328	8.7747	1.71977	2.56643	7.50959	1.50688	2.56433	6.33368	1.16106	2.56454	9.8614
											2.56791	11.0292	2.40541	2.5821	11.905	2.43509		2.56806	9.31805	1.69972	2.57041	9.32616	1.9038		2.79114	12.2213	2.16047	2.5702	9.09909	1.98755		2.62374	10.1858	11.1351		2.56624	9.50457	1.80386	2.56606	8.7747	1.7204	2.56921	7.56635	1.50641	2.56711	6.33368	1.16105	2.56732	9.8614
											2.57069	11.0779	2.40643	2.58488	11.905	2.43516		2.57084	9.31805	1.69932	2.57319	9.32616	1.90434		2.79392	12.2213	2.16074	2.57301	9.15586	1.9889		2.62652	10.1858	11.1397		2.56903	9.49646	1.80322	2.56884	8.7747	1.72081	2.57201	7.62312	1.50573	2.5699	6.32557	1.16157	2.5701	9.8614
											2.57348	11.0779	2.40713	2.58766	11.9699	2.435		2.57362	9.32616	1.69918	2.57597	9.32616	1.90461		2.7967	12.2132	2.16089	2.5758	9.21262	1.98989		2.6293	10.2507	11.1429		2.57181	9.50457	1.80302	2.57162	8.7747	1.72137	2.57482	7.62312	1.50483	2.57268	6.32557	1.16262	2.57288	9.8614
											2.57626	11.1022	2.40751	2.59043	12.0267	2.43452		2.5764	9.32616	1.6996	2.57876	9.32616	1.90462		2.79949	12.2132	2.1608	2.57859	9.26939	1.99071		2.63208	10.2507	11.1421		2.57459	9.50457	1.80326	2.57441	8.7747	1.72171	2.5776	7.62312	1.50431	2.57546	6.32557	1.16342	2.57566	9.8614
											2.57904	11.0697	2.40825	2.59322	12.0835	2.4337		2.57918	9.31805	1.6999	2.58155	9.32616	1.90428		2.80227	12.2132	2.16059	2.58137	9.26939	1.99127		2.63487	10.3155	11.1403		2.57737	9.50457	1.80345	2.57718	8.79903	1.72183	2.58039	7.62312	1.50368	2.57824	6.32557	1.16408	2.57844	9.91006
											2.58183	11.086	2.40878	2.59599	12.0835	2.43256		2.58197	9.33427	1.69988	2.58434	9.32616	1.90376		2.80505	12.2132	2.16007	2.58416	9.26939	1.99148		2.63765	10.3723	11.1365		2.58015	9.50457	1.80389	2.57996	8.79903	1.72162	2.58317	7.62312	1.50361	2.58102	6.31746	1.16478	2.58122	9.97494
											2.58461	11.1265	2.40879	2.59877	12.0835	2.4311		2.58475	9.32616	1.69964	2.58713	9.32616	1.90299		2.80783	12.2213	2.15992	2.58694	9.26939	1.99152		2.64043	10.3804	11.1312		2.58293	9.5289	1.80409	2.58274	8.79903	1.72128	2.58595	7.62312	1.50335	2.58381	6.31746	1.16524	2.58401	9.97494
											2.58739	11.1914	2.40918	2.60155	12.0835	2.42931		2.58754	9.32616	1.69909	2.58993	9.32616	1.90194		2.81062	12.2781	2.15958	2.58973	9.26939	1.99139		2.64322	10.4453	11.1244		2.58571	9.58567	1.80405	2.58552	8.79903	1.72119	2.58873	7.62312	1.50356	2.58659	6.30935	1.16535	2.58679	9.98305
											2.59017	11.1914	2.40934	2.60434	12.0835	2.42788		2.59032	9.32616	1.69831	2.59271	9.31805	1.90122		2.8134	12.2781	2.16004	2.59251	9.26939	1.991		2.646	10.5021	11.1161		2.58849	9.58567	1.80465	2.58829	8.8558	1.72165	2.59152	7.62312	1.50358	2.58937	6.30935	1.16532	2.58957	9.97494
											2.59296	11.1914	2.4092	2.60712	12.0835	2.4268		2.5931	9.33427	1.69809	2.59549	9.31805	1.90102		2.81618	12.2781	2.16082	2.59529	9.26939	1.99035		2.64878	10.5021	11.1063		2.59127	9.59378	1.80481	2.59108	8.8558	1.72256	2.59431	7.62312	1.50349	2.59215	6.36612	1.16504	2.59235	9.97494
											2.59574	11.1914	2.40875	2.6099	12.0835	2.42619		2.59588	9.33427	1.69764	2.59832	9.32616	1.90057		2.81896	12.3349	2.16147	2.59807	9.26939	1.98943		2.65157	10.5021	11.1021		2.59405	9.59378	1.80443	2.59386	8.91257	1.72302	2.5971	7.62312	1.50311	2.59493	6.42289	1.16471	2.59513	9.97494
											2.59852	11.1914	2.40799	2.61268	12.0835	2.42518		2.59867	9.33427	1.69668	2.6011	9.32616	1.90044		2.82175	12.3592	2.16189	2.60086	9.26939	1.98884		2.65435	10.494	11.105		2.59683	9.59378	1.80333	2.59664	8.97744	1.72286	2.59988	7.62312	1.50264	2.59771	6.42289	1.16423	2.59792	9.97494
											2.6013	11.2482	2.40692	2.61546	12.0835	2.42385		2.60145	9.34238	1.69579	2.60388	9.32616	1.90094		2.82453	12.343	2.16212	2.60365	9.26939	1.98788		2.65713	10.5021	11.116		2.59961	9.59378	1.80266	2.59941	9.0261	1.72314	2.60269	7.62312	1.50196	2.60049	6.47965	1.1636	2.6007	9.97494
											2.60408	11.2482	2.40553	2.61824	12.1321	2.42288		2.60423	9.33427	1.69544	2.60668	9.31805	1.9012		2.82731	12.3511	2.16218	2.60642	9.26939	1.98743		2.65993	10.494	11.131		2.6024	9.61	1.80175	2.6022	9.08287	1.72386	2.60547	7.62312	1.50109	2.60327	6.52831	1.16282	2.60348	9.97494
											2.60687	11.2482	2.40384	2.62102	12.197	2.42247		2.60701	9.34238	1.69594	2.60947	9.31805	1.90112		2.8301	12.3349	2.16199	2.60921	9.26939	1.98739		2.66272	10.494	11.1445		2.60518	9.61811	1.80068	2.60498	9.12342	1.72514	2.60825	7.62312	1.50002	2.60605	6.52831	1.1619	2.60626	10.0317
											2.60965	11.2482	2.40252	2.6238	12.197	2.42232		2.6098	9.33427	1.69679	2.61226	9.31805	1.90089		2.83288	12.3349	2.16155	2.612	9.26939	1.98775		2.6655	10.494	11.1566		2.60796	9.62622	1.79947	2.60776	9.12342	1.72619	2.61103	7.62312	1.49943	2.60883	6.53642	1.16082	2.60905	10.0966
											2.61243	11.2482	2.40146	2.62658	12.2619	2.42184		2.61258	9.38293	1.698	2.61504	9.31805	1.90051		2.83566	12.343	2.16151	2.61479	9.26939	1.98851		2.66829	10.494	11.1671		2.61074	9.61811	1.798	2.61054	9.11531	1.7272	2.61387	7.62312	1.49922	2.61161	6.52831	1.1595	2.61182	10.1534
											2.61521	11.2482	2.40086	2.62936	12.2538	2.42104		2.61536	9.4397	1.69899	2.61789	9.32616	1.89979		2.83844	12.4078	2.16177	2.61757	9.26939	1.98978		2.67108	10.494	11.1762		2.61352	9.63433	1.79766	2.61332	9.11531	1.72819	2.61665	7.62312	1.49947	2.6144	6.52831	1.15861	2.61461	10.1615
											2.61799	11.2644	2.39983	2.63214	12.2538	2.42001		2.61814	9.4397	1.69966	2.62067	9.38293	1.89883		2.84122	12.4078	2.16295	2.62036	9.26939	1.99204		2.67386	10.494	11.1833		2.61629	9.70732	1.79736	2.61611	9.12342	1.72905	2.61943	7.62312	1.49952	2.61718	6.52831	1.15825	2.61738	10.1615
											2.62078	11.3049	2.39848	2.63492	12.2538	2.41865		2.62092	9.4397	1.70041	2.62346	9.4397	1.8983		2.84401	12.4078	2.1639	2.62314	9.26939	1.99402		2.67665	10.494	11.1889		2.61908	9.69921	1.79741	2.61888	9.13964	1.72968	2.62221	7.67989	1.49945	2.61996	6.52831	1.15773	2.62016	10.1615
											2.62356	11.3536	2.39681	2.6377	12.2619	2.41765		2.62371	9.4397	1.70093	2.62624	9.50457	1.8981		2.84679	12.416	2.16478	2.62592	9.2775	1.99642		2.67944	10.494	11.193		2.62186	9.70732	1.79731	2.62167	9.13964	1.73008	2.62501	7.67989	1.49985	2.62274	6.52831	1.15705	2.62295	10.1615
											2.62634	11.3698	2.39637	2.64048	12.2619	2.41701		2.62649	9.44781	1.70171	2.62902	9.50457	1.89842		2.84957	12.4078	2.16584	2.62872	9.26939	1.99923		2.68221	10.494	11.1956		2.62464	9.70732	1.79708	2.62444	9.13964	1.73026	2.6278	7.67989	1.50072	2.62552	6.5202	1.15679	2.62573	10.1615
											2.62912	11.3536	2.39619	2.64326	12.2619	2.41605		2.62927	9.44781	1.70227	2.63181	9.50457	1.89849		2.85235	12.4727	2.16665	2.63152	9.32616	2.00178		2.685	10.494	11.1967		2.62742	9.70732	1.79652	2.62723	9.13964	1.73011	2.63057	7.67989	1.50139	2.62831	6.5202	1.15637	2.62851	10.1615
											2.63191	11.3617	2.39578	2.64604	12.2538	2.41468		2.63206	9.44781	1.7027	2.6346	9.49646	1.89897		2.85513	12.4646	2.16733	2.6343	9.38293	2.00406		2.68778	10.4858	11.1963		2.6302	9.70732	1.79678	2.63001	9.13964	1.72983	2.63335	7.67989	1.50186	2.63109	6.5202	1.15579	2.63129	10.1615
											2.63468	11.4185	2.39564	2.64882	12.2538	2.41377		2.63484	9.44781	1.70311	2.63738	9.49646	1.89919		2.85791	12.4646	2.1679	2.63708	9.38293	2.00608		2.69056	10.5426	11.1944		2.63299	9.70732	1.79701	2.63279	9.13964	1.72923	2.63614	7.67989	1.50222	2.63387	6.5202	1.15505	2.63407	10.1534
											2.63747	11.4185	2.39645	2.65161	12.3186	2.41312		2.63763	9.44781	1.70319	2.64016	9.49646	1.89924		2.8607	12.4646	2.16815	2.63986	9.4397	2.00784		2.69335	10.5507	11.191		2.63577	9.73165	1.79718	2.63557	9.13964	1.7285	2.63892	7.74477	1.50238	2.63665	6.5202	1.15414	2.63685	10.1534
											2.64025	11.4185	2.39782	2.65438	12.3754	2.41291		2.6404	9.48835	1.70314	2.64295	9.49646	1.89903		2.86349	12.4727	2.16821	2.64264	9.50457	2.00944		2.69612	10.6156	11.1851		2.63855	9.73165	1.79702	2.63835	9.13964	1.72784	2.64171	7.74477	1.50224	2.63943	6.5202	1.15365	2.63964	10.1534
											2.64303	11.4185	2.39888	2.65716	12.4322	2.41238		2.64319	9.54512	1.70287	2.64574	9.49646	1.89846		2.86627	12.4646	2.16862	2.64543	9.50457	2.01067		2.69891	10.6724	11.1782		2.64133	9.69921	1.79662	2.64113	9.13964	1.72763	2.64449	7.80154	1.50199	2.6422	6.5202	1.15359	2.64242	10.1615
											2.64581	11.4671	2.39943	2.65994	12.4322	2.41152		2.64597	9.60189	1.70218	2.64856	9.49646	1.89763		2.86905	12.4646	2.1693	2.64821	9.50457	2.01164		2.70171	10.6724	11.1699		2.64411	9.70732	1.79597	2.64391	9.11531	1.72798	2.64727	7.80154	1.50154	2.64498	6.5202	1.15338	2.6452	10.1534
											2.64859	11.4671	2.39977	2.66272	12.4322	2.411		2.64875	9.60189	1.70204	2.65135	9.49646	1.89722		2.87184	12.5295	2.1698	2.65099	9.51268	2.01236		2.70451	10.7372	11.1636		2.6469	9.70732	1.79499	2.6467	9.1072	1.72773	2.65005	7.80154	1.50089	2.64776	6.5202	1.15292	2.64799	10.1615
											2.65137	11.4833	2.3997	2.66549	12.4322	2.41085		2.65153	9.60189	1.70197	2.65413	9.49646	1.89654		2.87462	12.5214	2.1706	2.65377	9.50457	2.0129		2.70729	10.7372	11.1558		2.64967	9.70732	1.79386	2.64948	9.11531	1.72727	2.65283	7.80154	1.50004	2.65054	6.5202	1.15231	2.65077	10.2182
											2.65415	11.4752	2.39931	2.66827	12.4322	2.41115		2.65431	9.58567	1.70256	2.65692	9.50457	1.89639		2.8774	12.5295	2.17187	2.65656	9.50457	2.01319		2.71007	10.7372	11.1506		2.65245	9.73165	1.79347	2.65226	9.11531	1.7266	2.65561	7.80154	1.49899	2.65332	6.51209	1.15232	2.65355	10.275
											2.65694	11.4752	2.39891	2.67105	12.4322	2.41114		2.65709	9.59378	1.70362	2.6597	9.50457	1.89666		2.88018	12.6025	2.17284	2.65934	9.50457	2.01321		2.71286	10.7372	11.1475		2.65523	9.73165	1.79361	2.65504	9.11531	1.7261	2.65839	7.80154	1.49773	2.6561	6.51209	1.15216	2.65633	10.3318
											2.65972	11.532	2.39839	2.67384	12.4322	2.41081		2.65987	9.58567	1.70428	2.66249	9.49646	1.89727		2.88296	12.5944	2.17362	2.66213	9.50457	2.01288		2.71564	10.7372	11.143		2.65802	9.73165	1.79351	2.65782	9.11531	1.72636	2.66118	7.80154	1.49627	2.65888	6.51209	1.15176	2.65911	10.3318
											2.66251	11.5888	2.39717	2.67661	12.4322	2.41016		2.66266	9.59378	1.70483	2.66531	9.49646	1.89773		2.88575	12.5944	2.17421	2.66491	9.50457	2.01238		2.71842	10.7454	11.1371		2.66079	9.73165	1.79346	2.66059	9.14775	1.72689	2.66398	7.80154	1.49528	2.66166	6.50398	1.1512	2.6619	10.3318
											2.66529	11.5888	2.39554	2.67939	12.4322	2.4092		2.66544	9.61	1.70594	2.6681	9.49646	1.89795		2.88853	12.5944	2.17455	2.6677	9.50457	2.01161		2.72122	10.7454	11.1303		2.66357	9.73976	1.79317	2.66338	9.14775	1.72826	2.66676	7.80154	1.4941	2.66444	6.50398	1.15047	2.66468	10.3318
											2.66807	11.5888	2.39379	2.68217	12.4322	2.40792		2.66822	9.60189	1.70742	2.67088	9.55323	1.89792		2.89132	12.5944	2.1747	2.67048	9.50457	2.01107		2.72402	10.7372	11.121		2.66635	9.76408	1.79235	2.66616	9.14775	1.72989	2.66954	7.80154	1.49341	2.66723	6.56075	1.1496	2.66747	10.3399
											2.67085	11.5969	2.39232	2.68495	12.4322	2.40632		2.671	9.61	1.70985	2.67366	9.55323	1.89765		2.8941	12.5944	2.17471	2.67327	9.50457	2.01036		2.72679	10.7372	11.1109		2.66913	9.82085	1.79227	2.66894	9.13964	1.73128	2.67233	7.8583	1.49388	2.67001	6.62563	1.14846	2.67024	10.3318
											2.67364	11.5888	2.3913	2.68773	12.4889	2.40508		2.67378	9.60189	1.71214	2.67645	9.61	1.89703		2.89688	12.5944	2.17508	2.67605	9.50457	2.01006		2.72958	10.7372	11.0988		2.67191	9.87762	1.79252	2.67171	9.13964	1.73245	2.67511	7.8583	1.49415	2.67279	6.62563	1.14795	2.67303	10.3399
											2.67641	11.5888	2.39054	2.69051	12.5538	2.4042		2.67657	9.59378	1.7148	2.67923	9.66677	1.89618		2.89966	12.6511	2.17575	2.67885	9.50457	2.01017		2.73237	10.7372	11.0853		2.67469	9.93439	1.79321	2.67449	9.14775	1.73358	2.67789	7.8583	1.49491	2.67557	6.61752	1.14786	2.67581	10.3318
											2.6792	11.5888	2.39023	2.69329	12.6025	2.40367		2.67935	9.65866	1.71712	2.68207	9.67488	1.89575		2.90244	12.6511	2.17672	2.68164	9.50457	2.01		2.73515	10.7291	11.0704		2.67747	9.93439	1.79404	2.67727	9.14775	1.73438	2.68067	7.8583	1.49547	2.67835	6.61752	1.14812	2.67859	10.3318
											2.68197	11.5807	2.38959	2.69607	12.6106	2.40359		2.68213	9.70732	1.71941	2.68485	9.72354	1.89517		2.90523	12.6511	2.1775	2.68442	9.50457	2.01023		2.73793	10.794	11.0541		2.68026	9.93439	1.79473	2.68006	9.14775	1.73494	2.68348	7.86641	1.49583	2.68113	6.60941	1.14823	2.68137	10.3399
											2.68476	11.5888	2.38921	2.69885	12.6106	2.40387		2.68491	9.70732	1.72157	2.68763	9.72354	1.89502		2.90801	12.6511	2.17802	2.6872	9.50457	2.01018		2.74072	10.8021	11.0363		2.68304	9.95061	1.79518	2.68283	9.14775	1.73519	2.68626	7.8583	1.496	2.68391	6.60941	1.1482	2.68415	10.3318
											2.68754	11.5888	2.38928	2.70163	12.6025	2.4046		2.6877	9.69921	1.72339	2.69042	9.72354	1.89452		2.91079	12.6511	2.1786	2.68998	9.50457	2.01053		2.7435	10.8589	11.0212		2.68582	9.96683	1.79538	2.68562	9.13153	1.73519	2.68904	7.8583	1.49597	2.68669	6.60941	1.14803	2.68694	10.3318
											2.69032	11.5888	2.38962	2.70441	12.6025	2.40502		2.69048	9.70732	1.72489	2.6932	9.72354	1.89454		2.91357	12.6511	2.1796	2.69276	9.56134	2.0107		2.74628	10.8589	11.0088		2.6886	9.95872	1.79603	2.6884	9.11531	1.73468	2.69186	7.8583	1.49574	2.68947	6.60941	1.14761	2.68973	10.3318
											2.6931	11.5888	2.39042	2.70719	12.6106	2.40503		2.69326	9.70732	1.72626	2.69598	9.73165	1.89498		2.91635	12.6592	2.18015	2.69555	9.56134	2.01118		2.74907	10.9157	10.9981		2.69138	10.0155	1.79712	2.69118	9.17208	1.73364	2.69464	7.8583	1.49541	2.69225	6.60941	1.14715	2.69251	10.3318
											2.69589	11.5888	2.39091	2.70997	12.6106	2.40472		2.69604	9.71543	1.7272	2.69876	9.73165	1.89515		2.91914	12.716	2.18039	2.69834	9.61811	2.01149		2.75185	10.9157	10.986		2.69417	10.0155	1.79768	2.69396	9.23695	1.73237	2.69742	7.8583	1.49478	2.69503	6.61752	1.14654	2.6953	10.3318
											2.69867	11.5888	2.39118	2.71276	12.6106	2.40409		2.69883	9.69921	1.72801	2.70157	9.73165	1.89497		2.92192	12.716	2.18044	2.70113	9.66677	2.0122		2.75463	10.9724	10.9726		2.69694	10.0236	1.7983	2.69674	9.28561	1.73077	2.70022	7.8583	1.49405	2.69781	6.60941	1.14579	2.69808	10.3885
											2.70145	11.5969	2.39115	2.71554	12.6106	2.40314		2.70161	9.71543	1.72868	2.70436	9.73165	1.89462		2.92471	12.7809	2.18036	2.70391	9.67488	2.01333		2.75741	10.9968	10.9628		2.69972	9.99116	1.79869	2.69952	9.36671	1.72894	2.70299	7.8583	1.49313	2.70059	6.60941	1.14489	2.70086	10.4453
											2.70423	11.5888	2.39303	2.71832	12.6106	2.40188		2.70439	9.69921	1.72903	2.70714	9.73165	1.894		2.92749	12.7809	2.17996	2.7067	9.67488	2.0142		2.76019	10.9805	10.9508		2.7025	9.99116	1.79883	2.7023	9.36671	1.72717	2.70578	7.86641	1.49191	2.70337	6.60941	1.14386	2.70364	10.5102
											2.70701	11.5888	2.39361	2.7211	12.6106	2.4003		2.70717	9.69921	1.72973	2.70992	9.73165	1.89322		2.93027	12.7971	2.17977	2.70949	9.68299	2.0148		2.763	10.9805	10.9408		2.70528	9.99116	1.79874	2.70508	9.36671	1.72518	2.70856	7.86641	1.4906	2.70615	6.65807	1.14316	2.70642	10.5102
											2.7098	11.6536	2.39388	2.72388	12.6106	2.3984		2.70996	9.76408	1.73098	2.7127	9.72354	1.89217		2.93306	12.7809	2.17904	2.71227	9.68299	2.01514		2.76579	10.9805	10.9296		2.70806	9.99116	1.7985	2.70786	9.36671	1.72305	2.71134	7.8583	1.48908	2.70894	6.71484	1.14223	2.70921	10.5102
											2.71258	11.7023	2.39382	2.72665	12.6592	2.39619		2.71274	9.81274	1.73289	2.71549	9.72354	1.89145		2.93584	12.7809	2.17851	2.71505	9.67488	2.01522		2.76857	10.9805	10.9209		2.71084	9.99116	1.79793	2.71064	9.36671	1.72098	2.71412	7.91507	1.48737	2.71172	6.70673	1.14184	2.71199	10.5102
											2.71536	11.7023	2.39344	2.72943	12.7241	2.39443		2.71552	9.8614	1.73419	2.71827	9.73165	1.89056		2.93862	12.8458	2.17785	2.71785	9.67488	2.01495		2.77136	10.9805	10.9108		2.71362	9.99927	1.79712	2.71342	9.36671	1.71858	2.71692	7.97184	1.48546	2.7145	6.70673	1.14188	2.71477	10.5102
											2.71815	11.7591	2.39343	2.73221	12.7809	2.39294		2.7183	9.86951	1.73527	2.72105	9.73165	1.89		2.94141	12.8458	2.17804	2.72063	9.67488	2.0145		2.77414	10.9805	10.9029		2.71641	10.0155	1.79715	2.7162	9.36671	1.71596	2.7197	7.97995	1.48325	2.71728	6.70673	1.14256	2.71756	10.5102
											2.72093	11.8077	2.39368	2.73499	12.7809	2.39247		2.72108	9.86951	1.73633	2.72383	9.72354	1.88996		2.94419	12.8539	2.17914	2.72341	9.67488	2.0137		2.77693	10.9805	10.898		2.71918	10.0236	1.79792	2.71898	9.36671	1.71378	2.72249	7.97995	1.48163	2.72006	6.70673	1.14308	2.72034	10.5102
											2.72371	11.8239	2.39362	2.73777	12.7809	2.39237		2.72387	9.87762	1.73717	2.72661	9.72354	1.89035		2.94697	12.8539	2.17998	2.72619	9.67488	2.01341		2.77971	10.9805	10.8947		2.72196	10.0236	1.79924	2.72177	9.37482	1.71214	2.72528	7.97995	1.4799	2.72285	6.70673	1.14345	2.72312	10.5102
											2.7265	11.8158	2.39403	2.74055	12.7809	2.39272		2.72665	9.8614	1.73789	2.7294	9.72354	1.8904		2.94976	12.8458	2.18062	2.72898	9.67488	2.01285		2.7825	10.9805	10.8981		2.72474	10.0236	1.80033	2.72454	9.36671	1.71017	2.72806	7.97995	1.47867	2.72562	6.70673	1.14367	2.7259	10.5102
											2.72927	11.8158	2.39469	2.74333	12.7809	2.39286		2.72943	9.86951	1.73839	2.73218	9.7803	1.8903		2.95254	12.8539	2.18114	2.73177	9.67488	2.0127		2.78529	10.9724	10.9066		2.72753	10.0804	1.8012	2.72733	9.36671	1.70922	2.73084	7.97995	1.47715	2.72841	6.70673	1.14364	2.72868	10.5102
											2.73206	11.8158	2.39524	2.74611	12.7809	2.39258		2.73221	9.8614	1.73868	2.73497	9.84518	1.88995		2.95533	12.8458	2.18137	2.73456	9.73165	2.01296		2.78807	10.9724	10.9162		2.7303	10.1128	1.80233	2.7301	9.36671	1.70909	2.73363	7.97995	1.47612	2.73118	6.70673	1.14345	2.73146	10.5102
											2.73484	11.8158	2.39536	2.74889	12.7809	2.39199		2.735	9.85329	1.73971	2.73775	9.84518	1.89004		2.95811	12.9106	2.18141	2.73734	9.78841	2.01295		2.79086	10.9805	10.9234		2.73308	10.1615	1.80391	2.73288	9.36671	1.71	2.73641	7.97995	1.47499	2.73397	6.70673	1.14311	2.73424	10.5102
											2.73762	11.8158	2.39526	2.75167	12.789	2.39107		2.73777	9.86951	1.74082	2.74053	9.89384	1.88997		2.96089	12.9106	2.18123	2.74012	9.78841	2.01333		2.79364	10.9724	10.9326		2.73586	10.1615	1.80505	2.73566	9.36671	1.71115	2.7392	7.97995	1.47424	2.73675	6.69862	1.14262	2.73703	10.5102
											2.7404	11.8158	2.39533	2.75445	12.7809	2.38985		2.74056	9.86951	1.74189	2.74335	9.89384	1.89033		2.96367	12.9106	2.18144	2.7429	9.84518	2.01344		2.79643	11.0373	10.9444		2.73864	10.1615	1.80587	2.73844	9.33427	1.71216	2.74199	7.98806	1.47408	2.73954	6.70673	1.14198	2.7398	10.5669
											2.74319	11.8158	2.39586	2.75723	12.7809	2.3883		2.74334	9.86951	1.74255	2.74614	9.96683	1.89111		2.96645	12.9106	2.18197	2.74569	9.90195	2.01326		2.79922	11.0373	10.9548		2.74142	10.1615	1.80616	2.74122	9.33427	1.71303	2.74477	7.98806	1.47371	2.74232	6.69051	1.14167	2.74258	10.6318
											2.74597	11.8158	2.39618	2.76001	12.8458	2.38644		2.74612	9.86951	1.74297	2.74892	10.0236	1.89164		2.96924	12.9106	2.18339	2.74847	9.90195	2.01349		2.80202	11.0941	10.9636		2.7442	10.1696	1.80621	2.744	9.33427	1.71367	2.74756	7.97995	1.47314	2.7451	6.74727	1.14198	2.74536	10.6805
											2.74875	11.8158	2.39609	2.7628	12.8944	2.38504		2.7489	9.86951	1.74317	2.75171	10.0155	1.89248		2.97202	12.9188	2.18453	2.75127	9.91006	2.01412		2.80483	11.159	10.9709		2.74698	10.1615	1.80603	2.74678	9.34238	1.71465	2.75034	7.97995	1.47237	2.74788	6.81215	1.14213	2.74815	10.6886
											2.75153	11.8807	2.39569	2.76557	12.8944	2.38399		2.75168	9.86951	1.74314	2.75449	10.0155	1.89307		2.9748	12.9269	2.18538	2.75405	9.90195	2.01458		2.80762	11.2563	10.9763		2.74976	10.1615	1.80561	2.74956	9.39915	1.71531	2.75312	7.97995	1.4714	2.75066	6.81215	1.14204	2.75093	10.6886
											2.75431	11.9294	2.39497	2.76835	12.9593	2.38398		2.75447	9.8614	1.74298	2.75727	10.0236	1.89348		2.97759	12.9106	2.18609	2.75683	9.90195	2.01545		2.8104	11.2238	10.9802		2.75253	10.1615	1.80497	2.75234	9.45592	1.71582	2.75594	8.03672	1.47013	2.75344	6.81215	1.1418	2.75371	10.6886
											2.75709	12.0267	2.39405	2.77113	12.9593	2.38433		2.75725	9.92628	1.74269	2.76005	10.0155	1.89354		2.98037	12.9755	2.18654	2.75962	9.90195	2.01673		2.81318	11.2887	10.9826		2.75532	10.2426	1.80486	2.75512	9.53701	1.7161	2.75872	8.09349	1.46875	2.75622	6.81215	1.1414	2.75649	10.6886
											2.75988	11.9943	2.39271	2.77391	12.9593	2.38504		2.76003	9.96683	1.74208	2.76283	10.0155	1.89334		2.98315	12.9755	2.18677	2.76242	9.90195	2.01775		2.81596	11.2806	10.9834		2.75809	10.2507	1.80617	2.7579	9.54512	1.71614	2.76151	8.09349	1.46776	2.759	6.81215	1.14085	2.75928	10.6886
											2.76266	11.9943	2.39116	2.77669	12.9593	2.38543		2.76281	10.0317	1.74123	2.76562	10.0155	1.89287		2.98593	12.9755	2.18686	2.7652	9.90195	2.01919		2.81875	11.2806	10.9869		2.76088	10.2588	1.80724	2.76069	9.53701	1.71595	2.76429	8.15025	1.46666	2.76178	6.80404	1.14005	2.76206	10.6886
											2.76544	11.9943	2.39056	2.77947	12.9593	2.3856		2.76559	10.0317	1.74094	2.76841	10.0155	1.89214		2.98872	13.0323	2.18692	2.76799	9.91006	2.02037		2.82153	11.2806	10.9929		2.76365	10.2507	1.80837	2.76347	9.54512	1.71514	2.76707	8.15836	1.46615	2.76457	6.80404	1.13978	2.76484	10.6886
											2.76822	11.9861	2.39033	2.78225	12.9593	2.38536		2.76838	10.0317	1.74021	2.77119	10.0155	1.89115		2.9915	13.0404	2.18739	2.77077	9.90195	2.0212		2.82431	11.2806	10.997		2.76643	10.2507	1.80936	2.76625	9.54512	1.7141	2.76986	8.15836	1.46602	2.76735	6.79593	1.13936	2.76763	10.6886
											2.77101	12.0348	2.39066	2.78503	12.9593	2.3848		2.77116	10.0236	1.73936	2.77398	10.0155	1.89057		2.99428	13.0404	2.18867	2.77355	9.90195	2.02177		2.8271	11.2806	11.0032		2.76921	10.2507	1.81021	2.76903	9.53701	1.71243	2.77264	8.15836	1.46571	2.77013	6.79593	1.13947	2.77041	10.6886
											2.77379	11.9943	2.39125	2.78781	12.9593	2.38401		2.77395	10.0317	1.73826	2.77676	10.0155	1.88974		2.99706	13.0404	2.18974	2.77635	9.90195	2.02209		2.82988	11.2806	11.0121		2.77199	10.2507	1.81072	2.77181	9.53701	1.71053	2.77542	8.15836	1.46521	2.77291	6.79593	1.13943	2.77319	10.6886
											2.77657	12.051	2.39152	2.79059	12.9512	2.38282		2.77673	10.0317	1.73752	2.7796	10.0155	1.88933		2.99984	13.0323	2.19046	2.77913	9.90195	2.02214		2.83267	11.2806	11.0205		2.77477	10.2263	1.8107	2.7746	9.54512	1.70849	2.7782	8.15836	1.46452	2.77569	6.78782	1.13914	2.77597	10.6886
											2.77936	12.1078	2.39138	2.79337	12.9512	2.3814		2.7795	10.0317	1.73724	2.78238	10.0155	1.88944		3.00262	13.1053	2.19104	2.78193	9.90195	2.02271		2.83547	11.2806	11.0266		2.77755	10.2263	1.81102	2.77738	9.54512	1.7064	2.78098	8.15836	1.46364	2.77847	6.78782	1.1386	2.77875	10.6886
											2.78214	12.1078	2.39112	2.79615	13.0161	2.38044		2.78229	10.0317	1.73741	2.7852	10.0155	1.88941		3.0054	13.0972	2.19148	2.78471	9.91006	2.02302		2.83826	11.2806	11.0318		2.78033	10.2263	1.81111	2.78016	9.53701	1.70418	2.78378	8.16647	1.46257	2.78125	6.77971	1.13791	2.78153	10.6886
											2.78492	12.1078	2.39045	2.79893	13.0728	2.37984		2.78507	10.0317	1.73745	2.78799	10.0155	1.8897		3.00819	13.0972	2.19201	2.7875	9.91006	2.02307		2.84104	11.2725	11.0351		2.78311	10.275	1.81057	2.78294	9.55323	1.70202	2.78655	8.15836	1.46132	2.78404	6.77971	1.13775	2.78431	10.6886
											2.7877	12.0997	2.38956	2.80171	13.1296	2.3794		2.78786	10.0317	1.73738	2.79079	10.0155	1.89044		3.01097	13.0972	2.19239	2.79028	9.95872	2.02353		2.84382	11.2725	11.037		2.78589	10.275	1.8098	2.78572	9.51268	1.69962	2.78933	8.15836	1.45987	2.78682	6.77971	1.13889	2.7871	10.7454
											2.79048	12.0997	2.38825	2.80449	13.1296	2.37863		2.79064	10.0317	1.73718	2.79357	10.0155	1.89093		3.01376	13.1621	2.19307	2.79306	10.0236	2.0244		2.8466	11.2725	11.0376		2.78868	10.3399	1.8089	2.7885	9.51268	1.69776	2.79217	8.15836	1.45834	2.7896	6.77971	1.13986	2.78988	10.8021
											2.79327	12.1078	2.38663	2.80727	13.1296	2.3783		2.79342	10.0398	1.73656	2.79635	10.0155	1.89119		3.01654	13.1621	2.19352	2.79584	10.0155	2.025		2.84938	11.2725	11.0367		2.79145	10.3318	1.80844	2.79128	9.51268	1.69664	2.79495	8.15836	1.45661	2.79238	6.78782	1.14068	2.79266	10.867
											2.79605	12.1078	2.38537	2.81005	13.1296	2.37824		2.79621	10.0236	1.73592	2.79914	10.0155	1.8913		3.01932	13.1621	2.19366	2.79865	10.0804	2.026		2.85217	11.2725	11.0345		2.79424	10.3399	1.80881	2.79406	9.51268	1.69666	2.79773	8.15836	1.45528	2.79516	6.84459	1.14125	2.79544	10.867
											2.79883	12.1078	2.38457	2.81283	13.1296	2.37863		2.79899	10.0885	1.73496	2.80194	10.0155	1.89185		3.0221	13.1702	2.19357	2.80143	10.0804	2.02683		2.85496	11.2725	11.0304		2.79702	10.348	1.80981	2.79684	9.52079	1.69712	2.80052	8.15836	1.45376	2.79795	6.90136	1.14166	2.79822	10.867
											2.80161	12.1078	2.38402	2.81561	13.1296	2.37871		2.80177	10.1371	1.73377	2.80472	10.0155	1.89274		3.02488	13.1621	2.19391	2.80423	10.0804	2.02747		2.85774	11.2725	11.0244		2.7998	10.3642	1.81056	2.79962	9.51268	1.69804	2.80329	8.15836	1.45281	2.80073	6.90136	1.14181	2.80101	10.867
											2.8044	12.0997	2.38314	2.81839	13.1296	2.37847		2.80455	10.1858	1.73237	2.8075	10.0723	1.89347		3.02766	13.2269	2.19494	2.80702	10.0804	2.02765		2.86053	11.2644	11.0175		2.80258	10.3723	1.81116	2.8024	9.53701	1.69951	2.80609	8.20702	1.45235	2.80351	6.90136	1.14181	2.80379	10.9157
											2.80718	12.0997	2.38203	2.82117	13.1296	2.37792		2.80734	10.1858	1.73094	2.8103	10.0723	1.89463		3.03045	13.2269	2.19575	2.8098	10.0804	2.02755		2.8633	11.2644	11.0092		2.80536	10.3642	1.81172	2.80519	9.53701	1.70136	2.80887	8.21513	1.45177	2.80629	6.89325	1.14155	2.80657	10.9238
											2.80996	12.0997	2.38059	2.82395	13.1296	2.37714		2.81012	10.1939	1.7291	2.81309	10.129	1.89554		3.03323	13.2188	2.19626	2.81258	10.0804	2.02717		2.86609	11.2725	10.999		2.80814	10.3642	1.81182	2.80796	9.53701	1.70299	2.81166	8.2719	1.4509	2.80908	6.89325	1.14114	2.80935	10.9238
											2.81274	12.124	2.37892	2.82673	13.1296	2.37605		2.8129	10.1777	1.72713	2.81588	10.129	1.89677		3.03601	13.2269	2.19646	2.81536	10.0804	2.02652		2.86887	11.2644	10.9875		2.81092	10.3723	1.81198	2.81075	9.53701	1.70452	2.81444	8.2719	1.44983	2.81186	6.88514	1.14057	2.81213	10.9238
											2.81552	12.1646	2.37672	2.82951	13.1296	2.37464		2.81569	10.1858	1.72552	2.81866	10.1939	1.89774		3.03879	13.2918	2.19637	2.81815	10.0804	2.02627		2.87166	11.3293	10.974		2.8137	10.3642	1.81267	2.81352	9.59378	1.70573	2.81724	8.2719	1.44865	2.81464	6.88514	1.13974	2.81491	10.9238
											2.8183	12.2132	2.37478	2.83229	13.1296	2.3736		2.81847	10.1858	1.72447	2.82145	10.1939	1.89856		3.04158	13.2269	2.19657	2.82093	10.0804	2.02653		2.87444	11.3293	10.9592		2.81648	10.3642	1.81273	2.8163	9.65866	1.70674	2.82003	8.2719	1.44805	2.81742	6.89325	1.13876	2.81769	10.9886
											2.82109	12.27	2.37349	2.83507	13.1296	2.373		2.82125	10.1858	1.7238	2.82423	10.1939	1.89911		3.04436	13.235	2.19698	2.82373	10.0804	2.02653		2.87722	11.3941	10.943		2.81926	10.3642	1.81255	2.81908	9.65055	1.7085	2.82281	8.2719	1.44784	2.8202	6.88514	1.13772	2.82048	11.0454
											2.82387	12.27	2.37167	2.83785	13.1296	2.37335		2.82403	10.1858	1.72329	2.82704	10.1939	1.89941		3.04714	13.2269	2.19681	2.82651	10.0804	2.02693		2.88	11.459	10.9294		2.82204	10.4291	1.81213	2.82186	9.70732	1.71073	2.8256	8.2719	1.44821	2.82298	6.88514	1.13652	2.82326	11.0373
											2.82665	12.27	2.37021	2.84063	13.1377	2.37415		2.82681	10.202	1.72353	2.82983	10.1939	1.89945		3.04992	13.2918	2.19773	2.82929	10.0804	2.02708		2.88279	11.459	10.9144		2.82482	10.4534	1.81147	2.82464	9.76408	1.71283	2.82839	8.2719	1.44839	2.82576	6.88514	1.13595	2.82604	11.0373
											2.82943	12.27	2.36912	2.84341	13.1296	2.37521		2.82959	10.202	1.72422	2.8326	10.1939	1.89923		3.0527	13.2837	2.1995	2.83207	10.1371	2.02697		2.88557	11.459	10.9016		2.8276	10.4453	1.81058	2.82742	9.82085	1.71529	2.83119	8.2719	1.44838	2.82854	6.88514	1.13571	2.82882	11.0373
											2.83221	12.27	2.36828	2.84619	13.1864	2.37596		2.83237	10.1858	1.72468	2.83539	10.1939	1.89875		3.05549	13.3567	2.20104	2.83486	10.1371	2.02659		2.88835	11.4509	10.8873		2.83038	10.4534	1.80954	2.8302	9.88573	1.71752	2.83397	8.2719	1.44819	2.83132	6.88514	1.13523	2.8316	11.0373
											2.83499	12.2781	2.36722	2.84897	13.2513	2.37639		2.83516	10.1939	1.7254	2.83817	10.1939	1.89801		3.05827	13.3567	2.20242	2.83765	10.1939	2.02663		2.89113	11.4509	10.8755		2.83316	10.4534	1.80866	2.83298	9.86951	1.71953	2.83676	8.2719	1.4477	2.83411	6.88514	1.13459	2.83438	11.0373
											2.83777	12.3349	2.36593	2.85174	13.308	2.37659		2.83794	10.1858	1.72588	2.84096	10.1939	1.89701		3.06105	13.4135	2.20415	2.84043	10.1939	2.02698		2.89391	11.4428	10.8624		2.83595	10.4534	1.80841	2.83576	9.85329	1.72102	2.83954	8.2719	1.44704	2.83689	6.88514	1.13381	2.83717	11.0373
											2.84056	12.3916	2.36412	2.85453	13.308	2.37649		2.84072	10.1858	1.72602	2.84374	10.1939	1.89576		3.06384	13.3486	2.20502	2.84326	10.2507	2.02784		2.89671	11.4428	10.8517		2.83873	10.5102	1.8086	2.83854	9.85329	1.72229	2.84233	8.2719	1.44627	2.83967	6.94191	1.13288	2.83994	11.0373
											2.84334	12.3916	2.36199	2.8573	13.308	2.37606		2.84351	10.1939	1.72604	2.84653	10.1939	1.89424		3.06662	13.3648	2.20564	2.84605	10.3074	2.02832		2.89949	11.5077	10.8396		2.84151	10.5102	1.80825	2.84132	9.85329	1.72322	2.84512	8.2719	1.44523	2.84245	6.98246	1.13171	2.84273	11.0373
											2.84612	12.3916	2.36031	2.86008	13.308	2.37532		2.84629	10.2507	1.72601	2.84931	10.1939	1.89315		3.06941	13.3486	2.20603	2.84883	10.3074	2.02862		2.90227	11.5725	10.8285		2.84429	10.5102	1.80765	2.84411	9.85329	1.72403	2.8479	8.2719	1.44409	2.84523	7.03922	1.13107	2.84551	11.0373
											2.84891	12.4484	2.35907	2.86286	13.308	2.37436		2.84907	10.2993	1.72633	2.8521	10.1939	1.8918		3.07219	13.3567	2.20645	2.85161	10.3155	2.02865		2.90507	11.6374	10.8159		2.84707	10.5102	1.8067	2.84689	9.85329	1.72422	2.85069	8.33678	1.44335	2.84802	7.03922	1.13086	2.84829	11.0373
											2.85169	12.4403	2.35886	2.86564	13.308	2.37299		2.85185	10.3399	1.72758	2.85488	10.1939	1.89089		3.07497	13.4053	2.20634	2.8544	10.3074	2.0284		2.90786	11.6374	10.8058		2.84985	10.5669	1.80589	2.84967	9.85329	1.72428	2.85347	8.33678	1.44318	2.8508	7.04733	1.13116	2.85108	11.0373
											2.85447	12.5133	2.35823	2.86842	13.308	2.3713		2.85464	10.348	1.72897	2.85769	10.2507	1.8904		3.07776	13.4135	2.2073	2.85724	10.3074	2.02787		2.91064	11.6293	10.7936		2.85263	10.5913	1.80553	2.85245	9.88573	1.72451	2.85628	8.38543	1.44282	2.85358	7.1041	1.13189	2.85386	11.0373
											2.85725	12.5133	2.35806	2.87119	13.308	2.36987		2.85742	10.348	1.731	2.86046	10.3074	1.89112		3.08054	13.4135	2.20879	2.86002	10.3074	2.02697		2.91343	11.6374	10.781		2.85541	10.5994	1.80492	2.85523	9.88573	1.72451	2.85906	8.38543	1.44226	2.85636	7.1041	1.13245	2.85664	11.0373
											2.86003	12.5052	2.35815	2.87397	13.308	2.3689		2.8602	10.3642	1.73289	2.86325	10.3074	1.8915		3.08332	13.4216	2.21005	2.8628	10.3074	2.02589		2.91621	11.6374	10.7662		2.85819	10.5913	1.80506	2.85802	9.88573	1.72419	2.86186	8.45031	1.44151	2.85914	7.1041	1.13285	2.85943	11.0373
											2.86282	12.5052	2.35889	2.87675	13.2999	2.36887		2.86298	10.3237	1.73464	2.86604	10.3642	1.8925		3.0861	13.4216	2.21107	2.86558	10.3074	2.02512		2.919	11.6374	10.75		2.86098	10.5913	1.80496	2.86079	9.87762	1.72385	2.86464	8.45031	1.44046	2.86192	7.09599	1.13307	2.86221	11.0373
											2.86559	12.5052	2.35991	2.87954	13.308	2.3685		2.86576	10.3399	1.73624	2.86882	10.3642	1.89315		3.08888	13.5108	2.21175	2.86836	10.3155	2.02476		2.92178	11.6374	10.7357		2.86375	10.5994	1.80531	2.86357	9.87762	1.72337	2.86743	8.45842	1.43931	2.8647	7.09599	1.13362	2.86499	11.0373
											2.86838	12.5052	2.36053	2.88232	13.3648	2.36869		2.86855	10.348	1.73799	2.87161	10.4291	1.89424		3.09167	13.4864	2.21286	2.87115	10.3155	2.02423		2.92457	11.6374	10.724		2.86654	10.6075	1.80649	2.86635	9.87762	1.72277	2.87021	8.45031	1.43796	2.86749	7.08788	1.13479	2.86777	11.1022
											2.87116	12.4971	2.36084	2.8851	13.4216	2.36924		2.87133	10.3399	1.73891	2.87439	10.4291	1.89574		3.09445	13.4783	2.21355	2.87392	10.3074	2.02412		2.92736	11.6374	10.7122		2.86931	10.5913	1.8081	2.86913	9.87762	1.72194	2.87299	8.45031	1.43709	2.87027	7.08788	1.1357	2.87055	11.159
											2.87394	12.5052	2.36084	2.88788	13.4783	2.36948		2.87411	10.4048	1.73979	2.87721	10.4291	1.89689		3.09723	13.4783	2.21405	2.87671	10.3155	2.0251		2.93014	11.6374	10.7016		2.8721	10.5994	1.80947	2.87191	9.87762	1.72088	2.87577	8.45842	1.43672	2.87305	7.08788	1.13655	2.87333	11.2157
											2.87673	12.5052	2.36054	2.89066	13.4783	2.36939		2.87689	10.4048	1.74102	2.88	10.4291	1.89855		3.10001	13.5432	2.2146	2.87949	10.3155	2.02582		2.93293	11.6374	10.6925		2.87488	10.5669	1.81059	2.87469	9.87762	1.71931	2.87856	8.45031	1.43615	2.87583	7.08788	1.13715	2.87612	11.2725
											2.87951	12.5052	2.36003	2.89343	13.4783	2.36899		2.87967	10.3885	1.74259	2.88277	10.4291	1.90005		3.10279	13.5432	2.21451	2.88228	10.3155	2.02695		2.93571	11.6293	10.6825		2.87766	10.5669	1.81146	2.87747	9.87762	1.71741	2.88135	8.45031	1.4354	2.87862	7.08788	1.1375	2.8789	11.2806
											2.8823	12.5538	2.35911	2.89621	13.4783	2.36828		2.88246	10.3885	1.74344	2.88556	10.4291	1.90129		3.10558	13.5432	2.21484	2.88507	10.3074	2.02781		2.93849	11.6293	10.6756		2.88044	10.5588	1.81208	2.88025	9.86951	1.71528	2.88415	8.45842	1.43446	2.8814	7.08788	1.13768	2.88168	11.2806
											2.88508	12.5052	2.35789	2.89899	13.4783	2.36724		2.88523	10.3885	1.74406	2.88834	10.4291	1.90226		3.10836	13.5432	2.21563	2.88786	10.3642	2.02909		2.94127	11.6861	10.6673		2.88322	10.5588	1.81217	2.88303	9.87762	1.7138	2.88694	8.45842	1.43333	2.88418	7.07977	1.1378	2.88447	11.2806
											2.88786	12.5052	2.35636	2.90177	13.4783	2.36657		2.88802	10.3885	1.74444	2.89115	10.4291	1.90297		3.11114	13.5432	2.21737	2.89065	10.3642	2.03077		2.94405	11.7591	10.6606		2.886	10.6318	1.812	2.88581	9.8614	1.71267	2.88977	8.45031	1.43201	2.88696	7.07977	1.13758	2.88725	11.2806
											2.89064	12.5052	2.3552	2.90455	13.4783	2.36626		2.8908	10.3885	1.74439	2.89392	10.4291	1.90342		3.11392	13.6081	2.21865	2.89343	10.421	2.03218		2.94688	11.8158	10.653		2.88878	10.6886	1.81149	2.88859	9.85329	1.71218	2.89254	8.45031	1.43128	2.88974	7.07977	1.13719	2.89003	11.2806
											2.89342	12.5052	2.35441	2.90733	13.4783	2.36629		2.89358	10.3966	1.74497	2.89673	10.4291	1.90361		3.11671	13.6081	2.21959	2.89621	10.421	2.03331		2.94967	11.8807	10.6481		2.89156	10.6805	1.81122	2.89137	9.85329	1.71224	2.89533	8.45031	1.43036	2.89252	7.07977	1.13665	2.89282	11.2806
											2.89621	12.5052	2.35457	2.91011	13.4783	2.36668		2.89637	10.3966	1.74522	2.89953	10.4291	1.90353		3.11949	13.6081	2.22019	2.89902	10.4777	2.03417		2.95245	11.9456	10.6418		2.89434	10.6805	1.81129	2.89415	9.85329	1.71265	2.89811	8.45031	1.42992	2.8953	7.07977	1.13663	2.89559	11.2806
											2.89899	12.5052	2.35566	2.91289	13.4783	2.36674		2.89915	10.4453	1.74532	2.90231	10.4291	1.90319		3.12227	13.6081	2.22064	2.9018	10.4777	2.03494		2.95524	11.9456	10.6377		2.89712	10.7129	1.81112	2.89693	9.8614	1.71266	2.90093	8.45031	1.42996	2.89809	7.07166	1.13715	2.89838	11.2806
											2.90177	12.5052	2.35673	2.91568	13.4783	2.36726		2.90193	10.5021	1.74528	2.90513	10.4291	1.90258		3.12505	13.673	2.2207	2.90465	10.5345	2.03544		2.95803	11.9375	10.6323		2.8999	10.7129	1.8114	2.89971	9.91006	1.71234	2.90371	8.45031	1.42979	2.90087	7.12843	1.13809	2.90116	11.2806
											2.90455	12.5619	2.35737	2.91845	13.5432	2.36823		2.90471	10.5507	1.74509	2.90792	10.4291	1.90239		3.12783	13.673	2.22048	2.90743	10.5345	2.03557		2.96082	11.9375	10.6341		2.90268	10.6805	1.81211	2.90249	9.99116	1.71191	2.9065	8.45031	1.42942	2.90365	7.1852	1.1389	2.90395	11.2806
											2.90733	12.6187	2.3577	2.92123	13.5919	2.36889		2.9075	10.5426	1.74505	2.91073	10.4291	1.90253		3.13062	13.673	2.21997	2.91027	10.5913	2.03541		2.9636	11.9456	10.6417		2.90546	10.6805	1.81268	2.90527	10.0479	1.71106	2.90931	8.45031	1.42886	2.90643	7.1852	1.13956	2.90673	11.2806
											2.91012	12.6998	2.35847	2.92401	13.6567	2.36923		2.91028	10.5426	1.74554	2.91353	10.4858	1.90319		3.1334	13.673	2.21916	2.91305	10.5994	2.03509		2.96638	11.9375	10.6479		2.90825	10.7048	1.81331	2.90806	10.0479	1.71086	2.91209	8.45031	1.42809	2.90921	7.1852	1.14067	2.90951	11.2806
											2.9129	12.7403	2.35961	2.92679	13.6567	2.36926		2.91306	10.5507	1.74577	2.91632	10.4858	1.90419		3.13618	13.673	2.21968	2.91586	10.5994	2.03448		2.96916	11.9456	10.6523		2.91103	10.7048	1.8138	2.91084	10.0317	1.71112	2.91487	8.50708	1.42779	2.912	7.19331	1.14162	2.91229	11.2806
											2.91569	12.789	2.36043	2.92957	13.6649	2.36887		2.91584	10.5507	1.74586	2.9191	10.5426	1.90494		3.13897	13.673	2.22153	2.91864	10.5994	2.03351		2.97194	11.9456	10.6589		2.91381	10.7129	1.81415	2.91362	10.056	1.71076	2.91764	8.57196	1.42808	2.91478	7.17709	1.14243	2.91508	11.2806
											2.91847	12.789	2.36093	2.93236	13.6567	2.36816		2.91862	10.5426	1.74559	2.92188	10.5426	1.90545		3.14175	13.673	2.223	2.92142	10.5994	2.03226		2.97472	11.9375	10.6646		2.91659	10.7048	1.81446	2.91639	10.056	1.71046	2.92043	8.57196	1.42818	2.91756	7.1852	1.14376	2.91786	11.3293
											2.92125	12.789	2.36112	2.93513	13.6567	2.36703		2.92141	10.5507	1.74528	2.92467	10.5994	1.90561		3.14453	13.673	2.22428	2.9242	10.5994	2.03073		2.97751	11.9375	10.6725		2.91937	10.7697	1.81453	2.91918	10.056	1.70993	2.92321	8.62873	1.42876	2.92034	7.1852	1.14485	2.92064	11.386
											2.92403	12.8214	2.36099	2.93791	13.6567	2.36569		2.92419	10.5507	1.7452	2.92746	10.6562	1.90553		3.14731	13.673	2.2252	2.92698	10.5994	2.02893		2.98032	11.9375	10.679		2.92215	10.7697	1.81397	2.92196	10.056	1.70907	2.92599	8.62873	1.42916	2.92312	7.17709	1.14579	2.92342	11.386
											2.92681	12.789	2.36055	2.94069	13.6567	2.36403		2.92697	10.5588	1.74497	2.93024	10.6562	1.90531		3.15009	13.7459	2.22583	2.92977	10.5994	2.02802		2.98315	11.9375	10.6841		2.92493	10.794	1.81317	2.92474	10.056	1.70846	2.92879	8.62873	1.43005	2.9259	7.1852	1.14657	2.92621	11.3941
											2.9296	12.789	2.35969	2.94347	13.6567	2.36263		2.92975	10.5426	1.74499	2.93303	10.6562	1.90561		3.15287	13.7297	2.22629	2.93257	10.5994	2.02752		2.98595	12.0186	10.6919		2.92771	10.8589	1.81213	2.92752	10.056	1.70753	2.93161	8.62873	1.43076	2.92868	7.1852	1.1472	2.92899	11.3941
											2.93238	12.789	2.35852	2.94625	13.7135	2.36247		2.93253	10.5507	1.74535	2.93582	10.6562	1.90625		3.15566	13.8027	2.22633	2.93535	10.5994	2.0281		2.98874	11.9294	10.6977		2.93049	10.9076	1.81144	2.9303	10.0236	1.70714	2.93438	8.62873	1.43128	2.93147	7.23386	1.14768	2.93178	11.3941
											2.93516	12.789	2.35703	2.94902	13.7703	2.36267		2.93532	10.5507	1.74547	2.9386	10.6562	1.90663		3.15844	13.7946	2.22697	2.93815	10.5994	2.02929		2.99152	11.9294	10.7021		2.93327	10.9076	1.81098	2.93308	10.0236	1.70768	2.93717	8.62873	1.43162	2.93425	7.23386	1.1479	2.93456	11.3941
											2.93795	12.7971	2.35523	2.95181	13.827	2.36323		2.9381	10.5426	1.74613	2.94138	10.6562	1.90752		3.16122	13.7946	2.22809	2.94093	10.5994	2.0308		2.9943	11.9294	10.7052		2.93605	10.9076	1.81027	2.93586	10.0236	1.70867	2.93996	8.62873	1.43177	2.93703	7.24197	1.14808	2.93734	11.4509
											2.94072	12.789	2.35457	2.95458	13.8352	2.36349		2.94088	10.5507	1.74656	2.94418	10.6562	1.90884		3.164	13.8027	2.2287	2.94372	10.5913	2.03204		2.99708	11.9294	10.7063		2.93883	10.9076	1.81001	2.93864	10.1047	1.7103	2.94275	8.62873	1.43175	2.93981	7.23386	1.14791	2.94012	11.4509
											2.94351	12.789	2.35515	2.95736	13.8352	2.36343		2.94366	10.5345	1.74656	2.94696	10.6562	1.90979		3.16679	13.8027	2.22912	2.94651	10.5913	2.03302		2.99986	11.9294	10.7065		2.94161	10.9076	1.80989	2.94142	10.1047	1.71159	2.94553	8.62873	1.43154	2.9426	7.23386	1.14758	2.9429	11.4509
											2.94629	12.8458	2.35512	2.96014	13.8352	2.36305		2.94645	10.5994	1.7471	2.94974	10.6562	1.91048		3.16957	13.8108	2.22932	2.94929	10.5994	2.03384		3.00266	11.9294	10.7053		2.94439	10.9076	1.81021	2.9442	10.1128	1.71235	2.94831	8.63684	1.43114	2.94538	7.22575	1.14711	2.94569	11.5077
											2.94907	12.8458	2.35516	2.96292	13.8352	2.36237		2.94923	10.648	1.748	2.95255	10.6562	1.911		3.17236	13.8027	2.2291	2.95208	10.5994	2.03449		3.00544	11.9294	10.7027		2.94717	10.94	1.81098	2.94698	10.1128	1.7125	2.95115	8.62873	1.43056	2.94816	7.22575	1.14638	2.94847	11.5077
											2.95185	12.8458	2.35469	2.9657	13.8352	2.36205		2.95201	10.7048	1.74858	2.95533	10.6562	1.91116		3.17515	13.7946	2.22921	2.95486	10.648	2.03469		3.00824	11.9294	10.6986		2.94995	10.94	1.81142	2.94977	10.1615	1.71231	2.95393	8.62873	1.43048	2.95095	7.22575	1.1456	2.95125	11.5077
											2.95464	12.8458	2.35381	2.96848	13.8352	2.36141		2.95479	10.7048	1.74932	2.95812	10.6562	1.91106		3.17793	13.8027	2.22961	2.95764	10.648	2.03472		3.01103	11.9294	10.6932		2.95273	10.9481	1.81163	2.95255	10.2263	1.71198	2.95671	8.62873	1.4302	2.95373	7.22575	1.14466	2.95403	11.5077
											2.95742	12.8458	2.35262	2.97126	13.8352	2.36046		2.95757	10.7129	1.74973	2.96091	10.6562	1.9108		3.18071	13.8514	2.23078	2.96042	10.7048	2.03449		3.01382	11.9861	10.6859		2.95552	10.9481	1.81189	2.95533	10.2831	1.71132	2.9595	8.62873	1.43032	2.95651	7.22575	1.14357	2.95681	11.5077
											2.9602	12.8458	2.3517	2.97404	13.827	2.35919		2.96036	10.7129	1.74991	2.96369	10.6562	1.91027		3.18349	13.8595	2.23289	2.9632	10.7129	2.034		3.0166	12.051	10.6806		2.95829	10.94	1.8127	2.95812	10.2831	1.71121	2.96228	8.62873	1.43025	2.95929	7.21764	1.14213	2.95959	11.5644
											2.96298	12.9025	2.35211	2.97681	13.8352	2.35847		2.96313	10.6967	1.75036	2.96651	10.6562	1.91016		3.18627	13.9244	2.2347	2.96599	10.7778	2.03325		3.01938	12.124	10.6775		2.96108	10.94	1.81395	2.9609	10.2831	1.71086	2.96507	8.62873	1.43008	2.96207	7.21764	1.14044	2.96237	11.5644
											2.96576	13.0404	2.35192	2.97959	13.8352	2.3587		2.96592	10.7129	1.75144	2.9693	10.6562	1.90979		3.18906	13.9244	2.2363	2.96877	10.7778	2.03224		3.02219	12.1808	10.6729		2.96385	10.94	1.81486	2.96368	10.2831	1.71027	2.96785	8.62873	1.43049	2.96485	7.21764	1.1387	2.96515	11.5644
											2.96855	13.0161	2.3521	2.98237	13.8352	2.35997		2.9687	10.7129	1.75277	2.97208	10.7129	1.90984		3.19184	13.9244	2.23757	2.97156	10.8265	2.03097		3.02497	12.1808	10.6709		2.96663	10.9157	1.81533	2.96646	10.2507	1.71023	2.97065	8.62873	1.4307	2.96763	7.21764	1.13749	2.96793	11.5725
											2.97133	13.0728	2.35196	2.98515	13.8352	2.36082		2.97148	10.7129	1.75377	2.97486	10.7129	1.91032		3.19463	13.9244	2.23852	2.97435	10.8265	2.02943		3.02776	12.1808	10.6673		2.96941	10.9643	1.81517	2.96924	10.2426	1.71045	2.97343	8.6936	1.43071	2.97042	7.21764	1.13739	2.97072	11.5725
											2.97411	13.0728	2.35161	2.98793	13.8352	2.36135		2.97426	10.7048	1.75472	2.97764	10.7697	1.91056		3.19741	13.9892	2.23717	2.97714	10.8265	2.02764		3.03055	12.1808	10.6623		2.97219	10.9643	1.81476	2.97202	10.2507	1.71054	2.97622	8.75037	1.43062	2.9732	7.21764	1.13791	2.9735	11.5644
											2.9769	13.0728	2.35094	2.99071	13.8352	2.36155		2.97704	10.7048	1.75533	2.98043	10.7697	1.91122		3.20019	13.9974	2.23639	2.97995	10.8265	2.02558		3.03333	12.1808	10.6558		2.97497	11.0211	1.81412	2.9748	10.2507	1.7104	2.979	8.75037	1.43044	2.97598	7.21764	1.13829	2.97628	11.5725
											2.97968	13.081	2.34985	2.99349	13.8838	2.36144		2.97983	10.7048	1.75571	2.98324	10.8265	1.91164		3.20297	13.9974	2.236	2.98273	10.8265	2.02326		3.03612	12.1889	10.6473		2.97774	11.0292	1.81322	2.97758	10.2507	1.71004	2.98178	8.80714	1.42985	2.97877	7.2663	1.13851	2.97906	11.5725
											2.98246	13.081	2.34923	2.99627	13.9487	2.361		2.9826	10.7129	1.75643	2.98602	10.8913	1.91239		3.20576	13.9974	2.2363	2.98556	10.8265	2.02068		3.03889	12.1808	10.6373		2.98053	11.0292	1.81287	2.98036	10.275	1.70935	2.98457	8.80714	1.42917	2.98155	7.32306	1.13858	2.98184	11.5725
											2.98524	13.081	2.34896	2.99905	13.9974	2.36024		2.98539	10.7129	1.75711	2.98881	10.8913	1.91377		3.20853	13.9892	2.23717	2.98834	10.8346	2.01861		3.04168	12.1808	10.6258		2.98331	11.0292	1.81286	2.98313	10.275	1.70872	2.98735	8.80714	1.42898	2.98433	7.32306	1.13917	2.98463	11.5725
											2.98802	13.081	2.34925	3.00183	14.0055	2.35916		2.98817	10.7048	1.75804	2.99158	10.8913	1.91559		3.21132	13.9974	2.23832	2.99113	10.8265	2.01763		3.04446	12.1808	10.6124		2.98609	11.0292	1.81309	2.98591	10.275	1.70835	2.99014	8.80714	1.42936	2.98711	7.32306	1.14019	2.98741	11.5644
											2.9908	13.081	2.3498	3.0046	14.0055	2.35776		2.99095	10.7129	1.75864	2.99437	10.8913	1.91716		3.2141	13.9892	2.23918	2.99391	10.8346	2.01774		3.04724	12.1727	10.5979		2.98887	11.0292	1.81318	2.98869	10.275	1.70842	2.99294	8.79903	1.43024	2.98989	7.31495	1.14096	2.99019	11.5725
											2.99358	13.0728	2.35003	3.00739	14.0055	2.35682		2.99373	10.7129	1.75921	2.99716	10.8832	1.91915		3.21688	13.9974	2.23965	2.99669	10.8346	2.01827		3.05002	12.1727	10.586		2.99165	11.0454	1.81303	2.99148	10.275	1.70893	2.99572	8.80714	1.43094	2.99267	7.31495	1.14165	2.99297	11.5725
											2.99636	13.081	2.35024	3.01016	14.0055	2.35624		2.99651	10.7129	1.75944	2.99993	10.8913	1.92167		3.21967	13.9811	2.23983	2.99947	10.8265	2.01989		3.0528	12.1727	10.5721		2.99442	11.0535	1.81244	2.99426	10.275	1.7092	2.9985	8.80714	1.43145	2.99545	7.32306	1.14209	2.99575	11.5725
											2.99914	13.0728	2.34975	3.01295	14.0055	2.35604		2.9993	10.7129	1.75954	3.00272	10.8913	1.92383		3.22245	14.0541	2.2401	3.00226	10.8346	2.02135		3.05558	12.1727	10.5609		2.99721	11.0535	1.81161	2.99704	10.2831	1.70952	3.00128	8.80714	1.43177	2.99823	7.31495	1.14237	2.99853	11.6293
											3.00193	13.0728	2.34924	3.01572	14.0055	2.3563		3.00208	10.7129	1.75951	3.00553	10.8913	1.92573		3.22523	14.0541	2.23968	3.00507	10.8346	2.02245		3.05837	12.1727	10.5557		2.99998	11.0535	1.81083	2.99981	10.3237	1.70959	3.00409	8.80714	1.43182	3.00101	7.30684	1.14239	3.00132	11.678
											3.00471	13.0728	2.3488	3.0185	14.0055	2.35683		3.00487	10.7048	1.75914	3.00832	10.8832	1.92737		3.22802	14.119	2.23984	3.00784	10.8346	2.02329		3.06117	12.1727	10.5537		3.00276	11.1184	1.8101	3.00259	10.3885	1.70981	3.00687	8.80714	1.43178	3.00379	7.30684	1.14224	3.0041	11.7429
											3.00749	13.0728	2.34882	3.02128	14.0055	2.35782		3.00765	10.7778	1.75874	3.01109	10.8832	1.92876		3.2308	14.119	2.24038	3.01065	10.8346	2.02386		3.06395	12.1727	10.5542		3.00554	11.1103	1.80981	3.00537	10.4453	1.70979	3.00965	8.80714	1.43223	3.00658	7.30684	1.14175	3.00688	11.7429
											3.01027	13.0728	2.34845	3.02406	14.0055	2.35849		3.01043	10.7778	1.75859	3.01388	10.8832	1.92979		3.23358	14.1271	2.24141	3.01343	10.8346	2.02418		3.06674	12.2294	10.5569		3.00832	11.086	1.80929	3.00815	10.4534	1.7102	3.01243	8.80714	1.43249	3.00936	7.30684	1.14118	3.00966	11.751
											3.01305	13.0728	2.34786	3.02684	14.0055	2.35884		3.01321	10.7535	1.75888	3.01665	10.8832	1.93056		3.23636	14.119	2.24203	3.01622	10.8832	2.02423		3.06952	12.3024	10.5582		3.0111	11.0779	1.80862	3.01093	10.421	1.71038	3.01522	8.80714	1.43257	3.01214	7.31495	1.14104	3.01244	11.751
											3.01583	13.0728	2.34697	3.02962	14.0055	2.35887		3.01599	10.7778	1.75893	3.01944	10.8832	1.93118		3.23915	14.119	2.24314	3.019	10.8832	2.02402		3.07232	12.3754	10.558		3.01388	11.1346	1.80841	3.01372	10.421	1.711	3.018	8.80714	1.43245	3.01492	7.31495	1.14142	3.01523	11.751
											3.01862	13.0728	2.34578	3.0324	14.0622	2.35857		3.01878	10.8346	1.75884	3.02224	10.8832	1.93153		3.24193	14.1109	2.24424	3.02178	10.94	2.02355		3.0751	12.416	10.5559		3.01666	11.1346	1.80834	3.01649	10.421	1.71216	3.02078	8.80714	1.43215	3.0177	7.31495	1.14165	3.01801	11.751
											3.0214	13.0728	2.34495	3.03518	14.1271	2.35796		3.02156	10.8751	1.75861	3.02502	10.8832	1.93163		3.24471	14.1109	2.24486	3.02457	11.0049	2.02282		3.07789	12.416	10.5525		3.01944	11.1346	1.80802	3.01927	10.421	1.71368	3.02356	8.80714	1.43166	3.02048	7.31495	1.14241	3.02079	11.751
											3.02418	13.1296	2.34383	3.03796	14.1839	2.3576		3.02434	10.8751	1.75813	3.0278	10.8913	1.93137		3.24749	14.1109	2.24527	3.02737	11.0049	2.02183		3.08066	12.416	10.5506		3.02222	11.1427	1.80766	3.02205	10.421	1.71565	3.02637	8.86391	1.43088	3.02326	7.31495	1.14351	3.02357	11.751
											3.02696	13.1783	2.34241	3.04074	14.1839	2.35771		3.02712	10.8751	1.75751	3.03059	10.8913	1.93085		3.25027	14.1109	2.24598	3.03015	11.0616	2.02057		3.08345	12.416	10.5513		3.025	11.1427	1.80716	3.02483	10.421	1.71789	3.02915	8.92068	1.43001	3.02605	7.30684	1.14447	3.02635	11.751
											3.02974	13.2431	2.34136	3.04352	14.1839	2.35751		3.0299	10.8751	1.75656	3.03337	10.8832	1.93008		3.25306	14.1758	2.24715	3.03293	11.0616	2.01906		3.08624	12.416	10.5546		3.02778	11.1752	1.80651	3.02762	10.4372	1.71982	3.03194	8.97744	1.42886	3.02883	7.36361	1.14538	3.02914	11.8077
											3.03252	13.2431	2.34068	3.04629	14.1839	2.35777		3.03269	10.8751	1.75594	3.03615	10.8913	1.92904		3.25584	14.2569	2.24812	3.03574	11.1184	2.01728		3.08902	12.416	10.5564		3.03056	11.1671	1.80553	3.0304	10.4453	1.72114	3.03473	8.97744	1.42761	3.03161	7.42038	1.14605	3.03191	11.8645
											3.03531	13.2431	2.34037	3.04908	14.1839	2.35763		3.03547	10.8832	1.75578	3.03894	10.94	1.92785		3.25862	14.2406	2.24966	3.03855	11.1184	2.01524		3.0918	12.416	10.5607		3.03334	11.1671	1.8045	3.03318	10.4453	1.72224	3.03751	8.98555	1.42618	3.0344	7.42038	1.14657	3.0347	11.8645
											3.03809	13.2431	2.34062	3.05185	14.1839	2.35719		3.03825	10.8832	1.75625	3.04172	10.9968	1.92707		3.26141	14.2569	2.25081	3.04134	11.1184	2.01352		3.09458	12.4078	10.5635		3.03613	11.1671	1.80411	3.03596	10.4453	1.72322	3.04032	8.98555	1.42455	3.03717	7.42038	1.14696	3.03748	11.8645
											3.04087	13.308	2.34103	3.05464	14.1839	2.35711		3.04103	10.9319	1.75687	3.04451	11.0616	1.92673		3.26419	14.3136	2.25165	3.04412	11.1184	2.01154		3.09739	12.416	10.5648		3.03891	11.1752	1.80338	3.03875	10.4453	1.72419	3.0431	8.98555	1.42332	3.03996	7.46904	1.14719	3.04026	11.8645
											3.04365	13.308	2.34181	3.05741	14.1839	2.35749		3.04381	10.9238	1.75735	3.0473	11.0616	1.92691		3.26697	14.3136	2.25229	3.0469	11.1184	2.01016		3.10017	12.416	10.5646		3.04169	11.1671	1.80291	3.04152	10.4372	1.72561	3.04588	8.98555	1.422	3.04274	7.46904	1.14797	3.04305	11.8645
											3.04643	13.308	2.34238	3.0602	14.1758	2.35824		3.0466	10.9319	1.75778	3.05009	11.1184	1.92685		3.26975	14.3217	2.25253	3.04968	11.1184	2.00909		3.10296	12.416	10.5629		3.04447	11.2319	1.80211	3.0443	10.4453	1.72779	3.04869	8.98555	1.4205	3.04553	7.47715	1.14917	3.04583	11.8645
											3.04921	13.308	2.34254	3.06298	14.2406	2.35867		3.04938	10.9319	1.75816	3.05286	11.1184	1.92722		3.27253	14.3217	2.25326	3.05249	11.1184	2.00909		3.10574	12.416	10.5592		3.04725	11.2482	1.80107	3.04708	10.4372	1.72974	3.05148	8.98555	1.41882	3.04831	7.47715	1.15022	3.04862	11.8645
											3.052	13.3567	2.34277	3.06576	14.2974	2.35877		3.05216	10.94	1.7581	3.05566	11.1184	1.92725		3.27532	14.3136	2.25359	3.05527	11.1184	2.00961		3.10853	12.416	10.5539		3.05003	11.2563	1.80047	3.04986	10.4453	1.73214	3.05427	8.98555	1.41695	3.05109	7.47715	1.15112	3.05139	11.8645
											3.05478	13.3648	2.34299	3.06853	14.3542	2.35856		3.05494	10.94	1.75781	3.05844	11.1184	1.92713		3.2781	14.3055	2.25372	3.05806	11.1184	2.00985		3.11132	12.4078	10.5502		3.05281	11.2563	1.80032	3.05264	10.4453	1.73432	3.05705	8.97744	1.4149	3.05388	7.46904	1.15186	3.05418	11.8645
											3.05756	13.3648	2.3429	3.07131	14.3542	2.3588		3.05773	10.9481	1.75727	3.06122	11.1184	1.92675		3.28089	14.3055	2.25424	3.06084	11.1184	2.0105		3.1141	12.4078	10.5455		3.05559	11.2563	1.80098	3.05543	10.4453	1.73636	3.05983	8.98555	1.41344	3.05666	7.46093	1.15235	3.05696	11.8645
											3.06034	13.3567	2.34251	3.0741	14.3542	2.3594		3.06051	10.94	1.75688	3.06401	11.1184	1.92613		3.28367	14.3055	2.25523	3.06362	11.1184	2.01156		3.11689	12.4078	10.5434		3.05837	11.2563	1.8013	3.05821	10.4453	1.73807	3.06263	8.98555	1.4118	3.05944	7.46093	1.15269	3.05974	11.8645
											3.06313	13.3648	2.3418	3.07688	14.3542	2.36038		3.06329	10.9481	1.75703	3.06681	11.1184	1.92525		3.28645	14.3055	2.25582	3.0664	11.1184	2.01246		3.11969	12.4078	10.5433		3.06115	11.2563	1.8007	3.06099	10.4129	1.73965	3.06541	8.98555	1.41066	3.06221	7.46093	1.15288	3.06253	11.8645
											3.06591	13.3567	2.34138	3.07966	14.3542	2.36105		3.06608	10.9238	1.75763	3.06962	11.1184	1.92412		3.28924	14.3704	2.25619	3.06918	11.1184	2.01301		3.12247	12.4078	10.5413		3.06393	11.2563	1.79984	3.06376	10.4129	1.74061	3.06819	8.98555	1.40926	3.065	7.46093	1.15301	3.06531	11.8645
											3.0687	13.3567	2.34066	3.08244	14.3542	2.36141		3.06886	10.94	1.75858	3.0724	11.1184	1.92275		3.29202	14.4596	2.25705	3.07196	11.1184	2.01348		3.12525	12.4078	10.5419		3.06671	11.313	1.79884	3.06655	10.4129	1.74124	3.07099	8.98555	1.40777	3.06778	7.5177	1.1529	3.06809	11.8645
											3.07148	13.381	2.33982	3.08522	14.3542	2.36215		3.07164	10.9481	1.7593	3.07521	11.1184	1.92113		3.2948	14.4434	2.25741	3.07476	11.1184	2.0135		3.12805	12.4078	10.5411		3.06949	11.313	1.79759	3.06932	10.4129	1.74173	3.07377	8.98555	1.40679	3.07056	7.5177	1.15262	3.07088	11.9213
											3.07426	13.3972	2.33859	3.088	14.3542	2.36324		3.07442	10.9319	1.75959	3.07799	11.1184	1.91935		3.29759	14.4434	2.25756	3.07756	11.1103	2.01336		3.13083	12.4078	10.539		3.07227	11.313	1.79638	3.0721	10.5021	1.74171	3.07655	8.98555	1.40631	3.07334	7.5177	1.15268	3.07366	11.978
											3.07704	13.3567	2.33773	3.09078	14.3542	2.36403		3.0772	10.9319	1.75994	3.08077	11.1184	1.91732		3.30037	14.4434	2.25829	3.08035	11.1184	2.01296		3.13362	12.3997	10.5354		3.07505	11.3374	1.79493	3.07488	10.5669	1.74145	3.07934	8.98555	1.40564	3.07612	7.5177	1.15317	3.07644	12.0429
											3.07983	13.3567	2.33725	3.09356	14.3623	2.36449		3.07999	10.9968	1.75996	3.08355	11.1184	1.91495		3.30316	14.4353	2.25873	3.08313	11.1184	2.01219		3.1364	12.4078	10.5304		3.07783	11.3374	1.79324	3.07766	10.6237	1.74096	3.08212	8.98555	1.40557	3.0789	7.5177	1.15359	3.07922	12.0348
											3.08261	13.3648	2.33812	3.09634	14.3623	2.36464		3.08277	11.0454	1.75983	3.08634	11.1184	1.91233		3.30594	14.4434	2.25887	3.08592	11.1671	2.01117		3.13918	12.3997	10.5245		3.08061	11.313	1.7913	3.08044	10.6724	1.74063	3.0849	8.98555	1.4053	3.08168	7.5177	1.15375	3.082	12.0429
											3.0854	13.4135	2.33927	3.09912	14.3623	2.36457		3.08555	11.1508	1.75967	3.08912	11.1184	1.90945		3.30872	14.4515	2.25862	3.08871	11.1671	2.00998		3.14197	12.3997	10.5212		3.08339	11.3941	1.79028	3.08322	10.6724	1.74008	3.08768	9.04232	1.40542	3.08447	7.5177	1.15374	3.08478	12.0429
											3.08818	13.4864	2.34117	3.1019	14.4191	2.36417		3.08833	11.1508	1.75918	3.09192	11.1184	1.90701		3.3115	14.4434	2.25808	3.0915	11.2319	2.00853		3.14474	12.3997	10.5159		3.08616	11.3941	1.7892	3.086	10.6724	1.73929	3.09046	9.04232	1.40613	3.08725	7.5177	1.15426	3.08756	12.0429
											3.09096	13.5351	2.34266	3.10468	14.4758	2.36347		3.09112	11.1995	1.75855	3.0947	11.1184	1.90433		3.31429	14.4353	2.25791	3.09428	11.2887	2.00749		3.14753	12.3997	10.5128		3.08894	11.4509	1.78856	3.08878	10.6805	1.73857	3.09325	9.09909	1.40732	3.09003	7.5177	1.1553	3.09034	12.0429
											3.09374	13.6	2.34345	3.10746	14.5326	2.36303		3.0939	11.1995	1.75768	3.09749	11.1752	1.90208		3.31707	14.5002	2.25833	3.09709	11.2887	2.00686		3.15036	12.3997	10.5123		3.09172	11.4509	1.78836	3.09155	10.6724	1.7382	3.09602	9.09909	1.40889	3.09281	7.50148	1.15619	3.09312	12.0429
											3.09652	13.6	2.34394	3.11024	14.5326	2.36306		3.09668	11.2157	1.75648	3.10027	11.1752	1.90027		3.31986	14.5002	2.25911	3.09987	11.3455	2.00664		3.15315	12.3997	10.5102		3.09451	11.4509	1.78927	3.09434	10.6724	1.73847	3.09881	9.09909	1.41027	3.09559	7.50148	1.15683	3.0959	12.0429
											3.09931	13.5919	2.3441	3.11302	14.5326	2.36404		3.09946	11.2238	1.75592	3.10306	11.2319	1.89833		3.32264	14.5002	2.2595	3.10265	11.3455	2.00615		3.15593	12.3997	10.5107		3.09729	11.4509	1.78995	3.09712	10.6724	1.7385	3.10159	9.09909	1.41155	3.09838	7.50148	1.15741	3.09869	12.0997
											3.10209	13.5919	2.34386	3.11579	14.5326	2.36559		3.10224	11.2157	1.75582	3.10584	11.2319	1.89731		3.32542	14.5326	2.25959	3.10545	11.3455	2.00605		3.15872	12.3997	10.5167		3.10007	11.4509	1.7901	3.0999	10.6724	1.73829	3.10437	9.09909	1.41272	3.10116	7.50148	1.15765	3.10147	12.1646
											3.10487	13.5919	2.34341	3.11857	14.5326	2.36751		3.10503	11.2076	1.75529	3.10862	11.2887	1.89682		3.3282	14.6056	2.25958	3.10823	11.3536	2.00568		3.1615	12.3997	10.5218		3.10285	11.4509	1.7902	3.10268	10.6724	1.73736	3.10717	9.09909	1.4136	3.10394	7.50148	1.15773	3.10425	12.1646
											3.10765	13.5919	2.34264	3.12135	14.5326	2.36901		3.1078	11.2076	1.75453	3.11141	11.3455	1.89688		3.33099	14.5812	2.25907	3.11102	11.3455	2.00503		3.16429	12.3916	10.5293		3.10563	11.4509	1.79026	3.10546	10.648	1.73609	3.10998	9.09909	1.41429	3.10672	7.50959	1.15766	3.10704	12.1646
											3.11043	13.5919	2.34156	3.12413	14.5326	2.37019		3.11059	11.1995	1.75355	3.11419	11.3455	1.89726		3.33377	14.565	2.25903	3.1138	11.3455	2.00478		3.1671	12.3916	10.5349		3.10841	11.4266	1.79067	3.10825	10.648	1.73439	3.11276	9.09909	1.41477	3.1095	7.50148	1.15743	3.10981	12.1646
											3.11321	13.6	2.34017	3.12691	14.5326	2.37116		3.11337	11.2076	1.75234	3.11697	11.3455	1.8975		3.33655	14.565	2.25888	3.11658	11.3455	2.00425		3.1699	12.3916	10.5426		3.11119	11.4833	1.79152	3.11102	10.6399	1.73343	3.11554	9.09909	1.41506	3.11227	7.50148	1.15706	3.1126	12.1646
											3.11599	13.6	2.33915	3.1297	14.5326	2.3718		3.11615	11.2157	1.7511	3.11981	11.3536	1.89748		3.33933	14.565	2.25911	3.11941	11.3455	2.00413		3.17267	12.4565	10.5488		3.11398	11.4833	1.79214	3.11381	10.6399	1.73359	3.11832	9.09909	1.41515	3.11506	7.50148	1.15662	3.11538	12.2213
											3.11878	13.7865	2.33839	3.13247	14.5326	2.37213		3.11893	11.2076	1.75001	3.12262	11.3536	1.89722		3.34211	14.5569	2.25895	3.12219	11.3455	2.00432		3.17546	12.4565	10.557		3.11676	11.4833	1.7929	3.11659	10.6399	1.73409	3.1211	9.09909	1.41504	3.11784	7.50148	1.15594	3.11816	12.2213
											3.12156	13.7054	2.33819	3.13525	14.5326	2.37214		3.12171	11.2076	1.74957	3.12541	11.3536	1.89671		3.34489	14.6137	2.25926	3.12498	11.3455	2.00434		3.17824	12.5133	10.5654		3.11954	11.4833	1.79314	3.11937	10.6399	1.73554	3.12392	9.09909	1.41474	3.12062	7.49337	1.155	3.12094	12.2213
											3.12434	13.7054	2.33746	3.13803	14.5326	2.37184		3.1245	11.2157	1.74928	3.12819	11.3536	1.89595		3.34769	14.5569	2.25938	3.12778	11.3455	2.0041		3.18102	12.5133	10.5713		3.12232	11.4833	1.79304	3.12215	10.648	1.73676	3.12671	9.09909	1.41424	3.1234	7.48526	1.15391	3.12372	12.2213
											3.12712	13.7135	2.33641	3.14081	14.5326	2.37122		3.12728	11.2238	1.74933	3.13102	11.3536	1.89495		3.35047	14.6218	2.25929	3.13056	11.3455	2.00368		3.18382	12.5782	10.5758		3.1251	11.4833	1.79279	3.12493	10.6724	1.73766	3.12949	9.09909	1.41354	3.12618	7.54203	1.15326	3.12651	12.2213
											3.1299	13.7135	2.33592	3.14359	14.5975	2.37018		3.13006	11.1995	1.75049	3.13382	11.3536	1.8936		3.35326	14.6218	2.25872	3.13335	11.3455	2.00301		3.1866	12.5782	10.5789		3.12787	11.4833	1.79221	3.12771	10.6643	1.73843	3.13232	9.09909	1.41264	3.12897	7.59068	1.15381	3.12928	12.2781
											3.13269	13.7135	2.33588	3.14638	14.6461	2.36951		3.13284	11.2076	1.7521	3.13661	11.3536	1.892		3.35604	14.6948	2.25796	3.13614	11.3455	2.00197		3.1894	12.6349	10.5805		3.13066	11.4833	1.79149	3.13049	10.6643	1.73897	3.1351	9.09909	1.41223	3.13175	7.65556	1.15461	3.13207	12.2781
											3.13547	13.7054	2.33523	3.14915	14.7029	2.36931		3.13562	11.2157	1.75414	3.13939	11.3536	1.89024		3.35882	14.7678	2.25757	3.13892	11.3455	2.00066		3.19219	12.7079	10.5807		3.13344	11.5077	1.79023	3.13327	10.721	1.73919	3.13788	9.1072	1.41231	3.13453	7.65556	1.15534	3.13484	12.2781
											3.13826	13.7054	2.33524	3.15193	14.7029	2.37016		3.1384	11.2157	1.75692	3.14218	11.3536	1.88834		3.3616	14.7597	2.25768	3.1417	11.4022	1.99909		3.19497	12.7079	10.5795		3.13622	11.5158	1.78961	3.13605	10.7778	1.7388	3.14068	9.1072	1.41229	3.13731	7.65556	1.15593	3.13763	12.2862
											3.14104	13.7703	2.33523	3.15471	14.7029	2.37138		3.14118	11.2157	1.75859	3.14503	11.3455	1.886		3.36438	14.7597	2.25836	3.14451	11.4022	1.99725		3.19776	12.7647	10.5768		3.13899	11.5158	1.78943	3.13883	10.7778	1.73828	3.14346	9.1072	1.41208	3.14009	7.65556	1.15636	3.1404	12.2781
											3.14382	13.8189	2.33511	3.15749	14.711	2.37297		3.14396	11.2157	1.76012	3.14781	11.3536	1.8834		3.36717	14.7597	2.25961	3.14729	11.459	1.99515		3.20054	12.7647	10.5762		3.14178	11.5158	1.78911	3.14161	10.8346	1.73763	3.14625	9.09909	1.41169	3.14287	7.65556	1.15663	3.14319	12.2781
											3.1466	13.827	2.33459	3.16027	14.7029	2.37424		3.14674	11.2238	1.76112	3.15059	11.3536	1.88056		3.36995	14.7597	2.26047	3.15007	11.5158	1.99345		3.20332	12.8296	10.5787		3.14456	11.5644	1.78853	3.14438	10.8832	1.73667	3.14903	9.15586	1.4112	3.14565	7.65556	1.15666	3.14597	12.2781
											3.14938	13.827	2.33454	3.16305	14.7029	2.37519		3.14953	11.2725	1.76218	3.15339	11.4104	1.87814		3.37274	14.7597	2.26111	3.15288	11.5158	1.99217		3.2061	12.8296	10.5792		3.14734	11.6212	1.7884	3.14717	10.9319	1.73567	3.15185	9.15586	1.41043	3.14842	7.65556	1.15653	3.14875	12.2862
											3.15216	13.827	2.33485	3.16582	14.7029	2.37583		3.15231	11.3211	1.76271	3.15617	11.4104	1.87636		3.37553	14.7597	2.26125	3.15566	11.5725	1.99128		3.20891	12.8863	10.5817		3.15011	11.6212	1.78842	3.14995	10.9157	1.73455	3.15464	9.21262	1.40947	3.1512	7.65556	1.15635	3.15153	12.2781
											3.15494	13.8189	2.33542	3.16861	14.7029	2.37615		3.15509	11.3211	1.76358	3.15895	11.4671	1.87423		3.37831	14.7597	2.26187	3.15844	11.5725	1.99148		3.2117	12.9512	10.5867		3.1529	11.6212	1.78975	3.15273	10.9238	1.7332	3.15741	9.2775	1.40842	3.15398	7.65556	1.15602	3.15432	12.2781
											3.15773	13.8189	2.33646	3.17138	14.7029	2.37625		3.15788	11.3293	1.76509	3.16173	11.5239	1.87255		3.3811	14.7597	2.26219	3.16122	11.5725	1.99209		3.21449	12.9512	10.5937		3.15568	11.5969	1.79095	3.15551	10.9319	1.73163	3.1602	9.2775	1.40776	3.15677	7.70422	1.15611	3.1571	12.2781
											3.16051	13.827	2.33784	3.17417	14.7029	2.37594		3.16066	11.3374	1.76693	3.16451	11.5239	1.87053		3.38388	14.8245	2.26221	3.16402	11.5725	1.9931		3.21727	12.9512	10.6037		3.15846	11.5969	1.7919	3.15829	10.9319	1.72943	3.16298	9.2775	1.40778	3.15955	7.70422	1.15614	3.15988	12.2781
											3.16329	13.8189	2.3389	3.17695	14.7678	2.3753		3.16344	11.3211	1.76852	3.16734	11.5807	1.86916		3.38666	14.8813	2.26193	3.16681	11.5725	1.99452		3.22005	12.9512	10.6117		3.16124	11.5969	1.79261	3.16107	10.9562	1.72702	3.16576	9.2775	1.4076	3.16233	7.70422	1.15581	3.16267	12.2781
											3.16607	13.8189	2.33962	3.17973	14.8245	2.37514		3.16622	11.3293	1.76997	3.17013	11.5807	1.869		3.38945	14.8813	2.26135	3.16959	11.5807	1.99577		3.22284	12.9512	10.6216		3.16402	11.5969	1.79308	3.16385	10.9481	1.72437	3.16854	9.2775	1.40771	3.16511	7.70422	1.15592	3.16545	12.3349
											3.16885	13.8189	2.34002	3.18251	14.8813	2.37524		3.16901	11.3374	1.77116	3.17291	11.5807	1.8691		3.39224	14.8894	2.26105	3.17238	11.5807	1.99685		3.22562	12.9512	10.6341		3.1668	11.5969	1.79331	3.16664	10.9481	1.72159	3.17132	9.26939	1.40771	3.16789	7.70422	1.15674	3.16823	12.3997
											3.17164	13.827	2.34086	3.18529	14.8813	2.37504		3.17178	11.3374	1.77211	3.17569	11.5807	1.86973		3.39502	14.8813	2.26094	3.17517	11.5807	1.99756		3.2284	12.9512	10.6512		3.16958	11.6536	1.7933	3.16942	10.9481	1.71927	3.1741	9.2775	1.40761	3.17067	7.70422	1.15742	3.17101	12.3997
											3.17442	13.8189	2.34197	3.18807	14.8813	2.37609		3.17457	11.3374	1.7727	3.17847	11.5807	1.8708		3.3978	14.8813	2.26032	3.17795	11.5807	1.99792		3.23118	12.9512	10.6648		3.17236	11.7104	1.79305	3.1722	10.9481	1.71808	3.17688	9.2775	1.40789	3.17345	7.70422	1.15794	3.17379	12.3997
											3.1772	13.827	2.34402	3.19085	14.8813	2.3775		3.17735	11.3374	1.77393	3.18125	11.5807	1.87229		3.40058	14.8813	2.26086	3.18073	11.5807	1.9981		3.23399	12.9512	10.6809		3.17513	11.7104	1.79315	3.17498	10.9481	1.71804	3.17967	9.2775	1.40865	3.17624	7.69611	1.15832	3.17658	12.3997
											3.17998	13.8838	2.34546	3.19363	14.8894	2.37929		3.18013	11.4022	1.7755	3.18404	11.5807	1.87412		3.40337	14.9137	2.26109	3.18351	11.5807	1.99802		3.23678	12.9512	10.6952		3.17792	11.7347	1.79311	3.17776	10.9238	1.71855	3.18246	9.2775	1.40922	3.17902	7.69611	1.15855	3.17936	12.3997
											3.18276	13.9325	2.3464	3.19641	14.8813	2.38075		3.18292	11.3941	1.77751	3.18683	11.5807	1.8758		3.40615	14.9056	2.26179	3.18629	11.5725	1.99767		3.23956	12.9431	10.708		3.1807	11.7429	1.79294	3.18054	10.9157	1.71874	3.18524	9.2775	1.41037	3.1818	7.69611	1.15833	3.18214	12.3997
											3.18554	13.9974	2.34702	3.19919	14.8813	2.3819		3.1857	11.3941	1.77928	3.1896	11.5807	1.87789		3.40894	14.9543	2.26287	3.18908	11.5725	1.99715		3.24234	12.9431	10.7189		3.18348	11.7429	1.79245	3.18332	10.9157	1.71949	3.18802	9.2775	1.41134	3.18458	7.75288	1.15807	3.18493	12.3997
											3.18832	13.9974	2.34722	3.20197	14.8894	2.38273		3.18849	11.4022	1.78081	3.19241	11.5807	1.87973		3.41172	14.9543	2.26373	3.19186	11.5725	1.99626		3.24516	12.9431	10.7283		3.18626	11.7429	1.79172	3.1861	10.9157	1.72068	3.19081	9.2775	1.41221	3.18737	7.75288	1.15746	3.18771	12.4565
											3.19111	13.9974	2.3477	3.20475	14.8813	2.38335		3.19126	11.3941	1.78211	3.1952	11.5807	1.88208		3.4145	14.9462	2.26448	3.19464	11.5725	1.99511		3.24795	12.9512	10.7363		3.18905	11.7429	1.79076	3.18888	10.9238	1.72252	3.19362	9.2775	1.4129	3.19015	7.74477	1.1566	3.19049	12.5133
											3.19389	13.9892	2.34737	3.20753	14.8894	2.38354		3.19404	11.3941	1.78327	3.19799	11.5807	1.88408		3.41729	14.9543	2.26474	3.19742	11.6374	1.99428		3.25074	12.9431	10.7424		3.19182	11.7429	1.79025	3.19167	10.94	1.72421	3.19641	9.2775	1.41339	3.19293	7.74477	1.15559	3.19328	12.5133
											3.19667	13.9974	2.34732	3.21032	14.9462	2.38333		3.19683	11.4022	1.78409	3.20077	11.5807	1.8859		3.42007	14.9543	2.26459	3.2002	11.6374	1.99316		3.25352	12.9512	10.7476		3.1946	11.7429	1.79028	3.19444	10.9481	1.72567	3.19919	9.2775	1.4137	3.19571	7.74477	1.15434	3.19606	12.5214
											3.19945	13.9974	2.34832	3.21309	15.003	2.38279		3.19961	11.4104	1.78468	3.20355	11.5807	1.88736		3.42285	15.003	2.26501	3.20299	11.6374	1.99265		3.25631	12.9431	10.7513		3.19738	11.7104	1.79006	3.19723	10.9481	1.72688	3.20199	9.2775	1.41382	3.19849	7.80154	1.15294	3.19884	12.5133
											3.20224	13.9974	2.349	3.21587	15.0516	2.38272		3.2024	11.4104	1.78503	3.20634	11.5807	1.88856		3.42563	15.0111	2.26503	3.20579	11.6942	1.99253		3.25909	12.9431	10.753		3.20016	11.7104	1.7896	3.20001	10.9481	1.72786	3.20477	9.2775	1.41385	3.20128	7.86641	1.15129	3.20162	12.5133
											3.20502	13.9974	2.34947	3.21865	15.0516	2.38302		3.20517	11.4104	1.78524	3.20911	11.5807	1.8895		3.42842	15.0759	2.26486	3.20862	11.751	1.99213		3.26187	12.9431	10.7529		3.20295	11.7104	1.78938	3.20279	10.9562	1.72869	3.20755	9.2775	1.4135	3.20406	7.86641	1.15017	3.20441	12.5133
											3.2078	13.9974	2.34953	3.22144	15.0516	2.38369		3.20796	11.4104	1.78521	3.2119	11.5807	1.89018		3.4312	15.0759	2.26418	3.2114	11.751	1.99262		3.26466	12.9431	10.7513		3.20573	11.7672	1.78892	3.20557	11.0049	1.7288	3.21033	9.2775	1.41305	3.20684	7.86641	1.14967	3.20718	12.5133
											3.21058	14.0541	2.34919	3.22422	15.0516	2.38474		3.21074	11.4104	1.78562	3.21468	11.5807	1.89059		3.43398	15.0759	2.26399	3.21419	11.8077	1.9937		3.26745	12.9431	10.7483		3.20851	11.8239	1.78901	3.20835	11.0616	1.72866	3.21312	9.33427	1.413	3.20962	7.86641	1.14959	3.20996	12.5133
											3.21336	14.119	2.34863	3.227	15.0516	2.38625		3.21352	11.4185	1.78628	3.21746	11.6374	1.89074		3.43677	15.0759	2.2635	3.21697	11.8077	1.99441		3.27023	12.9431	10.7438		3.21128	11.905	1.78876	3.21113	11.0616	1.72829	3.21591	9.33427	1.41343	3.2124	7.8583	1.14944	3.21274	12.57
											3.21614	14.1677	2.34786	3.22978	15.0516	2.38813		3.2163	11.4104	1.7867	3.22024	11.6942	1.89072		3.43955	15.0759	2.26281	3.21978	11.8158	1.99562		3.27303	12.935	10.7379		3.21406	11.905	1.78837	3.21391	11.0697	1.72768	3.21869	9.39915	1.41366	3.21519	7.8583	1.14981	3.21552	12.5782
											3.21892	14.1677	2.34678	3.23256	15.0516	2.3897		3.21909	11.4104	1.78764	3.22302	11.6942	1.89044		3.44234	15.0841	2.26193	3.22257	11.8077	1.99656		3.27581	12.9431	10.7306		3.21684	11.9132	1.78756	3.21669	11.0292	1.72692	3.22147	9.44781	1.41379	3.21797	7.8583	1.15071	3.2183	12.5782
											3.22171	14.1677	2.34538	3.23533	15.0516	2.39094		3.22187	11.4185	1.78903	3.22581	11.7591	1.88989		3.44512	15.0841	2.26065	3.22535	11.8077	1.99723		3.27861	12.9431	10.7254		3.21962	11.9213	1.78738	3.21947	11.0373	1.72553	3.22425	9.45592	1.41373	3.22075	7.85019	1.15145	3.22109	12.5782
											3.22449	14.1677	2.34358	3.23812	15.0597	2.39187		3.22465	11.4104	1.79076	3.22863	11.7591	1.88977		3.44791	15.0841	2.25977	3.22813	11.8077	1.99763		3.28139	12.935	10.7182		3.2224	11.9132	1.78775	3.22226	11.0373	1.7241	3.22705	9.44781	1.41405	3.22352	7.85019	1.15204	3.22387	12.5782
											3.22727	14.1677	2.34137	3.2409	15.0597	2.39248		3.22743	11.4185	1.79236	3.23141	11.8077	1.88938		3.45069	15.0841	2.25936	3.23092	11.8077	1.99776		3.2842	12.9431	10.714		3.22518	11.9132	1.78846	3.22503	11.0373	1.72243	3.22984	9.45592	1.41418	3.22631	7.85019	1.15238	3.22665	12.5782
											3.23005	14.1677	2.33885	3.24368	15.0597	2.39278		3.23021	11.4266	1.79363	3.23419	11.8077	1.88941		3.45347	15.0759	2.25944	3.23371	11.8077	1.99762		3.28698	12.935	10.7084		3.22796	11.9132	1.78893	3.22782	11.0373	1.72053	3.23262	9.45592	1.41489	3.22909	7.84208	1.15256	3.22943	12.5782
											3.23283	14.1677	2.33631	3.24645	15.1165	2.39285		3.23299	11.4266	1.79456	3.23697	11.8158	1.88919		3.45625	15.1408	2.25931	3.2365	11.8077	1.9972		3.28977	12.935	10.7049		3.23074	11.8888	1.79002	3.2306	11.0373	1.71839	3.2354	9.45592	1.41541	3.23188	7.84208	1.15249	3.23221	12.57
											3.23561	14.2488	2.33395	3.24924	15.1814	2.39251		3.23578	11.4752	1.79536	3.23975	11.8158	1.8895		3.45904	15.1408	2.26034	3.23928	11.8077	1.99652		3.29255	12.935	10.7038		3.23352	11.8888	1.79077	3.23338	11.1184	1.71708	3.23819	9.45592	1.41575	3.23466	7.85019	1.15217	3.23499	12.6349
											3.23839	14.1677	2.33196	3.25202	15.23	2.39185		3.23856	11.5158	1.79593	3.24253	11.8158	1.88945		3.46183	15.1408	2.26029	3.24206	11.8077	1.99556		3.29533	12.9999	10.7053		3.2363	11.8888	1.79155	3.23615	11.1671	1.71632	3.24097	9.45592	1.41589	3.23744	7.85019	1.15178	3.23777	12.6836
											3.24118	14.1677	2.33094	3.2548	15.23	2.39087		3.24134	11.5807	1.79626	3.24534	11.8158	1.88917		3.46461	15.2057	2.26003	3.24485	11.8077	1.99434		3.29811	12.9999	10.7134		3.23908	11.8807	1.79209	3.23893	11.1752	1.71533	3.24375	9.45592	1.41585	3.24022	7.8583	1.15115	3.24056	12.6917
											3.24395	14.2244	2.33039	3.25758	15.23	2.38957		3.24412	11.6374	1.79704	3.24816	11.8158	1.8893		3.4674	15.2706	2.25937	3.24764	11.8077	1.99285		3.30089	13.0566	10.7239		3.24186	11.8807	1.79306	3.24171	11.2319	1.71479	3.24654	9.45592	1.41562	3.243	7.85019	1.15037	3.24334	12.6917
											3.24674	14.2731	2.33011	3.26036	15.23	2.38806		3.24691	11.6374	1.79835	3.25095	11.8158	1.88986		3.47019	15.2706	2.25918	3.25043	11.8077	1.99176		3.30367	13.0566	10.7361		3.24464	11.8888	1.79417	3.24449	11.2319	1.71471	3.24934	9.45592	1.41588	3.24579	7.84208	1.14942	3.24612	12.6917
											3.24952	14.2812	2.3303	3.26314	15.23	2.3868		3.24969	11.6861	1.8	3.25375	11.8158	1.89094		3.47297	15.2787	2.2586	3.25321	11.8645	1.99165		3.30645	13.1215	10.7467		3.24741	11.8888	1.79494	3.24727	11.2319	1.71567	3.25213	9.45592	1.41594	3.24857	7.84208	1.14833	3.24889	12.6917
											3.2523	14.2812	2.33085	3.26592	15.23	2.38649		3.25247	11.6861	1.80122	3.25653	11.8158	1.89242		3.47575	15.2706	2.25869	3.25599	11.9213	1.99205		3.30924	13.1215	10.7558		3.25019	11.9699	1.79547	3.25005	11.2319	1.71786	3.25491	9.45592	1.41649	3.25135	7.84208	1.14707	3.25167	12.6917
											3.25509	14.2731	2.33117	3.2687	15.2381	2.38674		3.25525	11.6861	1.80238	3.25934	11.8158	1.89364		3.47854	15.2706	2.25848	3.25878	11.978	1.99285		3.31203	13.1945	10.7634		3.25297	12.0267	1.79585	3.25283	11.2319	1.72033	3.25769	9.45592	1.41751	3.25414	7.84208	1.14557	3.25445	12.7485
											3.25787	14.2731	2.33186	3.27148	15.23	2.38735		3.25803	11.6861	1.80319	3.26216	11.8158	1.89459		3.48133	15.2706	2.25934	3.26156	11.978	1.99337		3.31481	13.1945	10.769		3.25575	12.0267	1.79569	3.25562	11.2238	1.72237	3.26047	9.45592	1.41843	3.25692	7.83397	1.14391	3.25724	12.7485
											3.26066	14.338	2.33292	3.27425	15.23	2.38765		3.26081	11.7023	1.80386	3.26496	11.8158	1.89528		3.48411	15.2706	2.2599	3.26434	11.978	1.9943		3.3176	13.235	10.7725		3.25852	12.0267	1.79588	3.2584	11.2319	1.72427	3.26326	9.45592	1.41915	3.2597	7.89074	1.14278	3.26002	12.8052
											3.26344	14.4028	2.33376	3.27704	15.2381	2.38764		3.26359	11.7023	1.80448	3.26774	11.8158	1.8957		3.48689	15.303	2.26035	3.26713	11.978	1.99564		3.32039	13.235	10.7786		3.26131	12.0267	1.79583	3.26118	11.1995	1.72557	3.26604	9.51268	1.41966	3.26248	7.94751	1.14189	3.2628	12.8701
											3.26622	14.4028	2.33419	3.27981	15.23	2.38731		3.26638	11.7996	1.80553	3.27052	11.8158	1.89585		3.48967	15.2706	2.2603	3.26991	11.978	1.99671		3.32317	13.2999	10.7878		3.26408	11.9943	1.79554	3.26395	11.2076	1.72664	3.26882	9.56945	1.41997	3.26526	8.00428	1.14154	3.26558	12.8701
											3.269	14.3947	2.33499	3.28259	15.23	2.38735		3.26916	11.8321	1.80702	3.27331	11.8158	1.89573		3.49245	15.3355	2.26004	3.27272	11.978	1.99761		3.32595	13.2999	10.799		3.26686	11.9943	1.79502	3.26674	11.2076	1.72748	3.27161	9.56945	1.42085	3.26805	8.06105	1.14095	3.26836	12.8701
											3.27178	14.3947	2.33539	3.28537	15.2868	2.38776		3.27194	11.8483	1.80914	3.27611	11.8726	1.89534		3.49523	15.3355	2.26006	3.27551	11.978	1.99815		3.32874	13.2999	10.8088		3.26964	11.9943	1.79494	3.26952	11.2076	1.72809	3.27438	9.56945	1.42154	3.27083	8.06105	1.14042	3.27114	12.8701
											3.27457	14.3947	2.33636	3.28815	15.3436	2.38774		3.27472	11.8564	1.81122	3.27889	11.8726	1.89537		3.49802	15.3355	2.26017	3.27829	11.978	1.99843		3.33155	13.2999	10.8167		3.27242	11.9943	1.79492	3.2723	11.2076	1.72887	3.27718	9.56945	1.42251	3.27361	8.06105	1.1411	3.27392	12.8701
											3.27735	14.4109	2.33703	3.29093	15.4084	2.3875		3.2775	11.8726	1.81316	3.2818	11.9375	1.89582		3.5008	15.3355	2.25959	3.28108	11.9699	1.99844		3.33433	13.2999	10.8237		3.2752	11.9943	1.79497	3.27508	11.2076	1.72943	3.27997	9.56945	1.42329	3.27639	8.06105	1.14223	3.2767	12.8701
											3.28013	14.4028	2.3373	3.29372	15.4084	2.38704		3.28028	11.8726	1.81573	3.2846	11.9375	1.896		3.50358	15.3355	2.2589	3.28385	11.978	1.99818		3.33714	13.2999	10.8292		3.27798	12.051	1.79487	3.27786	11.2319	1.73015	3.28276	9.56945	1.42465	3.27918	8.05294	1.14398	3.27948	12.8701
											3.28291	14.3947	2.33795	3.2965	15.4084	2.38615		3.28306	11.905	1.81737	3.28738	11.9861	1.89661		3.50636	15.4003	2.25792	3.28664	11.978	1.99766		3.33992	13.2999	10.8333		3.28076	12.1402	1.79455	3.28064	11.2319	1.73046	3.28554	9.56945	1.42583	3.28196	8.06105	1.14617	3.28226	12.862
											3.28569	14.3947	2.33896	3.29928	15.4084	2.38504		3.28585	11.8564	1.81975	3.29016	12.0429	1.89697		3.50915	15.3922	2.25761	3.28943	11.978	1.99696		3.34273	13.2999	10.8354		3.28354	12.197	1.79399	3.28342	11.2401	1.73053	3.28832	9.56945	1.42692	3.28473	8.05294	1.14878	3.28504	12.862
											3.28848	14.3947	2.33967	3.30206	15.4084	2.3842		3.28863	11.8645	1.82197	3.29294	12.0429	1.89785		3.51193	15.4003	2.25778	3.29221	12.0348	1.99668		3.34551	13.2999	10.8361		3.28632	12.197	1.79339	3.2862	11.2238	1.73048	3.29111	9.56945	1.42781	3.28751	8.05294	1.15114	3.28782	12.862
											3.29126	14.3947	2.33997	3.30484	15.4084	2.3844		3.29141	11.8564	1.82374	3.29572	12.1078	1.89849		3.5147	15.4003	2.25745	3.29506	12.0348	1.99671		3.34829	13.2999	10.8359		3.2891	12.197	1.79295	3.28898	11.2319	1.73011	3.29389	9.56945	1.42843	3.29029	8.05294	1.15343	3.2906	12.862
											3.29404	14.4028	2.34005	3.30761	15.4084	2.38574		3.29419	11.8726	1.82605	3.29851	12.1078	1.89887		3.51749	15.3922	2.25663	3.29784	12.0916	1.99724		3.35107	13.2999	10.8343		3.29188	12.197	1.79207	3.29177	11.2319	1.7295	3.29668	9.56945	1.42905	3.29308	8.05294	1.15556	3.29339	12.8701
											3.29683	14.3947	2.33973	3.31039	15.4084	2.38666		3.29697	11.8726	1.82822	3.30129	12.1078	1.89901		3.52027	15.4571	2.25706	3.30063	12.0916	1.99749		3.35386	13.2999	10.8307		3.29466	12.197	1.79125	3.29454	11.2319	1.72868	3.29946	9.56945	1.42938	3.29585	8.05294	1.15754	3.29616	12.8701
											3.29961	14.3947	2.3391	3.31317	15.4084	2.38727		3.29976	11.8645	1.82994	3.30408	12.1078	1.89889		3.52306	15.4571	2.25807	3.30341	12.1483	1.99746		3.35664	13.2999	10.8252		3.29744	12.197	1.79087	3.29732	11.2968	1.72763	3.30224	9.56945	1.42952	3.29864	8.05294	1.15925	3.29894	12.862
											3.3024	14.3947	2.33951	3.31595	15.4652	2.38766		3.30254	11.8726	1.83142	3.30687	12.1078	1.89921		3.52583	15.4976	2.25877	3.30619	12.2051	1.99715		3.35943	13.2999	10.8218		3.30022	12.197	1.79014	3.3001	11.3455	1.72625	3.30503	9.56945	1.42958	3.30142	8.04483	1.16091	3.30172	12.862
											3.30518	14.4515	2.34077	3.31873	15.522	2.38773		3.30532	11.8726	1.83266	3.30965	12.1078	1.89927		3.52862	15.4733	2.25974	3.30898	12.2051	1.99715		3.36226	13.2999	10.821		3.303	12.1889	1.78917	3.30288	11.3455	1.72475	3.30781	9.63433	1.43012	3.3042	8.04483	1.16221	3.30451	12.862
											3.30796	14.5083	2.34083	3.32151	15.5787	2.38748		3.3081	11.9375	1.83355	3.31246	12.1078	1.89976		3.5314	15.4652	2.25983	3.31176	12.2051	1.99687		3.36504	13.2999	10.8268		3.30578	12.1727	1.78882	3.30566	11.3455	1.72282	3.31059	9.63433	1.43105	3.30698	8.04483	1.16335	3.30728	12.862
											3.31074	14.565	2.34038	3.32429	15.5787	2.38692		3.31089	11.9294	1.8342	3.31525	12.1078	1.90066		3.53419	15.4571	2.26029	3.31455	12.2051	1.99699		3.36783	13.2999	10.8347		3.30856	12.1646	1.78902	3.30844	11.3455	1.72057	3.31338	9.6911	1.43236	3.30976	8.04483	1.16433	3.31007	12.862
											3.31352	14.6705	2.33961	3.32707	15.5787	2.38604		3.31367	11.9294	1.8348	3.31804	12.1078	1.90198		3.53697	15.4571	2.26045	3.31734	12.2132	1.99684		3.37061	13.2999	10.8492		3.31134	12.1646	1.78917	3.31122	11.3211	1.71781	3.31616	9.74786	1.43356	3.31254	8.04483	1.16524	3.31285	12.9269
											3.31631	14.6786	2.33949	3.32986	15.5869	2.38552		3.31645	11.9375	1.83525	3.32083	12.1078	1.90303		3.53976	15.4571	2.26032	3.32016	12.2132	1.9971		3.37339	13.2918	10.8705		3.31412	12.2213	1.78908	3.314	11.3211	1.71472	3.31895	9.74786	1.43456	3.31532	8.03672	1.166	3.31563	12.9836
											3.31909	14.6786	2.33807	3.33263	15.5869	2.38525		3.31923	11.9375	1.83604	3.32362	12.1078	1.90391		3.54254	15.4571	2.25988	3.32295	12.2051	1.99709		3.37619	13.3729	10.8903		3.3169	12.2213	1.78905	3.31678	11.3211	1.7116	3.32173	9.74786	1.43536	3.3181	8.03672	1.1664	3.31841	12.9836
											3.32187	14.6786	2.33633	3.33541	15.5869	2.38466		3.32201	11.9861	1.83718	3.32641	12.1078	1.90452		3.54533	15.4571	2.25992	3.32573	12.2132	1.9975		3.37897	13.4135	10.9082		3.31968	12.2213	1.78878	3.31957	11.313	1.70942	3.32451	9.74786	1.43596	3.32089	8.03672	1.16742	3.32119	12.9836
											3.32465	14.6867	2.33495	3.33819	15.5869	2.38453		3.3248	12.0429	1.83867	3.32923	12.1078	1.90487		3.54811	15.4571	2.26074	3.32852	12.2132	1.99774		3.38177	13.4135	10.9247		3.32247	12.2213	1.78865	3.32234	11.3779	1.70877	3.32729	9.74786	1.43635	3.32366	8.08538	1.16896	3.32398	12.9836
											3.32743	14.6867	2.33394	3.34098	15.5869	2.38476		3.32758	12.0429	1.83992	3.33201	12.0997	1.90495		3.55089	15.5301	2.26106	3.33131	12.2132	1.99897		3.38455	13.4135	10.9418		3.32525	12.2294	1.78828	3.32512	11.4347	1.70954	3.33008	9.74786	1.43654	3.32645	8.08538	1.17026	3.32676	13.0323
											3.33021	14.6867	2.3336	3.34375	15.5869	2.38535		3.33036	12.0429	1.84152	3.3348	12.0997	1.90543		3.55368	15.5869	2.26175	3.33409	12.2051	2.00004		3.38734	13.4783	10.9555		3.32803	12.2457	1.78767	3.3279	11.4347	1.71077	3.33286	9.74786	1.43652	3.32922	8.09349	1.1714	3.32954	13.0404
											3.33299	14.6867	2.33343	3.34654	15.5869	2.38563		3.33314	12.0348	1.84298	3.3376	12.0997	1.90556		3.55646	15.5869	2.26214	3.33689	12.2051	2.00153		3.39013	13.4783	10.9678		3.3308	12.2538	1.7874	3.33069	11.459	1.71215	3.33565	9.74786	1.43699	3.33201	8.15025	1.1724	3.33232	13.0404
											3.33578	14.6867	2.33355	3.34931	15.5787	2.3857		3.33592	12.051	1.84421	3.34038	12.0997	1.90611		3.55924	15.595	2.26223	3.33967	12.2051	2.00342		3.39292	13.5432	10.9786		3.33358	12.2538	1.78767	3.33346	11.459	1.71428	3.33843	9.74786	1.43804	3.33479	8.14214	1.17314	3.3351	13.1053
											3.33856	14.6867	2.33328	3.35209	15.5869	2.38536		3.33871	12.0429	1.8451	3.34316	12.0997	1.9065		3.56203	15.5869	2.26201	3.34246	12.2051	2.00504		3.39572	13.5432	10.9876		3.33636	12.2538	1.78749	3.33625	11.4509	1.71616	3.34121	9.74786	1.43889	3.33757	8.14214	1.17441	3.33788	13.1053
											3.34134	14.6867	2.33281	3.35487	15.5869	2.38471		3.34149	12.051	1.84643	3.34594	12.0997	1.90731		3.56481	15.5869	2.26158	3.34524	12.2538	2.00639		3.3985	13.5432	10.9951		3.33914	12.2538	1.78793	3.33903	11.459	1.7178	3.34398	9.74786	1.44024	3.34035	8.14214	1.17553	3.34066	13.1053
											3.34412	14.6786	2.33243	3.35765	15.6355	2.38374		3.34427	12.0429	1.84762	3.34875	12.1646	1.90855		3.5676	15.5869	2.26075	3.34806	12.2538	2.00748		3.40131	13.6081	11.0008		3.34192	12.2538	1.78814	3.34181	11.459	1.71921	3.34678	9.74786	1.44139	3.34313	8.14214	1.17639	3.34345	13.1053
											3.34691	14.6786	2.33214	3.36043	15.7004	2.38247		3.34705	12.0429	1.84876	3.35152	12.2132	1.90953		3.57037	15.5869	2.26059	3.35085	12.3105	2.00829		3.40409	13.6	11.0055		3.3447	12.3024	1.78839	3.34459	11.5158	1.72048	3.34956	9.74786	1.44236	3.34592	8.14214	1.1772	3.34623	13.1053
											3.34969	14.6786	2.33368	3.36321	15.7004	2.38088		3.34984	12.0429	1.84937	3.35431	12.2213	1.91027		3.57316	15.5787	2.26061	3.35363	12.3186	2.00883		3.40687	13.6	11.0139		3.34748	12.3349	1.78928	3.34737	11.5644	1.7215	3.35236	9.74786	1.44314	3.34869	8.13403	1.17775	3.34901	13.1053
											3.35247	14.6786	2.33383	3.36599	15.7004	2.37966		3.35262	12.051	1.84974	3.35724	12.2781	1.91076		3.57594	15.6517	2.2612	3.35641	12.3186	2.0091		3.40965	13.6	11.0153		3.35026	12.3349	1.79071	3.35015	11.6212	1.7218	3.35515	9.74786	1.44373	3.35147	8.14214	1.17873	3.35178	13.1053
											3.35526	14.7434	2.33387	3.36877	15.7004	2.37892		3.3554	12.051	1.84997	3.36002	12.3349	1.91099		3.57872	15.6436	2.2614	3.35919	12.3186	2.00911		3.41243	13.6	11.0149		3.35305	12.3349	1.79201	3.35293	11.6293	1.72158	3.35793	9.74786	1.44413	3.35425	8.13403	1.17956	3.35456	13.1053
											3.35804	14.8164	2.33437	3.37155	15.7004	2.37845		3.35818	12.051	1.85053	3.36282	12.3349	1.91098		3.5815	15.6436	2.26129	3.36198	12.3186	2.00884		3.41523	13.6	11.013		3.35582	12.343	1.79297	3.35571	11.6293	1.72111	3.36072	9.74786	1.44434	3.35703	8.13403	1.18034	3.35735	13.0972
											3.36082	14.7921	2.33447	3.37433	15.7004	2.37789		3.36096	12.051	1.85143	3.36562	12.3349	1.9113		3.58428	15.6517	2.26099	3.36483	12.3186	2.0083		3.41801	13.6	11.0137		3.35861	12.343	1.7937	3.35848	11.605	1.72138	3.36349	9.74786	1.44504	3.35981	8.13403	1.18087	3.36013	13.0972
											3.3636	14.7921	2.33424	3.37711	15.7004	2.3777		3.36374	12.051	1.85199	3.36839	12.3349	1.91204		3.58707	15.6436	2.26038	3.36761	12.3268	2.0074		3.4208	13.6	11.0166		3.36139	12.343	1.79419	3.36127	11.5969	1.72141	3.36627	9.74786	1.44623	3.3626	8.13403	1.18125	3.36291	13.0972
											3.36638	14.8002	2.33439	3.37989	15.7572	2.37789		3.36652	12.0429	1.85317	3.37118	12.3349	1.9132		3.58984	15.7166	2.25957	3.37039	12.3186	2.00642		3.42358	13.6	11.022		3.36417	12.343	1.79454	3.36405	11.5969	1.72141	3.36905	9.80463	1.44809	3.36538	8.14214	1.18196	3.36569	13.0972
											3.36916	14.8002	2.33422	3.38267	15.7572	2.37846		3.36931	12.0754	1.85468	3.37396	12.3349	1.9141		3.59263	15.7734	2.25826	3.37318	12.3186	2.00575		3.42636	13.6	11.0259		3.36695	12.343	1.79505	3.36683	11.605	1.72118	3.37183	9.80463	1.44964	3.36816	8.14214	1.18261	3.36847	13.1053
											3.37194	14.8002	2.33442	3.38545	15.7572	2.37871		3.37209	12.0672	1.85664	3.37674	12.3349	1.91541		3.59542	15.7734	2.25676	3.37598	12.3186	2.00548		3.42915	13.6	11.0283		3.36974	12.3673	1.79513	3.36961	11.5969	1.72159	3.37463	9.85329	1.451	3.37094	8.14214	1.18311	3.37125	13.1053
											3.37473	14.7921	2.33498	3.38823	15.7572	2.37874		3.37487	12.0672	1.85836	3.37953	12.3349	1.91646		3.59819	15.7734	2.25505	3.37877	12.3186	2.00562		3.43193	13.6567	11.0292		3.37252	12.4241	1.79489	3.37239	11.6212	1.72255	3.37741	9.85329	1.45215	3.37372	8.13403	1.18403	3.37404	13.1053
											3.37751	14.8732	2.33522	3.39101	15.822	2.37846		3.37766	12.1159	1.85975	3.38233	12.3349	1.91733		3.60098	15.7734	2.2543	3.38155	12.3186	2.00675		3.43471	13.7135	11.0327		3.3753	12.4808	1.79509	3.37516	11.6293	1.72397	3.3802	9.8614	1.4531	3.37651	8.12592	1.18469	3.37681	13.0972
											3.38029	14.8489	2.33524	3.39379	15.8707	2.37768		3.38044	12.1727	1.8611	3.3851	12.3349	1.91784		3.60376	15.7815	2.25334	3.38434	12.3186	2.00836		3.4375	13.7135	11.0382		3.37808	12.4808	1.79564	3.37794	11.6293	1.72508	3.38301	9.92628	1.45385	3.37929	8.13403	1.1851	3.3796	13.1053
											3.38308	14.9056	2.33562	3.39657	15.9356	2.37668		3.38322	12.2132	1.86191	3.38789	12.3349	1.91817		3.60655	15.7815	2.25277	3.38712	12.3186	2.01048		3.44028	13.7784	11.0469		3.38086	12.4889	1.79595	3.38072	11.6293	1.72606	3.38579	9.92628	1.45439	3.38207	8.13403	1.18535	3.38238	13.1539
											3.38586	14.9056	2.33734	3.39935	15.9275	2.37537		3.386	12.2132	1.86346	3.39067	12.3349	1.91824		3.60933	15.7815	2.25268	3.3899	12.3186	2.01243		3.44306	13.7784	11.0578		3.38364	12.4565	1.79602	3.38351	11.6212	1.7274	3.38865	9.92628	1.45474	3.38485	8.18269	1.18544	3.38516	13.2188
											3.38864	14.9137	2.33856	3.40213	15.9275	2.37375		3.38878	12.2213	1.86515	3.39345	12.3349	1.91873		3.6121	15.7734	2.25239	3.39269	12.3186	2.01468		3.44587	13.7784	11.0672		3.38642	12.4565	1.79556	3.38629	11.6293	1.7288	3.39146	9.92628	1.45488	3.38763	8.23946	1.18546	3.38794	13.2188
											3.39142	14.9056	2.34006	3.40491	15.9275	2.37181		3.39156	12.2213	1.8666	3.39624	12.3349	1.91895		3.61489	15.7734	2.25209	3.39549	12.3186	2.01666		3.44866	13.7865	11.0743		3.3892	12.4565	1.79555	3.38907	11.6293	1.73065	3.39424	9.93439	1.45559	3.39042	8.23946	1.18532	3.39073	13.2756
											3.39421	14.9056	2.34135	3.40769	15.9275	2.36957		3.39434	12.2213	1.86781	3.39902	12.3349	1.91949		3.61767	15.7734	2.25197	3.39834	12.3186	2.01837		3.45145	13.7784	11.0805		3.39197	12.4565	1.79558	3.39185	11.6293	1.73227	3.39704	9.92628	1.4567	3.39319	8.23946	1.18512	3.3935	13.3405
											3.39699	14.9705	2.34224	3.41047	15.9275	2.36701		3.39713	12.2213	1.86886	3.40186	12.3268	1.91987		3.62046	15.8464	2.25156	3.40112	12.3186	2.0198		3.45423	13.7784	11.0853		3.39475	12.4565	1.79606	3.39464	11.6293	1.73374	3.39982	9.93439	1.45771	3.39598	8.23946	1.18466	3.39628	13.3405
											3.39977	15.0273	2.34293	3.41325	15.9275	2.36472		3.39991	12.2294	1.86977	3.40467	12.3916	1.92057		3.62324	15.9194	2.25153	3.4039	12.3835	2.02097		3.45701	13.7784	11.0938		3.39753	12.5133	1.7963	3.39741	11.6699	1.73459	3.4026	9.92628	1.4592	3.39876	8.29623	1.18463	3.39907	13.3405
											3.40255	15.0273	2.34332	3.41603	15.9275	2.36359		3.40269	12.2294	1.87053	3.40745	12.4484	1.9218		3.62602	15.9031	2.25208	3.40668	12.4403	2.02187		3.45981	13.7703	11.1039		3.40031	12.5214	1.7964	3.4002	11.7104	1.7355	3.40539	9.93439	1.46051	3.40154	8.34489	1.18512	3.40184	13.3405
											3.40533	15.0273	2.3434	3.41881	15.9275	2.36351		3.40547	12.2213	1.87094	3.41025	12.4484	1.92288		3.6288	15.9031	2.25222	3.40946	12.4971	2.02259		3.4626	13.7784	11.1121		3.40309	12.5376	1.79627	3.40297	11.7672	1.73618	3.40817	9.93439	1.46154	3.40432	8.34489	1.18546	3.40463	13.3405
											3.40812	15.0273	2.34386	3.4216	15.9275	2.3639		3.40825	12.2294	1.87111	3.41304	12.5052	1.92362		3.63158	15.9031	2.25225	3.41225	12.4971	2.02295		3.46538	13.7784	11.1229		3.40587	12.5295	1.79659	3.40575	11.8239	1.73672	3.41095	9.93439	1.46247	3.4071	8.353	1.18555	3.40741	13.3405
											3.4109	15.0273	2.34401	3.42438	15.9275	2.36465		3.41104	12.2213	1.87113	3.41582	12.57	1.9241		3.63437	15.9031	2.25188	3.41506	12.5538	2.02323		3.46817	13.7703	11.1322		3.40865	12.5133	1.79705	3.40853	11.8239	1.73693	3.41373	9.93439	1.46312	3.40988	8.34489	1.18607	3.41019	13.3405
											3.41368	15.0273	2.34367	3.42716	15.9275	2.36577		3.41382	12.2375	1.8709	3.41861	12.5619	1.92434		3.63715	15.9356	2.25121	3.41784	12.5619	2.02315		3.47096	13.7703	11.14		3.41142	12.5133	1.79747	3.41131	11.8239	1.73711	3.41653	9.93439	1.46435	3.41266	8.34489	1.18711	3.41297	13.3972
											3.41647	15.0354	2.34311	3.42994	15.9923	2.36724		3.4166	12.2294	1.87043	3.4214	12.5619	1.92433		3.63993	15.9031	2.25003	3.42063	12.5538	2.02269		3.47374	13.8352	11.1459		3.41421	12.5376	1.79765	3.41409	11.8239	1.73715	3.41931	9.92628	1.46616	3.41544	8.34489	1.18818	3.41576	13.3972
											3.41925	15.0273	2.34225	3.43272	16.041	2.36838		3.41938	12.2294	1.86961	3.42419	12.5619	1.92474		3.64272	15.968	2.24953	3.42341	12.5538	2.02197		3.47653	13.9	11.1504		3.41698	12.5376	1.79758	3.41687	11.8564	1.73715	3.42209	9.93439	1.46768	3.41822	8.34489	1.189	3.41854	13.3972
											3.42203	15.0273	2.34166	3.43549	16.1059	2.3693		3.42217	12.2457	1.86855	3.42697	12.5619	1.92568		3.6455	15.968	2.24862	3.42619	12.5538	2.02175		3.47931	13.9	11.1534		3.41976	12.5376	1.79728	3.41965	11.8564	1.7373	3.42487	9.99116	1.46901	3.421	8.33678	1.18955	3.42132	13.3972
											3.42481	15.0192	2.34076	3.43827	16.1059	2.36989		3.42495	12.2862	1.86724	3.42975	12.5619	1.92626		3.64829	16.0329	2.2482	3.42898	12.5538	2.02192		3.4821	13.9	11.1549		3.42254	12.5376	1.79762	3.42243	11.8564	1.73801	3.42766	9.99116	1.47013	3.42378	8.34489	1.18995	3.4241	13.3972
											3.4276	15.0273	2.34032	3.44105	16.1059	2.37015		3.42773	12.3349	1.86656	3.43253	12.5619	1.92736		3.65107	16.0248	2.24758	3.43176	12.5538	2.0225		3.48489	13.9	11.1544		3.42532	12.5376	1.79762	3.42521	11.8564	1.73917	3.43044	9.99116	1.47106	3.42657	8.33678	1.19018	3.42688	13.4459
											3.43038	15.0273	2.33948	3.44383	16.1059	2.37009		3.43051	12.3349	1.86623	3.43532	12.5619	1.92877		3.65385	16.0329	2.24666	3.43455	12.5538	2.02279		3.48767	13.9	11.1561		3.4281	12.5944	1.7971	3.42799	11.8564	1.74021	3.43322	9.99116	1.47179	3.42935	8.33678	1.19025	3.42966	13.4459
											3.43316	15.0273	2.33841	3.44661	16.1059	2.3696		3.43329	12.343	1.86535	3.4381	12.5619	1.92991		3.65664	16.0329	2.24536	3.43734	12.5538	2.02329		3.49046	13.9	11.1609		3.43088	12.6268	1.79692	3.43078	11.8564	1.74074	3.436	9.99116	1.47232	3.43213	8.33678	1.19015	3.43245	13.454
											3.43594	15.0273	2.33703	3.4494	16.1059	2.36889		3.43608	12.343	1.865	3.44089	12.5619	1.93089		3.65943	16.0329	2.24375	3.44013	12.5538	2.02361		3.49325	13.8919	11.1693		3.43365	12.6268	1.79805	3.43355	11.8564	1.74095	3.43879	9.99116	1.47266	3.4349	8.33678	1.1899	3.43523	13.454
											3.43873	15.0273	2.33552	3.45217	16.1059	2.36853		3.43886	12.3511	1.86587	3.44367	12.5619	1.93159		3.66221	16.0329	2.24253	3.44291	12.5538	2.02432		3.49605	13.9487	11.1784		3.43643	12.6268	1.79894	3.43634	11.8564	1.74065	3.44158	9.98305	1.4728	3.43769	8.32867	1.18958	3.43801	13.454
											3.44151	15.0273	2.33409	3.45496	16.1059	2.36863		3.44164	12.3511	1.86746	3.44645	12.5619	1.93193		3.665	16.0978	2.24092	3.44569	12.5538	2.02554		3.49883	14.0136	11.1862		3.43921	12.6268	1.79959	3.43912	11.8564	1.74012	3.44437	9.99116	1.47274	3.44047	8.32867	1.189	3.44079	13.454
											3.44429	15.0841	2.33301	3.45774	16.1059	2.36909		3.44443	12.3511	1.86937	3.44928	12.5619	1.9321		3.66779	16.1626	2.23987	3.44848	12.5538	2.02659		3.50161	14.0784	11.1921		3.442	12.6268	1.80018	3.4419	11.8483	1.73938	3.44715	9.98305	1.47317	3.44325	8.32867	1.18826	3.44358	13.454
											3.44707	15.1408	2.33221	3.46052	16.1059	2.36924		3.44721	12.3511	1.87104	3.45207	12.5619	1.93201		3.67057	16.1626	2.23929	3.45126	12.5538	2.02795		3.5044	14.0784	11.1966		3.44478	12.6268	1.80053	3.44468	11.8239	1.73841	3.44993	9.99116	1.47408	3.44602	8.32867	1.18726	3.44635	13.454
											3.44986	15.1976	2.33187	3.4633	16.1059	2.36908		3.44999	12.3511	1.87255	3.45485	12.5619	1.93155		3.67335	16.1708	2.23918	3.45405	12.5538	2.02904		3.50718	14.1433	11.1998		3.44756	12.6268	1.80103	3.44747	11.8239	1.73742	3.45273	9.99116	1.47548	3.44881	8.32867	1.18668	3.44913	13.454
											3.45264	15.2544	2.33123	3.46608	16.1059	2.36851		3.45277	12.4241	1.87381	3.45763	12.5619	1.93093		3.67614	16.1626	2.23984	3.45686	12.6025	2.03055		3.50997	14.1433	11.2022		3.45034	12.6268	1.80109	3.45025	11.8239	1.73631	3.45554	9.99116	1.4767	3.45158	8.32867	1.18663	3.45191	13.454
											3.45542	15.2544	2.33029	3.46886	16.1626	2.36763		3.45556	12.4565	1.87501	3.46043	12.5619	1.93062		3.67892	16.1626	2.2399	3.45964	12.6025	2.0318		3.51275	14.1433	11.2032		3.45312	12.6268	1.80169	3.45303	11.8239	1.73537	3.45832	9.98305	1.47784	3.45437	8.32867	1.18643	3.45469	13.454
											3.4582	15.2625	2.32903	3.47164	16.2194	2.36644		3.45834	12.4646	1.87595	3.46321	12.5619	1.93073		3.68171	16.1626	2.23986	3.46242	12.6674	2.03278		3.51553	14.1433	11.2023		3.4559	12.6592	1.80204	3.45581	11.8807	1.7342	3.4611	9.99116	1.47879	3.45715	8.38543	1.18607	3.45747	13.5108
											3.46099	15.2544	2.32893	3.47442	16.2762	2.36493		3.46112	12.4727	1.87704	3.46601	12.5619	1.93135		3.68449	16.1626	2.2402	3.4652	12.7241	2.03351		3.51831	14.1433	11.2006		3.45869	12.6511	1.80195	3.45859	11.9618	1.73282	3.46389	9.99116	1.47956	3.45993	8.4422	1.18673	3.46026	13.5756
											3.46377	15.2625	2.3292	3.47721	16.2762	2.36311		3.4639	12.4889	1.87797	3.46878	12.6187	1.93173		3.68727	16.1626	2.24025	3.46799	12.7809	2.03465		3.52109	14.1352	11.1975		3.46147	12.6511	1.80143	3.46137	11.9618	1.73111	3.46671	9.99116	1.48014	3.46271	8.4422	1.18792	3.46304	13.6324
											3.46654	15.2868	2.32993	3.47999	16.2843	2.36089		3.46668	12.4727	1.87855	3.47157	12.6187	1.93253		3.69006	16.1626	2.24001	3.47077	12.789	2.03621		3.52388	14.1433	11.1926		3.46424	12.7079	1.80144	3.46415	12.0186	1.72929	3.46949	9.99116	1.48054	3.46549	8.4422	1.18905	3.46582	13.6892
											3.46933	15.2544	2.33025	3.48276	16.2843	2.3599		3.46947	12.4727	1.87908	3.47435	12.6268	1.93309		3.69284	16.1708	2.23976	3.47355	12.789	2.03816		3.52667	14.1352	11.1863		3.46702	12.7647	1.8014	3.46693	12.0186	1.72704	3.47227	9.99116	1.48076	3.46827	8.4422	1.19011	3.46861	13.6892
											3.47211	15.2544	2.33084	3.48555	16.2843	2.35997		3.47225	12.4727	1.87946	3.47717	12.6268	1.9334		3.69563	16.2275	2.23883	3.47637	12.789	2.04062		3.52947	14.1352	11.1787		3.4698	12.8296	1.80123	3.46971	12.0267	1.72468	3.47505	9.99116	1.4808	3.47105	8.43409	1.19093	3.47139	13.6892
											3.47489	15.2544	2.33122	3.48833	16.2843	2.36108		3.47503	12.4646	1.87959	3.48002	12.6268	1.93346		3.69842	16.2843	2.23828	3.47915	12.7809	2.0428		3.53226	14.1352	11.1693		3.47258	12.8214	1.80082	3.47249	12.0186	1.72277	3.47783	9.99116	1.48055	3.47384	8.43409	1.19158	3.47417	13.6892
											3.47768	15.2544	2.33129	3.49111	16.2843	2.36257		3.47781	12.4727	1.87966	3.4828	12.6268	1.93327		3.7012	16.2843	2.23743	3.48193	12.789	2.0446		3.53504	14.1352	11.162		3.47536	12.7971	1.80027	3.47527	12.0267	1.72093	3.48061	9.99116	1.48022	3.47661	8.43409	1.19189	3.47695	13.6892
											3.48046	15.2544	2.33095	3.49389	16.2843	2.36441		3.48059	12.4727	1.87939	3.48561	12.6268	1.93283		3.70398	16.2924	2.23706	3.48473	12.7809	2.04613		3.53783	14.1271	11.1578		3.47814	12.789	1.79948	3.47805	12.0186	1.71963	3.48341	9.98305	1.4798	3.47939	8.4422	1.19194	3.47973	13.6892
											3.48324	15.2544	2.3304	3.49667	16.2843	2.36593		3.48338	12.5214	1.87887	3.48839	12.6268	1.93215		3.70678	16.2924	2.23638	3.48752	12.789	2.04737		3.54061	14.1271	11.1558		3.48092	12.7971	1.79942	3.48082	12.0186	1.71839	3.48619	9.99116	1.47919	3.48217	8.43409	1.19183	3.48251	13.6892
											3.48602	15.2544	2.32953	3.49945	16.3411	2.36713		3.48616	12.5214	1.87791	3.49118	12.6268	1.93131		3.70956	16.2843	2.23617	3.49031	12.7809	2.04834		3.54339	14.1271	11.1523		3.4837	12.7971	1.7999	3.4836	12.0186	1.71759	3.48897	10.0479	1.4784	3.48495	8.43409	1.19225	3.4853	13.6892
											3.4888	15.2544	2.32836	3.50223	16.3978	2.36801		3.48894	12.5214	1.87689	3.49398	12.6268	1.93022		3.71235	16.2843	2.23684	3.49309	12.789	2.04902		3.54618	14.1271	11.1475		3.48648	12.7971	1.80081	3.48638	11.9943	1.71742	3.49175	10.1047	1.47743	3.48773	8.48275	1.19386	3.48808	13.6892
											3.49158	15.3111	2.32716	3.50501	16.3978	2.36856		3.49172	12.5376	1.87581	3.4968	12.6268	1.92879		3.71513	16.2843	2.23701	3.49587	12.789	2.04943		3.54896	14.1271	11.1411		3.48926	12.7971	1.80138	3.48916	11.9943	1.71778	3.49454	10.1047	1.47695	3.49052	8.53141	1.19531	3.49086	13.6892
											3.49437	15.3111	2.32585	3.50779	16.3978	2.36889		3.4945	12.5376	1.87429	3.4996	12.6268	1.92711		3.71792	16.2924	2.23748	3.49867	12.7809	2.04946		3.55176	14.1271	11.1334		3.49204	12.7971	1.8017	3.49194	11.9943	1.71895	3.49732	10.1696	1.47619	3.4933	8.53952	1.1966	3.49364	13.6892
											3.49715	15.3922	2.32433	3.51057	16.3978	2.36881		3.49729	12.5376	1.87252	3.50238	12.6268	1.92518		3.7207	16.2924	2.23774	3.5015	12.7809	2.04931		3.55454	14.1271	11.1237		3.49482	12.7971	1.80208	3.49472	11.9943	1.72066	3.50014	10.1696	1.47601	3.49608	8.53952	1.19773	3.49642	13.6892
											3.49993	15.4409	2.32316	3.51335	16.4059	2.36859		3.50007	12.5376	1.87128	3.50516	12.6268	1.923		3.72348	16.2843	2.23838	3.50428	12.789	2.04888		3.55733	14.192	11.1131		3.4976	12.8863	1.80182	3.4975	11.9943	1.7228	3.50293	10.2182	1.47632	3.49886	8.53952	1.1987	3.4992	13.7459
											3.50271	15.5301	2.32178	3.51613	16.4059	2.36796		3.50285	12.5376	1.87048	3.50796	12.6268	1.92058		3.72626	16.2843	2.23881	3.50708	12.789	2.04876		3.56013	14.192	11.1001		3.50038	12.8782	1.80104	3.50028	11.9943	1.7252	3.50574	10.2831	1.47643	3.50164	8.53952	1.19951	3.50198	13.7459
											3.50549	15.5139	2.32066	3.51891	16.4059	2.367		3.50563	12.5376	1.87128	3.51074	12.6268	1.91791		3.72904	16.3411	2.23903	3.50987	12.8458	2.04836		3.56292	14.2488	11.0857		3.50316	12.8782	1.80098	3.50306	12.0267	1.72746	3.50853	10.2831	1.47702	3.50442	8.53141	1.20016	3.50477	13.7459
											3.50828	15.4895	2.3201	3.52169	16.3978	2.36651		3.50842	12.5457	1.87242	3.51352	12.6268	1.91499		3.73183	16.414	2.23944	3.51265	12.9025	2.04855		3.5657	14.3136	11.0698		3.50594	12.8782	1.8007	3.50584	12.0754	1.72949	3.51134	10.3318	1.47743	3.5072	8.53141	1.20064	3.50754	13.8108
											3.51106	15.4895	2.32001	3.52447	16.3978	2.36628		3.5112	12.5457	1.8744	3.51631	12.6268	1.91192		3.73462	16.414	2.23886	3.51543	12.9593	2.04907		3.56849	14.3136	11.0525		3.50872	12.935	1.80086	3.50862	12.1402	1.73138	3.51412	10.3318	1.47832	3.50999	8.53141	1.20087	3.51033	13.8027
											3.51384	15.4895	2.3203	3.52725	16.4546	2.36643		3.51398	12.5538	1.87622	3.51909	12.6268	1.90918		3.7374	16.4059	2.23885	3.51821	12.9593	2.04941		3.57127	14.3866	11.0342		3.5115	12.935	1.80079	3.5114	12.1402	1.73294	3.51691	10.3399	1.47902	3.51277	8.53952	1.20074	3.51311	13.8027
											3.51662	15.4895	2.32029	3.53003	16.5195	2.36626		3.51676	12.5619	1.87801	3.52187	12.6755	1.90687		3.74019	16.4059	2.23854	3.52099	13.0161	2.05075		3.57405	14.4353	11.014		3.51428	12.9106	1.80097	3.51418	12.1402	1.73427	3.51969	10.3399	1.47954	3.51555	8.53141	1.20045	3.51589	13.8027
											3.51941	15.4895	2.32055	3.53281	16.5762	2.3658		3.51954	12.5457	1.87984	3.52465	12.7403	1.90499		3.74297	16.4222	2.23783	3.52378	13.0161	2.05182		3.57684	14.4353	10.9964		3.51706	12.9106	1.80083	3.51696	12.0997	1.73536	3.52247	10.3399	1.47977	3.51833	8.53141	1.19989	3.51867	13.8027
											3.52219	15.4895	2.32119	3.53559	16.5762	2.36502		3.52233	12.5538	1.88124	3.52743	12.8052	1.90355		3.74576	16.4059	2.23721	3.52656	13.0161	2.0534		3.57964	14.4434	10.9809		3.51984	12.9106	1.80055	3.51974	12.1078	1.73593	3.52525	10.3399	1.47991	3.52112	8.53141	1.19918	3.52145	13.8027
											3.52497	15.4895	2.32152	3.53837	16.5762	2.36394		3.52511	12.5457	1.88229	3.53022	12.8539	1.90321		3.74854	16.4708	2.23717	3.52934	13.0161	2.05548		3.58242	14.4353	10.9644		3.52262	12.9674	1.79994	3.52252	12.1078	1.73626	3.52804	10.3399	1.47986	3.52389	8.53141	1.19831	3.52424	13.8027
[truncated: 16,643 more rows]
[truncated: 19 more columns]

## Sheet: Data for Figure 8
Figure 8d
	WT	R4M6	R4M9	R4M10
near active site	0.39	0.7	0.71	0.77
[truncated: 1 more rows]
